# Supplementary material for: Metabolic costs and trade-offs of hypermetabolism in human motor neurons with ATP synthase deficiency
Source: Commun Biol. 2025 Dec 11;8:1759. doi: 10.1038/s42003-025-09149-7 (PMC12698834; doi:10.1038/s42003-025-09149-7)
Supplement: Supplementary file 4 — Supplementary Data 1 [file 42003_2025_9149_MOESM4_ESM.xlsx]

## Sheet: Metadata
Metabolomics
	Raw data before normalization
	Normalized data (total metabolite intensity) + blanked
	Sum m+0 to m+n implies the total abundance of the metabolite, including labeled and non-labeled fractions
	Fractional distribution implies the % of each isotopologue respect to the total composition
	Sum m+1 to m+n implies the abundance of the labeled fraction
	Relative abundance implies the Sum m+1 to m+n data referenced to 0%(1) sample
	Ratios
	WT (0%1 + 0% 2) vs MUT (52% + 54%) pairwise comparison. NA imputed with averages

## Sheet: Raw Data
	0% (1)																		0% (2)																		0.52
	1 h						12 h						48 h						1 h						12 h						48 h						1 h						12 h						48 h
Sample ID	01_1h_GLU_73_1	02_1h_GLU_73_2	03_1h_GLU_73_3	04_1h_GLU_73_4	05_1h_GLU_73_5	06_1h_GLU_73_6	07_12h_GLU_73_1	08_12h_GLU73_2	09_12h_GLU_73_3	10_12h_GLU_73_4	11_12h_GLU_73_5	12_12h_GLU_73_6	13_48h_GLU73_1	14_48h_GLU_73_2	15_48h_GLU_73_3	16_48h_GLU_73_4	17_48h_GLU73_5	18_48h_GLU_73_6	19_1h_GLU_89_1	20_1h_GLU_89_2	21_1h_GLU_89_3	22_1h_GLU_89_4	23_1h_GLU_89_5	24_1h_GLU_89_6	25_12h_GLU_89_1	26_12h_GLU_89_2	27_12h_GLU_89_3	28_12h_GLU_89_4	29_12h_GLU_89_5	30_12h_GLU_89_6	31_48h_GLU_89_1	32_48h_GLU_89_2	33_48h_GLU89_3	34_48h_GLU89_4	35_48h_GLU_89_5	36_48h_GLU_89_6	55_1h_GLU_56_1	56_1h_GLU_56_2	57_1h_GLU_56_3	58_1h_GLU_56_4	59_1h_GLU_56_5	60_1h_GLU_56_6	61_12h_GLU_56_1	62_12h_GLU_56_2	63_12h_GLU_56_3	64_12h_GLU_56_4	65_12h_GLU_56_5	66_12h_GLU_56_6	67_48h_GLU_56_1
(2-AMINOETHYL)PHOSPHONATE	#NUM!	#NUM!	#NUM!	#NUM!	#NUM!	#NUM!	#NUM!	#NUM!	#NUM!	#NUM!	#NUM!	#NUM!	#NUM!	#NUM!	#NUM!	#NUM!	#NUM!	#NUM!	#NUM!	#NUM!	#NUM!	#NUM!	#NUM!	#NUM!	#NUM!	#NUM!	#NUM!	#NUM!	#NUM!	#NUM!	#NUM!	#NUM!	#NUM!	#NUM!	#NUM!	#NUM!	#NUM!	#NUM!	#NUM!	#NUM!	#NUM!	#NUM!	#NUM!	#NUM!	#NUM!	#NUM!	#NUM!	#NUM!	#NUM!
1-AMINOCYCLOPROPANECARBOXYLATE	#NUM!	#NUM!	#NUM!	#NUM!	#NUM!	#NUM!	#NUM!	#NUM!	#NUM!	#NUM!	#NUM!	#NUM!	#NUM!	#NUM!	#NUM!	#NUM!	#NUM!	#NUM!	#NUM!	#NUM!	#NUM!	#NUM!	#NUM!	#NUM!	#NUM!	#NUM!	#NUM!	#NUM!	#NUM!	#NUM!	#NUM!	#NUM!	#NUM!	#NUM!	#NUM!	#NUM!	#NUM!	#NUM!	#NUM!	#NUM!	#NUM!	#NUM!	#NUM!	#NUM!	#NUM!	#NUM!	#NUM!	#NUM!	#NUM!
1-METHYLADENOSINE	980250	846153	216781	480370	163363	522440	602908	1086719	707729	323148	619479	771352	333179	211433	376970	226132	180425	122826	456405	403200	1761189	710930	822284	1315489	895873	1405822	1559886	2061857	973962	1885309	876997	467168	416792	2131424	663720	362379	710192	922590	616637	833502	61478	444464	540440	842420	733451	421744	351621	730935	364143
1-METHYL-L-HISTIDINE	5784805	4786783	3832967	3809762	3922104	1703543	2773639	4824926	5734186	3827949	4283954	5535484	4111470	5420966	5327516	7223476	4691792	5105937	5492776	5619491	5643524	4725060	6615560	6245074	5994885	6496834	9751961	8987595	8591956	8212186	13782689	7293732	8156314	16765330	8365390	9741154	7566796	3643438	7807300	8308872	8184845	7011453	7876613	6841657	5991547	10889014	8263921	6547218	11275111
2,3-DIHYDROXYBENZOATE (neg.)	#NUM!	#NUM!	#NUM!	#NUM!	#NUM!	#NUM!	#NUM!	#NUM!	#NUM!	#NUM!	#NUM!	#NUM!	#NUM!	#NUM!	#NUM!	14709	#NUM!	#NUM!	#NUM!	#NUM!	9705	#NUM!	#NUM!	19854	#NUM!	#NUM!	#NUM!	#NUM!	#NUM!	#NUM!	25376	#NUM!	#NUM!	15186	#NUM!	#NUM!	11673	21903	#NUM!	#NUM!	#NUM!	#NUM!	#NUM!	#NUM!	#NUM!	#NUM!	#NUM!	25535	#NUM!
2',4'-DIHYDROXYACETOPHENONE (neg.)	#NUM!	118690	#NUM!	#NUM!	#NUM!	#NUM!	#NUM!	#NUM!	#NUM!	1740387	#NUM!	#NUM!	1962483	#NUM!	1684479	1503897	1048308	#NUM!	#NUM!	#NUM!	#NUM!	#NUM!	#NUM!	#NUM!	1314213	#NUM!	#NUM!	#NUM!	#NUM!	#NUM!	1496976	#NUM!	#NUM!	#NUM!	#NUM!	#NUM!	#NUM!	#NUM!	#NUM!	#NUM!	#NUM!	#NUM!	#NUM!	#NUM!	#NUM!	#NUM!	#NUM!	956383	#NUM!
2,4-DIHYDROXYPTERIDINE (neg.)	4960	11512	11061	23184	12871	17029	31565	21731	17514	23485	11146	23738	6238	14260	25630	10559	12394	18287	22196	7998	119607	13502	14218	#NUM!	11957	14617	12520	23569	15387	18954	#NUM!	9975	30025	#NUM!	10410	12026	8062	9412	9010	11627	13606	18859	14984	24000	25677	14900	10779	#NUM!	13085
2,5-DIHYDROXYBENZOATE (neg.)	11570	#NUM!	#NUM!	#NUM!	#NUM!	#NUM!	#NUM!	#NUM!	#NUM!	#NUM!	#NUM!	#NUM!	#NUM!	#NUM!	#NUM!	9303	#NUM!	#NUM!	#NUM!	#NUM!	9705	#NUM!	#NUM!	9892	#NUM!	#NUM!	#NUM!	#NUM!	#NUM!	#NUM!	31564	#NUM!	#NUM!	#NUM!	#NUM!	#NUM!	#NUM!	21903	#NUM!	#NUM!	#NUM!	#NUM!	#NUM!	#NUM!	#NUM!	#NUM!	#NUM!	12481	#NUM!
2,6-DIHYDROXYPYRIDINE	56638	#NUM!	135596	#NUM!	#NUM!	#NUM!	#NUM!	#NUM!	44952	#NUM!	#NUM!	#NUM!	#NUM!	#NUM!	#NUM!	#NUM!	#NUM!	#NUM!	#NUM!	#NUM!	81657	102000	#NUM!	#NUM!	#NUM!	#NUM!	#NUM!	22743	#NUM!	35540	55131	#NUM!	216559	#NUM!	#NUM!	#NUM!	#NUM!	54035	#NUM!	#NUM!	69529	59502	#NUM!	#NUM!	67972	#NUM!	120164	#NUM!	460919
2-ACETAMIDO-2-DEOXY-BETA-D-GLUCOSYLAMINE	219609	#NUM!	64795	#NUM!	#NUM!	134582	#NUM!	#NUM!	#NUM!	144932	#NUM!	#NUM!	#NUM!	#NUM!	#NUM!	40890	#NUM!	#NUM!	#NUM!	23391	#NUM!	33886	102285	96502	#NUM!	#NUM!	72446	#NUM!	32684	#NUM!	#NUM!	#NUM!	#NUM!	246632	#NUM!	#NUM!	176067	#NUM!	38253	41055	#NUM!	#NUM!	70432	#NUM!	46162	#NUM!	34948	74222	#NUM!
2-AMINOISOBUTYRATE	#NUM!	#NUM!	#NUM!	#NUM!	#NUM!	#NUM!	#NUM!	#NUM!	#NUM!	#NUM!	#NUM!	#NUM!	#NUM!	#NUM!	#NUM!	#NUM!	#NUM!	#NUM!	#NUM!	#NUM!	#NUM!	#NUM!	#NUM!	#NUM!	#NUM!	#NUM!	#NUM!	#NUM!	#NUM!	#NUM!	#NUM!	#NUM!	#NUM!	#NUM!	#NUM!	#NUM!	#NUM!	#NUM!	#NUM!	#NUM!	#NUM!	#NUM!	#NUM!	#NUM!	#NUM!	#NUM!	#NUM!	#NUM!	#NUM!
2-AMINOPHENOL (neg.)	#NUM!	#NUM!	#NUM!	#NUM!	#NUM!	#NUM!	#NUM!	#NUM!	#NUM!	#NUM!	#NUM!	#NUM!	#NUM!	#NUM!	#NUM!	#NUM!	#NUM!	#NUM!	#NUM!	#NUM!	#NUM!	#NUM!	#NUM!	#NUM!	#NUM!	#NUM!	#NUM!	#NUM!	#NUM!	#NUM!	#NUM!	#NUM!	#NUM!	#NUM!	#NUM!	#NUM!	#NUM!	#NUM!	#NUM!	#NUM!	#NUM!	#NUM!	#NUM!	#NUM!	#NUM!	#NUM!	#NUM!	#NUM!	#NUM!
2-DEOXY-D-GLUCOSE (neg.)	#NUM!	#NUM!	#NUM!	#NUM!	#NUM!	#NUM!	#NUM!	#NUM!	#NUM!	#NUM!	#NUM!	#NUM!	12394513	5453523	12181505	10054584	#NUM!	#NUM!	#NUM!	#NUM!	#NUM!	#NUM!	#NUM!	#NUM!	#NUM!	#NUM!	#NUM!	#NUM!	#NUM!	#NUM!	15954418	#NUM!	8918059	#NUM!	#NUM!	8722328	#NUM!	#NUM!	#NUM!	#NUM!	#NUM!	#NUM!	#NUM!	#NUM!	#NUM!	#NUM!	#NUM!	#NUM!	#NUM!
2-Deoxyglucose	#NUM!	1054701	#NUM!	#NUM!	#NUM!	#NUM!	#NUM!	#NUM!	#NUM!	#NUM!	#NUM!	#NUM!	13317089	4552148	8650638	14620186	#NUM!	#NUM!	#NUM!	#NUM!	338981	#NUM!	#NUM!	#NUM!	#NUM!	#NUM!	#NUM!	#NUM!	#NUM!	348317	17745898	#NUM!	9106273	#NUM!	1419401	6579091	#NUM!	#NUM!	#NUM!	#NUM!	#NUM!	1178101	#NUM!	#NUM!	#NUM!	#NUM!	#NUM!	#NUM!	#NUM!
2HG +1	#NUM!	#NUM!	#NUM!	11939	#NUM!	#NUM!	#NUM!	9159	#NUM!	#NUM!	#NUM!	#NUM!	#NUM!	#NUM!	#NUM!	#NUM!	#NUM!	#NUM!	12051	#NUM!	#NUM!	#NUM!	#NUM!	#NUM!	7359	#NUM!	#NUM!	#NUM!	#NUM!	#NUM!	#NUM!	#NUM!	#NUM!	#NUM!	4148	#NUM!	#NUM!	#NUM!	#NUM!	#NUM!	#NUM!	#NUM!	#NUM!	#NUM!	#NUM!	8509	8524	12677	#NUM!
2HG +2	2524947	2321934	1510784	1889392	1869377	1477069	9171931	14655918	15947813	18090085	10666474	11317181	14933268	18228759	22814257	25810057	16964296	17434128	2193872	2585040	3130379	2805254	3079478	3036144	13382190	14535275	18270723	17977649	17385198	19100211	33227362	17867527	21696901	36122371	21866259	23347883	2581438	3002804	2732155	2257250	2163243	1871926	13977185	13375877	15899628	18104386	14445261	19923698	25555397
2HG +3	168710	174848	90376	152144	173284	117118	3458652	5993884	6586536	7459978	4451377	4605549	10627456	13241396	16041314	19245691	12989015	13424092	179110	255501	289282	210180	263774	268504	6037149	6783458	8322896	7699470	7761750	8314094	27100716	14528748	17550874	29788410	17971523	18012525	312958	290509	249185	211927	210024	154126	6549011	6702960	7089018	7908274	6725404	8820435	20801823
2HG +4	8165	44590	14520	34304	8030	34965	1701561	2958728	3214972	3660480	2207029	2165534	7531125	9556471	11569055	13784155	9275735	10222537	11777	72090	45351	51474	83658	40649	3158716	3342281	4324228	4096558	4030084	4048160	21182757	11287130	13805018	23733895	14573599	13694265	58558	25623	103845	55244	92004	34472	3479989	3556326	3375202	4185557	3585882	4619440	17373906
2HG +5	184048	110270	171283	161446	256792	187856	947787	1499581	1613834	2016492	1098065	1167046	5537326	7881986	7974774	10851465	7552372	8202157	180740	158469	254043	151377	226041	210954	1620377	1781503	2124671	2052516	1961705	1966267	18166350	10061576	12232692	20100589	13099106	10573240	363115	259605	127967	215476	127949	186484	2224824	2412527	2153652	2393107	2167086	2926276	19221982
2HG	169083317	128305087	106699717	104801505	98510095	89693301	86602886	122599280	130506886	124940936	107051466	107145740	54684794	59861305	62747832	66014563	51881223	53767733	126201667	118806137	170884424	147843601	153995355	200083059	102806178	121785156	133225973	134380386	139141751	137146086	85340953	53930849	58225777	76813961	58458884	66632926	198841063	198230083	155580798	146786084	150036147	140844979	111875710	105887505	127118782	128880505	110703527	139766737	67667774
2-HYDROXY-4-(METHYLTHIO)BUTANOATE (neg.)	4486	7348	8966	2944	8024	4625	3354	8833	7481	4085	7816	9185	11819	13057	15909	8923	13155	18624	5245	5284	4695	14912	3055	7354	8233	9934	15069	9844	9491	16107	30788	18470	11407	48952	35004	22498	6781	#NUM!	4599	3715	4950	4592	12399	10224	20007	16406	12205	37111	78669
2-HYDROXYBUTYRATE (neg.)	1222087	#NUM!	#NUM!	559962	688672	#NUM!	#NUM!	#NUM!	#NUM!	#NUM!	#NUM!	#NUM!	#NUM!	#NUM!	#NUM!	#NUM!	#NUM!	#NUM!	789797	850872	1452611	844820	904340	#NUM!	#NUM!	1077374	#NUM!	2130332	1136440	1652516	#NUM!	#NUM!	#NUM!	#NUM!	#NUM!	#NUM!	#NUM!	#NUM!	1228443	880069	#NUM!	#NUM!	935583	907254	#NUM!	#NUM!	930483	#NUM!	#NUM!
2-HYDROXYPHENYLACETATE (neg.)	#NUM!	#NUM!	#NUM!	#NUM!	#NUM!	#NUM!	#NUM!	#NUM!	#NUM!	#NUM!	#NUM!	#NUM!	#NUM!	#NUM!	#NUM!	#NUM!	#NUM!	#NUM!	#NUM!	#NUM!	#NUM!	#NUM!	#NUM!	#NUM!	#NUM!	#NUM!	#NUM!	#NUM!	#NUM!	#NUM!	#NUM!	#NUM!	#NUM!	#NUM!	#NUM!	#NUM!	#NUM!	#NUM!	#NUM!	#NUM!	#NUM!	#NUM!	#NUM!	#NUM!	#NUM!	#NUM!	#NUM!	#NUM!	#NUM!
2-KETO-3-DEOXY-D-GLUCONIC ACID (neg.)	#NUM!	#NUM!	#NUM!	#NUM!	#NUM!	#NUM!	#NUM!	#NUM!	#NUM!	1276475	#NUM!	#NUM!	#NUM!	#NUM!	#NUM!	#NUM!	#NUM!	#NUM!	#NUM!	#NUM!	#NUM!	#NUM!	#NUM!	1990055	#NUM!	#NUM!	#NUM!	1368533	#NUM!	#NUM!	#NUM!	#NUM!	#NUM!	#NUM!	#NUM!	#NUM!	#NUM!	#NUM!	#NUM!	#NUM!	#NUM!	1656167	#NUM!	#NUM!	#NUM!	#NUM!	#NUM!	#NUM!	#NUM!
2-METHYLGLUTARATE (neg.)	#NUM!	#NUM!	#NUM!	#NUM!	#NUM!	#NUM!	#NUM!	#NUM!	#NUM!	#NUM!	#NUM!	#NUM!	#NUM!	#NUM!	#NUM!	#NUM!	#NUM!	#NUM!	#NUM!	#NUM!	#NUM!	#NUM!	#NUM!	#NUM!	#NUM!	#NUM!	#NUM!	#NUM!	#NUM!	#NUM!	#NUM!	#NUM!	#NUM!	#NUM!	#NUM!	#NUM!	#NUM!	#NUM!	#NUM!	#NUM!	#NUM!	#NUM!	#NUM!	#NUM!	#NUM!	#NUM!	#NUM!	#NUM!	#NUM!
2-METHYLMALEATE (neg.)	265586183	231174969	212660928	167481813	175264873	215815191	216842541	324806518	313443186	424033506	299361356	282695585	#NUM!	#NUM!	#NUM!	#NUM!	#NUM!	#NUM!	216884802	186231382	243450643	260178658	273087000	293787255	291662539	371111571	418531786	323162873	415083998	337735801	#NUM!	#NUM!	#NUM!	#NUM!	#NUM!	#NUM!	272061509	269617659	251632693	232504867	231689145	233826696	354137003	289686932	346817543	272863081	279044593	338709715	#NUM!
2-PHOSPHOGLYCERATE (neg.) +1	460294	23214	22264	27915	10240	19827	1190680	217764	56077	25670	26346	6665	11961	51515	38598	381527	#NUM!	7529	74137	7560	86987	35670	115333	63788	9741	21473	22283	43555	28687	118423	316910	4430	14705	38536	10190	8901	118347	73683	366892	11700	88603	41186	14730	36976	33842	214056	42442	233618	20767
2-PHOSPHOGLYCERATE (neg.) +2	2275474	690508	506687	568329	216555	453005	122782	956944	1086993	1245759	361739	561103	506014	524279	665717	788083	425582	321438	240611	571287	1424916	937053	1171476	1205564	704120	776836	1550087	1183165	1457992	1925484	1701696	501560	529017	1948945	601572	783077	1583222	1758254	1958158	879433	1453263	803552	1105328	1159589	1574097	1838984	1522427	2760050	998106
2-PHOSPHOGLYCERATE (neg.) +3	70928009	20033180	14227540	15764266	11646341	13187846	16880647	31918185	30771506	35794392	12215569	16587768	13778184	15247837	19265644	23694356	12605511	13387895	14194335	16042246	40116532	25352461	33631553	35978284	20837992	23186713	43903356	35213186	42841623	57847338	48807424	14241181	17253175	54111584	17125463	21347612	45557375	56240802	60166661	26878489	46248424	22336864	31183380	36691298	46129304	57170073	44421086	84612028	28611222
2-PHOSPHOGLYCERATE (neg.)	23162595	5938564	5721579	6431409	2288411	4738290	41653807	10752500	4073868	4645358	4708986	2142646	3034251	13557029	7402755	16484615	2547393	3487629	12928703	2883200	9075490	6975800	9499621	4517333	3116360	6517893	3779443	5238204	6143664	7425609	16733269	2482299	4930415	3581601	3402983	4333772	8831916	4322254	17935482	3320334	5581185	8380238	2651926	5279785	3405091	9657504	3778215	5761166	4668368
2-QUINOLINECARBOXYLATE	124049	91924	64519	121063	59527	140210	141521	49377	55319	228450	27878	39831	33049	48271	104929	33989	20256	132397	902948	286879	709673	1265935	1143965	1211509	81784	47911	46915	105236	56827	88837	55516	44852	#NUM!	132761	38122	49254	595740	784078	859897	1303555	1396653	1649534	35218	109657	74251	70531	172593	165835	294852
3-(2-HYDROXYPHENYL)PROPANOATE (neg.)	238094	141841	293516	385597	#NUM!	#NUM!	#NUM!	595440	#NUM!	1574821	#NUM!	#NUM!	647615	358618	478652	573823	#NUM!	#NUM!	330790	#NUM!	462152	293662	339595	529017	#NUM!	#NUM!	#NUM!	935528	720983	737076	793220	#NUM!	132403	1320460	#NUM!	266685	437665	205284	362064	129027	303984	220245	612064	#NUM!	575270	650008	770412	1122249	1232317
3-(4-HYDROXYPHENYL)PYRUVATE (neg.)	944179	512531	#NUM!	#NUM!	280340	293180	#NUM!	522069	575207	302651	326183	#NUM!	1340449	1122054	1404411	1645032	978302	1098053	60423	89840	612137	#NUM!	499724	913269	625765	685362	773951	927748	633210	590356	2349111	937228	1138106	1929810	1035097	1195025	790604	802548	417287	#NUM!	311662	57555	568323	593721	840996	#NUM!	941690	980763	1562958
3,4 DIHYDROXYMANDELATE (neg.)	#NUM!	4908	10235	5036	6826	6574	6627	5842	3717	9398	#NUM!	7403	4821	10728	4564	7483	4355	8937	9952	#NUM!	7143	5287	15285	#NUM!	7178	5436	#NUM!	#NUM!	#NUM!	#NUM!	8223	4224	5566	#NUM!	5227	5924	#NUM!	#NUM!	#NUM!	#NUM!	15611	#NUM!	#NUM!	#NUM!	4976	7533	#NUM!	#NUM!	#NUM!
3,4-DIHYDROXYBENZOATE (neg.)	153488	#NUM!	80113	152349	119777	113923	183414	178338	57672	514861	118713	147518	151385	133350	122752	160476	108138	148806	119218	162753	150825	134170	128548	80789	73838	33838	85201	29877	65848	83751	93717	97217	107080	24137	72509	145124	33196	125323	59628	125620	140519	94922	46433	69051	167409	39750	135445	28503	105697
3,4-DIHYDROXYPHENYLACETATE (neg.)	3355153	2437240	2279028	2174346	2296128	1962253	847468	1663835	1696459	#NUM!	1367368	1269112	#NUM!	#NUM!	#NUM!	#NUM!	#NUM!	#NUM!	1977639	2157671	2911999	2702141	2256586	#NUM!	1837823	2159191	2264906	2286288	2359239	2464120	687728	#NUM!	#NUM!	794510	#NUM!	#NUM!	2320140	37249	2406427	2215864	1809492	2143931	1383583	1185009	1369815	1324951	1255662	#NUM!	#NUM!
3,4-DIHYDROXYPHENYLGLYCOL (neg.)	#NUM!	#NUM!	#NUM!	#NUM!	#NUM!	#NUM!	#NUM!	#NUM!	#NUM!	#NUM!	#NUM!	#NUM!	#NUM!	#NUM!	#NUM!	#NUM!	#NUM!	#NUM!	#NUM!	#NUM!	#NUM!	#NUM!	#NUM!	#NUM!	#NUM!	#NUM!	#NUM!	#NUM!	#NUM!	#NUM!	#NUM!	#NUM!	#NUM!	#NUM!	#NUM!	#NUM!	#NUM!	#NUM!	#NUM!	#NUM!	#NUM!	#NUM!	#NUM!	#NUM!	#NUM!	#NUM!	#NUM!	#NUM!	#NUM!
3,5-DIIODO-L-TYROSINE (neg.)	#NUM!	#NUM!	#NUM!	#NUM!	#NUM!	#NUM!	#NUM!	#NUM!	#NUM!	#NUM!	#NUM!	#NUM!	#NUM!	#NUM!	#NUM!	#NUM!	#NUM!	#NUM!	#NUM!	#NUM!	#NUM!	#NUM!	#NUM!	#NUM!	#NUM!	#NUM!	#NUM!	#NUM!	#NUM!	#NUM!	#NUM!	#NUM!	#NUM!	#NUM!	#NUM!	#NUM!	#NUM!	#NUM!	#NUM!	#NUM!	#NUM!	#NUM!	#NUM!	#NUM!	#NUM!	#NUM!	#NUM!	#NUM!	#NUM!
3/hydroxykynurenine	#NUM!	#NUM!	#NUM!	#NUM!	#NUM!	#NUM!	#NUM!	#NUM!	#NUM!	#NUM!	#NUM!	#NUM!	#NUM!	#NUM!	#NUM!	#NUM!	#NUM!	#NUM!	#NUM!	#NUM!	110272	37893	#NUM!	#NUM!	#NUM!	#NUM!	#NUM!	25588	#NUM!	28559	#NUM!	21740	#NUM!	#NUM!	#NUM!	#NUM!	#NUM!	#NUM!	#NUM!	#NUM!	#NUM!	#NUM!	#NUM!	#NUM!	31025	#NUM!	#NUM!	#NUM!	#NUM!
3-ALPHA,11-BETA,17,21-TETRAHYDROXY- 5-BETA-PREGNAN-20-ONE (neg.)	12914	#NUM!	#NUM!	#NUM!	10684	20069	738835	#NUM!	7301	308796	11744	10615	448867	423189	33389	#NUM!	6868	13389	35251	#NUM!	8680	27989	35188	35598	1106546	31405	128530	15220	32487	10499	16126	15717	262643	29320	7316	735505	25516	137245	18810	8342	40419	#NUM!	138668	438870	84012	6522	120939	9019	19744
3-AMINO-4-HYDROXYBENZOATE (neg.)	#NUM!	#NUM!	#NUM!	#NUM!	#NUM!	#NUM!	#NUM!	#NUM!	#NUM!	#NUM!	#NUM!	#NUM!	#NUM!	#NUM!	#NUM!	#NUM!	#NUM!	#NUM!	#NUM!	#NUM!	#NUM!	#NUM!	#NUM!	#NUM!	#NUM!	#NUM!	#NUM!	#NUM!	#NUM!	#NUM!	#NUM!	#NUM!	#NUM!	#NUM!	#NUM!	#NUM!	#NUM!	#NUM!	#NUM!	#NUM!	#NUM!	#NUM!	#NUM!	#NUM!	#NUM!	#NUM!	#NUM!	#NUM!	#NUM!
3-AMINO-5-HYDROXYBENZOATE (neg.)	#NUM!	#NUM!	#NUM!	#NUM!	#NUM!	#NUM!	#NUM!	#NUM!	#NUM!	#NUM!	#NUM!	#NUM!	#NUM!	#NUM!	#NUM!	#NUM!	#NUM!	#NUM!	#NUM!	#NUM!	#NUM!	#NUM!	#NUM!	#NUM!	#NUM!	#NUM!	#NUM!	#NUM!	#NUM!	#NUM!	#NUM!	#NUM!	#NUM!	#NUM!	#NUM!	#NUM!	#NUM!	#NUM!	#NUM!	#NUM!	#NUM!	#NUM!	#NUM!	#NUM!	#NUM!	#NUM!	#NUM!	#NUM!	#NUM!
3-DEHYDROSHIKIMATE (neg.)	#NUM!	#NUM!	#NUM!	#NUM!	#NUM!	#NUM!	#NUM!	#NUM!	#NUM!	#NUM!	#NUM!	#NUM!	#NUM!	#NUM!	#NUM!	#NUM!	#NUM!	#NUM!	#NUM!	#NUM!	#NUM!	#NUM!	#NUM!	#NUM!	#NUM!	#NUM!	#NUM!	#NUM!	#NUM!	#NUM!	#NUM!	#NUM!	#NUM!	#NUM!	#NUM!	#NUM!	#NUM!	#NUM!	#NUM!	#NUM!	#NUM!	#NUM!	#NUM!	#NUM!	#NUM!	#NUM!	#NUM!	#NUM!	#NUM!
3-HYDROXYANTHRANILATE (neg.)	#NUM!	#NUM!	#NUM!	#NUM!	#NUM!	#NUM!	#NUM!	#NUM!	#NUM!	#NUM!	#NUM!	#NUM!	#NUM!	#NUM!	#NUM!	#NUM!	#NUM!	#NUM!	#NUM!	#NUM!	#NUM!	#NUM!	#NUM!	#NUM!	#NUM!	#NUM!	#NUM!	#NUM!	#NUM!	#NUM!	#NUM!	#NUM!	#NUM!	#NUM!	#NUM!	#NUM!	#NUM!	#NUM!	#NUM!	#NUM!	#NUM!	#NUM!	#NUM!	#NUM!	#NUM!	#NUM!	#NUM!	#NUM!	#NUM!
3-HYDROXYBENZOATE (neg.)	#NUM!	#NUM!	#NUM!	#NUM!	#NUM!	#NUM!	#NUM!	#NUM!	#NUM!	#NUM!	#NUM!	#NUM!	#NUM!	#NUM!	36850	#NUM!	#NUM!	#NUM!	#NUM!	#NUM!	#NUM!	#NUM!	#NUM!	#NUM!	#NUM!	#NUM!	#NUM!	#NUM!	#NUM!	#NUM!	#NUM!	#NUM!	#NUM!	#NUM!	#NUM!	#NUM!	#NUM!	#NUM!	#NUM!	#NUM!	#NUM!	#NUM!	#NUM!	#NUM!	#NUM!	#NUM!	#NUM!	#NUM!	#NUM!
3-HYDROXYBENZYL ALCOHOL (neg.)	554005	#NUM!	#NUM!	#NUM!	#NUM!	#NUM!	#NUM!	1085159	#NUM!	2565617	#NUM!	#NUM!	1046773	858213	642033	1172298	#NUM!	#NUM!	#NUM!	#NUM!	511952	#NUM!	#NUM!	984725	#NUM!	#NUM!	#NUM!	#NUM!	1264129	#NUM!	1336988	1894420	754776	2432517	#NUM!	1257169	#NUM!	586413	161089	#NUM!	313566	460529	#NUM!	#NUM!	952139	1355454	1613394	2278784	#NUM!
3-HYDROXYBUTANOATE (neg.)	#NUM!	#NUM!	#NUM!	#NUM!	#NUM!	#NUM!	#NUM!	#NUM!	#NUM!	#NUM!	#NUM!	#NUM!	281955	#NUM!	#NUM!	#NUM!	#NUM!	#NUM!	#NUM!	#NUM!	#NUM!	#NUM!	#NUM!	#NUM!	#NUM!	#NUM!	#NUM!	#NUM!	#NUM!	#NUM!	#NUM!	#NUM!	#NUM!	#NUM!	#NUM!	#NUM!	#NUM!	#NUM!	#NUM!	#NUM!	#NUM!	#NUM!	#NUM!	#NUM!	#NUM!	#NUM!	#NUM!	#NUM!	#NUM!
3-HYDROXYMETHYLGLUTARATE (neg.)	1138995758	878764615	671625236	717136128	705728659	629461255	436991427	772829756	842867056	967506423	583088548	649697657	228865255	289891084	321173176	404746815	266783924	285043018	870784471	900836953	1289014565	1070855010	1099645496	1337269333	761609226	840512514	1051439949	#NUM!	1001789478	1071892051	534728621	307829538	348151463	#NUM!	354824840	357447107	1691566522	#NUM!	1467640475	1239914853	1159792432	1189006045	864281830	863807889	#NUM!	1068086341	890374780	1215634509	433183052
3-HYDROXYPHENYLACETATE	1737308	#NUM!	#NUM!	#NUM!	#NUM!	#NUM!	6102135	10310446	10042384	17254114	8504093	8325551	1730860	1785235	3745664	8629962	11316552	10918327	#NUM!	#NUM!	4136258	#NUM!	#NUM!	4510681	6429128	7726685	8059041	9940677	10546847	9871385	2144033	8868759	1552660	17564310	8396994	2443922	3011489	5178042	#NUM!	#NUM!	#NUM!	2583988	6640081	6825229	12966383	10603055	9407391	16899206	11406784
3-hydroxypyruvate	#NUM!	#NUM!	#NUM!	#NUM!	#NUM!	#NUM!	#NUM!	#NUM!	#NUM!	#NUM!	#NUM!	#NUM!	#NUM!	#NUM!	#NUM!	#NUM!	#NUM!	#NUM!	#NUM!	#NUM!	#NUM!	#NUM!	#NUM!	#NUM!	#NUM!	#NUM!	#NUM!	#NUM!	#NUM!	#NUM!	#NUM!	#NUM!	#NUM!	#NUM!	#NUM!	#NUM!	#NUM!	#NUM!	#NUM!	#NUM!	#NUM!	#NUM!	#NUM!	#NUM!	#NUM!	#NUM!	#NUM!	#NUM!	#NUM!
3-METHOXY-4-HYDROXYMANDELATE (neg.)	#NUM!	15094	9806	15419	6879	8731	5765	9350	10470	#NUM!	11616	9884	14095	#NUM!	17672	#NUM!	#NUM!	10154	9775	#NUM!	13137	13182	9635	#NUM!	11162	24799	14255	17713	10835	19349	15205	10100	9294	#NUM!	#NUM!	16272	#NUM!	#NUM!	9954	9642	42064	13190	10375	10820	#NUM!	9741	21408	#NUM!	15457
3-METHOXYTYRAMINE	#NUM!	#NUM!	#NUM!	#NUM!	#NUM!	#NUM!	#NUM!	#NUM!	#NUM!	#NUM!	#NUM!	#NUM!	#NUM!	#NUM!	#NUM!	#NUM!	#NUM!	#NUM!	#NUM!	#NUM!	#NUM!	#NUM!	#NUM!	#NUM!	#NUM!	#NUM!	#NUM!	#NUM!	#NUM!	#NUM!	#NUM!	#NUM!	#NUM!	#NUM!	#NUM!	#NUM!	1185591	#NUM!	#NUM!	#NUM!	#NUM!	#NUM!	#NUM!	#NUM!	#NUM!	#NUM!	#NUM!	1531208	#NUM!
3-METHOXYTYROSINE	#NUM!	#NUM!	#NUM!	#NUM!	#NUM!	#NUM!	#NUM!	#NUM!	#NUM!	#NUM!	#NUM!	#NUM!	#NUM!	#NUM!	#NUM!	#NUM!	#NUM!	#NUM!	#NUM!	#NUM!	#NUM!	#NUM!	#NUM!	#NUM!	#NUM!	#NUM!	#NUM!	#NUM!	#NUM!	#NUM!	#NUM!	#NUM!	#NUM!	#NUM!	#NUM!	#NUM!	#NUM!	#NUM!	#NUM!	#NUM!	#NUM!	#NUM!	#NUM!	#NUM!	#NUM!	#NUM!	#NUM!	#NUM!	#NUM!
3-METHYL-2-OXINDOLE (neg.)	9859	64159	73317	41425	102400	30663	#NUM!	109687	65299	110681	70211	7181	10204	9056	13295	26846	29129	54446	#NUM!	16546	39885	85783	71037	24843	23335	14017	25964	17570	15142	23322	#NUM!	30175	12702	17567	16584	#NUM!	54044	96096	60380	67961	93483	59056	83593	15837	22955	78006	74672	63884	35119
3-METHYL-2-OXOVALERATE (neg.)	#NUM!	#NUM!	#NUM!	#NUM!	#NUM!	#NUM!	#NUM!	#NUM!	#NUM!	#NUM!	#NUM!	#NUM!	#NUM!	#NUM!	#NUM!	#NUM!	#NUM!	#NUM!	#NUM!	#NUM!	#NUM!	#NUM!	#NUM!	#NUM!	#NUM!	#NUM!	#NUM!	#NUM!	#NUM!	#NUM!	#NUM!	#NUM!	#NUM!	#NUM!	#NUM!	#NUM!	#NUM!	#NUM!	#NUM!	#NUM!	#NUM!	#NUM!	#NUM!	#NUM!	#NUM!	#NUM!	#NUM!	#NUM!	#NUM!
3-METHYLADENINE	58488	52949	57577	37146	#NUM!	29084	27895	63212	60681	43575	#NUM!	36064	25539	37426	92313	47035	46075	#NUM!	31112	#NUM!	34757	68615	68715	86227	#NUM!	34946	#NUM!	34027	128806	43750	40228	37382	46371	36433	#NUM!	97284	38089	#NUM!	38589	64057	43069	33825	#NUM!	#NUM!	#NUM!	59968	36282	#NUM!	34422
3-METHYLCROTONYL-COA	#NUM!	#NUM!	#NUM!	#NUM!	#NUM!	#NUM!	#NUM!	#NUM!	#NUM!	#NUM!	#NUM!	#NUM!	#NUM!	#NUM!	#NUM!	#NUM!	#NUM!	#NUM!	#NUM!	#NUM!	#NUM!	#NUM!	#NUM!	#NUM!	#NUM!	#NUM!	#NUM!	#NUM!	#NUM!	#NUM!	#NUM!	#NUM!	#NUM!	#NUM!	#NUM!	#NUM!	#NUM!	#NUM!	#NUM!	#NUM!	#NUM!	#NUM!	#NUM!	#NUM!	#NUM!	#NUM!	#NUM!	#NUM!	#NUM!
3-METHYLGLUTACONATE (neg.)	#NUM!	#NUM!	#NUM!	#NUM!	#NUM!	#NUM!	#NUM!	#NUM!	#NUM!	#NUM!	#NUM!	#NUM!	#NUM!	#NUM!	#NUM!	323543	#NUM!	#NUM!	#NUM!	#NUM!	#NUM!	#NUM!	#NUM!	#NUM!	#NUM!	#NUM!	#NUM!	#NUM!	#NUM!	#NUM!	#NUM!	353624	#NUM!	1513161	#NUM!	#NUM!	#NUM!	#NUM!	#NUM!	#NUM!	841626	#NUM!	#NUM!	1117749	#NUM!	#NUM!	#NUM!	402399	#NUM!
3-METHYL-L-HISTIDINE	330256	221598	118609	267001	98750	280118	1173278	407301	731845	452080	133109	136087	517516	79648	644173	444925	31983	311832	340627	175132	592695	465647	90390	482763	147414	259032	#NUM!	826311	978290	1138445	49510	77310	39957	#NUM!	73919	#NUM!	343347	190806	1013206	#NUM!	#NUM!	345884	36164	47828	206156	#NUM!	#NUM!	1538558	#NUM!
3-NITRO-L-TYROSINE (neg.)	#NUM!	#NUM!	#NUM!	3232	#NUM!	#NUM!	#NUM!	#NUM!	#NUM!	#NUM!	#NUM!	#NUM!	#NUM!	#NUM!	#NUM!	#NUM!	9212	#NUM!	#NUM!	#NUM!	#NUM!	#NUM!	#NUM!	#NUM!	#NUM!	#NUM!	#NUM!	#NUM!	#NUM!	#NUM!	#NUM!	#NUM!	#NUM!	#NUM!	#NUM!	#NUM!	#NUM!	10120	#NUM!	#NUM!	#NUM!	#NUM!	#NUM!	#NUM!	#NUM!	#NUM!	8396	#NUM!	#NUM!
3-PHOSPHOGLYCERATE (neg.) +1	694454	63959	33028	90848	15287	38233	585138	284875	123299	66696	34783	18471	17415	203986	134918	433786	#NUM!	22470	249638	13146	249115	113573	234267	108012	9741	46360	51591	126059	121103	182063	390892	4474	37573	83231	15874	43776	263973	118542	546376	20108	143323	96600	27022	77022	109899	329603	55849	287387	93706
3-PHOSPHOGLYCERATE (neg.) +2	2367356	709082	520981	576663	389814	458265	402739	999620	1113352	1274070	380530	591866	513579	549193	665631	805767	435673	467884	460156	590176	1424677	936533	1184108	1216571	713303	776698	1613574	1182815	1468074	1986227	1701873	521999	567521	1974486	614368	803875	1582525	1812433	2039731	897237	1613084	815043	1105926	1223012	1586719	1936519	1559758	2861164	1011379
3-PHOSPHOGLYCERATE (neg.) +3	72196079	21038542	14834686	17227079	12226858	14308684	17161638	32426917	32043355	36537204	12560991	17253393	14439053	16095111	20301071	24101709	13007027	14154758	14624366	17303744	41356635	26460117	34814164	37024240	21177443	23564068	45925196	36329870	44553842	58238290	49149671	15050750	17269752	54777011	17378386	23274560	47576192	56662958	61973073	28449514	46845218	22778225	31445387	37454227	47326975	58682834	46615995	84841194	29825163
3-PHOSPHOGLYCERATE (neg.)	24434990	5894346	5403236	6238363	2300628	4916004	38932305	11728018	4270932	4650915	4586522	2332397	2965376	11379554	8010702	16452974	2568040	3667813	12816172	3116813	9829372	7070162	8943233	4597096	3376600	6224136	4045312	5638862	6186450	7145300	15851317	2504013	4686835	3702656	3441433	4412404	8938631	4408950	18324049	3320277	6318066	8338917	2726360	5405399	3499048	9770783	3815387	6035124	4995865
3-SULFINOALANINE	1307898	754109	663021	510830	853144	375853	#NUM!	#NUM!	#NUM!	#NUM!	#NUM!	#NUM!	#NUM!	25658	#NUM!	#NUM!	#NUM!	#NUM!	347042	797748	1042090	334926	620414	816791	#NUM!	53987	#NUM!	#NUM!	#NUM!	#NUM!	#NUM!	#NUM!	#NUM!	#NUM!	#NUM!	#NUM!	1158669	1306382	1624689	684253	531703	623166	#NUM!	#NUM!	#NUM!	#NUM!	#NUM!	#NUM!	#NUM!
4-ACETAMIDOBUTANOATE	#NUM!	#NUM!	#NUM!	#NUM!	#NUM!	#NUM!	#NUM!	#NUM!	#NUM!	#NUM!	#NUM!	#NUM!	#NUM!	#NUM!	#NUM!	#NUM!	#NUM!	#NUM!	#NUM!	#NUM!	#NUM!	#NUM!	#NUM!	#NUM!	#NUM!	#NUM!	#NUM!	#NUM!	#NUM!	#NUM!	#NUM!	#NUM!	#NUM!	#NUM!	#NUM!	#NUM!	#NUM!	#NUM!	#NUM!	#NUM!	10819162	#NUM!	#NUM!	#NUM!	#NUM!	#NUM!	#NUM!	#NUM!	#NUM!
4-AMINOBENZOATE (neg.)	#NUM!	#NUM!	#NUM!	#NUM!	#NUM!	#NUM!	#NUM!	#NUM!	#NUM!	#NUM!	#NUM!	#NUM!	#NUM!	#NUM!	#NUM!	#NUM!	#NUM!	#NUM!	#NUM!	#NUM!	#NUM!	#NUM!	#NUM!	#NUM!	#NUM!	#NUM!	#NUM!	#NUM!	#NUM!	#NUM!	#NUM!	#NUM!	#NUM!	#NUM!	#NUM!	#NUM!	#NUM!	#NUM!	#NUM!	#NUM!	#NUM!	#NUM!	#NUM!	#NUM!	#NUM!	#NUM!	#NUM!	#NUM!	#NUM!
4-GUANIDINOBUTANOATE	670995862	548101487	578366927	510397036	424729978	405268611	294601749	501032033	472728664	674778613	373771810	365944236	437891206	437199126	571125829	710733973	427503845	468664418	446869125	435715975	614309333	576548502	538982828	722670799	391633970	383257519	479088432	397923795	473849495	461636623	689767425	427763971	476739204	779047394	462888536	496760463	574650326	769501290	642624741	613960004	511671820	568638864	505251558	401874085	504907546	549888349	464816984	642927845	678326947
4-HYDROXY-3-METHOXYPHENYLGLYCOL (neg.)	#NUM!	#NUM!	#NUM!	#NUM!	#NUM!	#NUM!	#NUM!	#NUM!	#NUM!	#NUM!	#NUM!	#NUM!	#NUM!	#NUM!	#NUM!	#NUM!	#NUM!	#NUM!	#NUM!	#NUM!	#NUM!	#NUM!	#NUM!	#NUM!	#NUM!	#NUM!	#NUM!	#NUM!	#NUM!	#NUM!	#NUM!	#NUM!	#NUM!	#NUM!	#NUM!	#NUM!	#NUM!	#NUM!	#NUM!	#NUM!	#NUM!	#NUM!	#NUM!	#NUM!	#NUM!	#NUM!	#NUM!	#NUM!	#NUM!
4-HYDROXYBENZALDEHYDE (neg.)	#NUM!	10956708	6496440	#NUM!	#NUM!	#NUM!	#NUM!	#NUM!	#NUM!	23183404	#NUM!	#NUM!	#NUM!	#NUM!	#NUM!	#NUM!	#NUM!	#NUM!	#NUM!	#NUM!	#NUM!	#NUM!	#NUM!	26302672	#NUM!	#NUM!	#NUM!	#NUM!	#NUM!	#NUM!	#NUM!	#NUM!	#NUM!	#NUM!	#NUM!	#NUM!	#NUM!	19643369	#NUM!	#NUM!	#NUM!	#NUM!	#NUM!	#NUM!	2571623	10372072	#NUM!	11615703	#NUM!
4-HYDROXYBENZOATE (neg.)	#NUM!	#NUM!	#NUM!	#NUM!	#NUM!	#NUM!	#NUM!	#NUM!	#NUM!	#NUM!	#NUM!	#NUM!	#NUM!	#NUM!	#NUM!	#NUM!	#NUM!	#NUM!	#NUM!	#NUM!	#NUM!	#NUM!	#NUM!	#NUM!	#NUM!	#NUM!	#NUM!	#NUM!	#NUM!	#NUM!	#NUM!	#NUM!	#NUM!	#NUM!	#NUM!	#NUM!	#NUM!	#NUM!	#NUM!	#NUM!	#NUM!	#NUM!	#NUM!	#NUM!	#NUM!	#NUM!	#NUM!	669987	#NUM!
4-HYDROXY-L-PHENYLGLYCINE	#NUM!	#NUM!	#NUM!	#NUM!	#NUM!	#NUM!	#NUM!	#NUM!	#NUM!	#NUM!	#NUM!	#NUM!	#NUM!	#NUM!	#NUM!	#NUM!	#NUM!	#NUM!	#NUM!	#NUM!	#NUM!	#NUM!	#NUM!	#NUM!	#NUM!	#NUM!	#NUM!	#NUM!	#NUM!	#NUM!	#NUM!	#NUM!	#NUM!	#NUM!	#NUM!	#NUM!	#NUM!	#NUM!	#NUM!	#NUM!	#NUM!	#NUM!	#NUM!	#NUM!	#NUM!	#NUM!	#NUM!	#NUM!	#NUM!
4-IMIDAZOLEACETATE	443468426	398534818	292032737	362923400	368255683	277669546	472620270	841939120	806818620	1104285055	681535302	659411032	691761197	776453035	945241014	1226132484	886802734	897176130	364093524	423393380	237586640	354297278	447664539	#NUM!	750445244	790402636	928143361	695400789	998277459	915254106	1315673446	918046930	918292234	#NUM!	868687734	890814904	314186225	548999720	598919862	472167573	438803731	345695032	838001777	808860984	826385868	982567827	858911596	1107989805	1187384623
4-METHYLCATECHOL (neg.)	#NUM!	#NUM!	#NUM!	#NUM!	#NUM!	#NUM!	#NUM!	#NUM!	#NUM!	#NUM!	#NUM!	#NUM!	#NUM!	#NUM!	#NUM!	#NUM!	#NUM!	#NUM!	#NUM!	#NUM!	#NUM!	#NUM!	#NUM!	#NUM!	50460	#NUM!	#NUM!	#NUM!	#NUM!	#NUM!	#NUM!	#NUM!	48059	#NUM!	#NUM!	#NUM!	#NUM!	#NUM!	#NUM!	28451	36346	#NUM!	#NUM!	#NUM!	#NUM!	#NUM!	#NUM!	#NUM!	#NUM!
4-PYRIDOXATE	212104	311273	112640	59961	104165	46487	40004	180955	276643	194762	195198	221254	57189	#NUM!	123338	#NUM!	364087	357424	97821	304147	318921	376766	154990	62334	113024	251981	230085	833627	272344	367798	76261	92735	62845	702779	357394	76490	1086051	218722	486020	280788	334489	322200	57740	244201	200854	272690	255123	491130	471032
4-QUINOLINECARBOXYLATE	124049	58851	64519	121063	59527	140210	141521	26403	55319	35508	27878	22302	33049	48271	104929	33989	20256	23064	902948	286879	339821	1265935	1143965	145372	#NUM!	47911	#NUM!	48684	33824	33850	55516	27084	#NUM!	37456	26056	49254	291365	219690	859897	1303555	1396653	1649534	27388	28789	29110	27746	60120	49666	287210
5-AMINOLEVULINATE	#NUM!	#NUM!	#NUM!	#NUM!	#NUM!	#NUM!	#NUM!	#NUM!	#NUM!	#NUM!	#NUM!	#NUM!	#NUM!	#NUM!	#NUM!	#NUM!	#NUM!	#NUM!	#NUM!	#NUM!	#NUM!	#NUM!	#NUM!	#NUM!	#NUM!	#NUM!	#NUM!	#NUM!	#NUM!	#NUM!	#NUM!	#NUM!	#NUM!	#NUM!	#NUM!	#NUM!	#NUM!	#NUM!	#NUM!	#NUM!	#NUM!	#NUM!	#NUM!	#NUM!	#NUM!	#NUM!	#NUM!	#NUM!	#NUM!
5-AMINOPENTANOATE	11998420	9109935	8991744	8043210	7353263	7511738	27404088	31756909	32011195	33461520	27727654	27134201	13359799	14116249	18117497	17599811	14040444	13700490	7153275	7526849	9097251	7741083	10262800	9890117	28733052	30179112	34424177	27534709	31505991	31723410	15551646	12719248	11714507	14333130	10912621	11282401	8424684	9793641	#NUM!	9032929	8115655	8575896	32013771	31018168	37827890	34272964	30123905	37333221	13230151
5'-DEOXYADENOSINE	142644	184039	78508	126673	115380	115612	62125	411964	387338	223230	207680	81710	142371	182852	235373	205852	49219	#NUM!	71162	121865	138552	118350	152908	219297	366239	181564	203049	221206	194393	120491	82825	85296	173815	271012	133524	59678	115084	132585	550267	203965	150084	210961	464280	541288	160459	326722	631399	116861	90201
5-HYDROXYINDOLEACETATE	17271	#NUM!	#NUM!	#NUM!	#NUM!	16418	9994	#NUM!	#NUM!	#NUM!	#NUM!	#NUM!	9710	19085	12068	13345	#NUM!	#NUM!	33889	#NUM!	#NUM!	#NUM!	#NUM!	14440	#NUM!	13241	17253	74088	#NUM!	#NUM!	89253	#NUM!	#NUM!	13365	#NUM!	#NUM!	138662	#NUM!	13916	#NUM!	#NUM!	16610	64534	#NUM!	27211	#NUM!	48624	#NUM!	#NUM!
5-HYDROXY-L-TRYPTOPHAN	#NUM!	#NUM!	#NUM!	#NUM!	#NUM!	#NUM!	#NUM!	#NUM!	#NUM!	#NUM!	#NUM!	#NUM!	#NUM!	#NUM!	#NUM!	#NUM!	#NUM!	#NUM!	#NUM!	#NUM!	#NUM!	#NUM!	#NUM!	#NUM!	#NUM!	#NUM!	#NUM!	#NUM!	#NUM!	#NUM!	#NUM!	#NUM!	#NUM!	#NUM!	#NUM!	#NUM!	#NUM!	#NUM!	#NUM!	#NUM!	#NUM!	#NUM!	#NUM!	#NUM!	#NUM!	#NUM!	#NUM!	#NUM!	#NUM!
5-HYDROXYLYSINE (neg.)	#NUM!	3177	#NUM!	2453	#NUM!	2314	#NUM!	#NUM!	#NUM!	#NUM!	#NUM!	#NUM!	#NUM!	#NUM!	#NUM!	#NUM!	#NUM!	2767	#NUM!	2083	3199	#NUM!	#NUM!	#NUM!	#NUM!	#NUM!	#NUM!	3514	#NUM!	#NUM!	5634	2608	#NUM!	#NUM!	#NUM!	#NUM!	#NUM!	#NUM!	2805	2506	#NUM!	#NUM!	#NUM!	2707	#NUM!	#NUM!	2467	#NUM!	#NUM!
5-Methylcytosine +1	134086	248338	342957	121203	124011	390454	179053	90703	38577	43510	83259	95940	71262	21549	#NUM!	146197	129043	41361	593714	20847	37008	126046	131358	107230	231325	60020	417443	74566	221414	34268	417112	73747	108988	#NUM!	30998	38509	#NUM!	227633	384639	73372	190392	95033	104806	256921	146593	105740	537798	51761	22755
5-Methylcytosine +2	#NUM!	#NUM!	#NUM!	#NUM!	#NUM!	#NUM!	#NUM!	#NUM!	#NUM!	#NUM!	#NUM!	#NUM!	19293	#NUM!	#NUM!	#NUM!	#NUM!	#NUM!	#NUM!	#NUM!	#NUM!	#NUM!	#NUM!	#NUM!	#NUM!	#NUM!	#NUM!	#NUM!	#NUM!	#NUM!	#NUM!	#NUM!	#NUM!	#NUM!	#NUM!	#NUM!	#NUM!	#NUM!	#NUM!	#NUM!	#NUM!	#NUM!	#NUM!	#NUM!	#NUM!	#NUM!	#NUM!	#NUM!	#NUM!
5-Methylcytosine +3	#NUM!	#NUM!	#NUM!	#NUM!	#NUM!	#NUM!	#NUM!	#NUM!	#NUM!	#NUM!	#NUM!	#NUM!	#NUM!	#NUM!	#NUM!	#NUM!	11116	#NUM!	15291	#NUM!	#NUM!	#NUM!	#NUM!	#NUM!	#NUM!	#NUM!	#NUM!	#NUM!	22137	#NUM!	#NUM!	#NUM!	#NUM!	#NUM!	#NUM!	#NUM!	#NUM!	#NUM!	#NUM!	#NUM!	#NUM!	#NUM!	#NUM!	#NUM!	#NUM!	#NUM!	#NUM!	#NUM!	#NUM!
5-Methylcytosine +4	#NUM!	#NUM!	#NUM!	#NUM!	#NUM!	#NUM!	#NUM!	#NUM!	#NUM!	#NUM!	#NUM!	#NUM!	#NUM!	#NUM!	#NUM!	#NUM!	#NUM!	#NUM!	#NUM!	#NUM!	#NUM!	#NUM!	#NUM!	#NUM!	#NUM!	#NUM!	#NUM!	#NUM!	#NUM!	#NUM!	#NUM!	#NUM!	#NUM!	#NUM!	#NUM!	#NUM!	#NUM!	#NUM!	#NUM!	#NUM!	#NUM!	#NUM!	#NUM!	#NUM!	#NUM!	#NUM!	#NUM!	#NUM!	#NUM!
5-Methylcytosine +5	#NUM!	#NUM!	#NUM!	#NUM!	#NUM!	#NUM!	#NUM!	#NUM!	#NUM!	#NUM!	#NUM!	#NUM!	#NUM!	35289	#NUM!	#NUM!	#NUM!	#NUM!	#NUM!	#NUM!	#NUM!	#NUM!	#NUM!	#NUM!	#NUM!	#NUM!	#NUM!	#NUM!	#NUM!	#NUM!	#NUM!	#NUM!	#NUM!	#NUM!	#NUM!	#NUM!	#NUM!	#NUM!	#NUM!	#NUM!	#NUM!	#NUM!	#NUM!	#NUM!	#NUM!	#NUM!	#NUM!	#NUM!	#NUM!
5-METHYLCYTOSINE	#NUM!	#NUM!	#NUM!	6235186	#NUM!	#NUM!	#NUM!	#NUM!	#NUM!	#NUM!	#NUM!	#NUM!	#NUM!	#NUM!	#NUM!	#NUM!	#NUM!	#NUM!	#NUM!	#NUM!	#NUM!	#NUM!	#NUM!	#NUM!	#NUM!	#NUM!	#NUM!	#NUM!	#NUM!	#NUM!	#NUM!	#NUM!	#NUM!	#NUM!	#NUM!	#NUM!	#NUM!	#NUM!	#NUM!	#NUM!	#NUM!	#NUM!	#NUM!	#NUM!	#NUM!	#NUM!	#NUM!	#NUM!	#NUM!
5-VALEROLACTONE	#NUM!	#NUM!	#NUM!	#NUM!	#NUM!	#NUM!	#NUM!	#NUM!	#NUM!	#NUM!	#NUM!	#NUM!	#NUM!	8646235	#NUM!	#NUM!	#NUM!	#NUM!	#NUM!	#NUM!	#NUM!	5457670	#NUM!	#NUM!	#NUM!	#NUM!	#NUM!	#NUM!	#NUM!	#NUM!	9928834	#NUM!	9062711	#NUM!	#NUM!	13714504	#NUM!	#NUM!	#NUM!	#NUM!	#NUM!	#NUM!	#NUM!	#NUM!	#NUM!	#NUM!	#NUM!	#NUM!	#NUM!
6-CARBOXYHEXANOATE (neg.)	#NUM!	#NUM!	#NUM!	#NUM!	#NUM!	#NUM!	#NUM!	#NUM!	#NUM!	#NUM!	#NUM!	#NUM!	#NUM!	#NUM!	#NUM!	#NUM!	#NUM!	#NUM!	#NUM!	#NUM!	#NUM!	#NUM!	#NUM!	#NUM!	#NUM!	#NUM!	#NUM!	#NUM!	#NUM!	#NUM!	#NUM!	#NUM!	#NUM!	#NUM!	#NUM!	#NUM!	#NUM!	#NUM!	#NUM!	#NUM!	#NUM!	#NUM!	#NUM!	#NUM!	#NUM!	#NUM!	#NUM!	#NUM!	#NUM!
6-HYDROXYNICOTINATE (neg.)	#NUM!	#NUM!	#NUM!	#NUM!	#NUM!	#NUM!	#NUM!	#NUM!	#NUM!	#NUM!	#NUM!	#NUM!	#NUM!	#NUM!	#NUM!	#NUM!	#NUM!	#NUM!	#NUM!	#NUM!	#NUM!	#NUM!	#NUM!	#NUM!	#NUM!	#NUM!	#NUM!	#NUM!	#NUM!	#NUM!	#NUM!	#NUM!	#NUM!	#NUM!	#NUM!	#NUM!	#NUM!	#NUM!	#NUM!	#NUM!	#NUM!	#NUM!	#NUM!	#NUM!	#NUM!	#NUM!	#NUM!	#NUM!	#NUM!
6-PHOSPHOGLUCONATE (neg.)	17938055	#NUM!	#NUM!	#NUM!	#NUM!	#NUM!	#NUM!	#NUM!	#NUM!	#NUM!	#NUM!	#NUM!	#NUM!	#NUM!	4332969	#NUM!	#NUM!	#NUM!	#NUM!	#NUM!	#NUM!	#NUM!	#NUM!	#NUM!	#NUM!	#NUM!	#NUM!	#NUM!	#NUM!	#NUM!	#NUM!	#NUM!	#NUM!	#NUM!	#NUM!	#NUM!	#NUM!	#NUM!	#NUM!	#NUM!	#NUM!	#NUM!	#NUM!	#NUM!	#NUM!	#NUM!	#NUM!	#NUM!	#NUM!
6-phosphogluconate+1	#NUM!	13432	10849	48100	8625	14061	#NUM!	98563	#NUM!	10491	31702	6275	6476	21645	39272	293337	6017	12305	240949	4853	70435	40601	37273	37884	7416	45362	#NUM!	17867	7849	29481	144525	6967	7048	4329	7706	8198	110310	13521	346217	23484	23025	49768	#NUM!	7581	8999	25783	8469	7806	15491
6-phosphogluconate+2	8879	#NUM!	4950	#NUM!	#NUM!	#NUM!	27827	#NUM!	#NUM!	#NUM!	#NUM!	#NUM!	#NUM!	9378	#NUM!	#NUM!	#NUM!	6995	7984	#NUM!	#NUM!	#NUM!	#NUM!	#NUM!	#NUM!	2987	#NUM!	#NUM!	#NUM!	#NUM!	#NUM!	#NUM!	#NUM!	#NUM!	#NUM!	#NUM!	#NUM!	#NUM!	5671	#NUM!	#NUM!	#NUM!	#NUM!	#NUM!	#NUM!	3460	#NUM!	#NUM!	#NUM!
6-phosphogluconate+3	#NUM!	#NUM!	#NUM!	#NUM!	#NUM!	#NUM!	#NUM!	#NUM!	#NUM!	#NUM!	#NUM!	#NUM!	#NUM!	#NUM!	#NUM!	#NUM!	#NUM!	#NUM!	#NUM!	#NUM!	#NUM!	#NUM!	#NUM!	#NUM!	#NUM!	#NUM!	#NUM!	#NUM!	#NUM!	#NUM!	#NUM!	#NUM!	#NUM!	#NUM!	#NUM!	#NUM!	#NUM!	#NUM!	#NUM!	#NUM!	#NUM!	#NUM!	#NUM!	#NUM!	#NUM!	#NUM!	#NUM!	#NUM!	#NUM!
6-phosphogluconate+4	#NUM!	#NUM!	#NUM!	#NUM!	#NUM!	#NUM!	#NUM!	#NUM!	#NUM!	#NUM!	#NUM!	#NUM!	#NUM!	#NUM!	#NUM!	#NUM!	#NUM!	#NUM!	#NUM!	#NUM!	#NUM!	#NUM!	#NUM!	#NUM!	#NUM!	#NUM!	#NUM!	#NUM!	#NUM!	#NUM!	#NUM!	#NUM!	#NUM!	#NUM!	#NUM!	#NUM!	#NUM!	#NUM!	#NUM!	#NUM!	#NUM!	#NUM!	#NUM!	#NUM!	#NUM!	#NUM!	#NUM!	#NUM!	#NUM!
6-phosphogluconate+5	#NUM!	#NUM!	#NUM!	2400	#NUM!	2445	#NUM!	#NUM!	#NUM!	4301	#NUM!	2359	#NUM!	#NUM!	3437	5371	#NUM!	#NUM!	#NUM!	#NUM!	3573	#NUM!	#NUM!	2798	#NUM!	#NUM!	#NUM!	#NUM!	#NUM!	3118	#NUM!	3620	#NUM!	3870	#NUM!	5640	#NUM!	#NUM!	#NUM!	2729	#NUM!	#NUM!	#NUM!	#NUM!	#NUM!	#NUM!	3190	#NUM!	#NUM!
6-phosphogluconate+6	#NUM!	#NUM!	#NUM!	4552	#NUM!	5746	13892	3789	26732	33606	11087	6816	8609	12602	19040	36720	13737	12887	#NUM!	#NUM!	3768	3403	5752	12574	14629	13769	16592	24283	33768	34354	94578	16382	18072	112112	55296	29499	28711	8388	3640	9788	3163	2842	33036	23205	40957	36593	11922	44531	43414
ACETOACETATE (neg.)	#NUM!	#NUM!	#NUM!	#NUM!	#NUM!	#NUM!	#NUM!	#NUM!	#NUM!	#NUM!	#NUM!	#NUM!	#NUM!	#NUM!	#NUM!	#NUM!	#NUM!	#NUM!	#NUM!	#NUM!	#NUM!	#NUM!	#NUM!	#NUM!	#NUM!	#NUM!	#NUM!	#NUM!	#NUM!	#NUM!	#NUM!	#NUM!	#NUM!	#NUM!	#NUM!	#NUM!	#NUM!	#NUM!	#NUM!	#NUM!	#NUM!	#NUM!	#NUM!	#NUM!	#NUM!	#NUM!	#NUM!	#NUM!	#NUM!
ACETOIN (neg.)	#NUM!	#NUM!	#NUM!	#NUM!	#NUM!	#NUM!	#NUM!	#NUM!	#NUM!	#NUM!	#NUM!	#NUM!	#NUM!	#NUM!	#NUM!	#NUM!	#NUM!	#NUM!	#NUM!	#NUM!	#NUM!	#NUM!	#NUM!	#NUM!	#NUM!	#NUM!	#NUM!	#NUM!	#NUM!	#NUM!	#NUM!	#NUM!	#NUM!	#NUM!	#NUM!	#NUM!	#NUM!	#NUM!	#NUM!	#NUM!	#NUM!	#NUM!	#NUM!	#NUM!	#NUM!	#NUM!	#NUM!	#NUM!	#NUM!
Acetyl CoA +1	513931	329742	233037	352271	251731	253506	138776	252140	276173	79342	206031	231011	26551	117403	146113	30708	71581	28957	405968	360119	544066	587955	380383	449024	286421	285784	435233	295564	560519	511374	70474	90312	113063	65329	146067	151322	598593	696131	756609	566299	416856	448845	334587	361101	303325	638377	322858	188414	143713
Acetyl CoA +10	#NUM!	#NUM!	#NUM!	#NUM!	#NUM!	#NUM!	#NUM!	#NUM!	#NUM!	#NUM!	#NUM!	#NUM!	#NUM!	#NUM!	#NUM!	#NUM!	#NUM!	#NUM!	#NUM!	#NUM!	#NUM!	#NUM!	#NUM!	#NUM!	#NUM!	#NUM!	#NUM!	#NUM!	#NUM!	#NUM!	#NUM!	#NUM!	#NUM!	#NUM!	#NUM!	#NUM!	#NUM!	#NUM!	#NUM!	#NUM!	#NUM!	#NUM!	#NUM!	#NUM!	#NUM!	#NUM!	#NUM!	#NUM!	#NUM!
Acetyl CoA +2	751329	431165	187459	337538	264217	222022	422061	747275	678443	311247	431727	453670	312272	492145	693786	389618	428317	458602	253364	449197	677581	717683	582125	571825	584580	783937	903693	835992	1184017	994212	1027429	530721	644212	946536	791869	782508	628447	732616	814541	687498	550670	525315	808479	933938	908419	1158852	1003751	1002273	903507
Acetyl CoA +3	32934	24849	#NUM!	42135	21611	#NUM!	71110	121460	83416	12099	17687	29024	15959	45634	79430	29787	51949	53328	60745	13438	21320	14441	11922	13511	50353	89973	75789	55898	99990	83629	109550	86207	62509	138370	80379	142984	14803	27115	100372	133179	28513	26632	72742	163874	144261	220351	85802	135502	173633
Acetyl CoA +4	#NUM!	33543	#NUM!	#NUM!	#NUM!	#NUM!	#NUM!	20962	#NUM!	#NUM!	#NUM!	#NUM!	13816	28857	#NUM!	#NUM!	#NUM!	14026	#NUM!	10869	16499	#NUM!	76738	#NUM!	#NUM!	69459	12632	#NUM!	32171	#NUM!	19082	26412	39647	14072	#NUM!	30831	#NUM!	#NUM!	16614	#NUM!	#NUM!	12488	#NUM!	14461	#NUM!	30667	22460	#NUM!	13952
Acetyl CoA +5	#NUM!	#NUM!	#NUM!	#NUM!	#NUM!	32370	40036	14241	63158	#NUM!	12875	29911	192517	264544	344836	283324	207683	200693	19567	20722	#NUM!	14594	#NUM!	#NUM!	#NUM!	12232	66176	68748	101994	116050	557994	231664	293448	240375	362806	431481	#NUM!	#NUM!	#NUM!	#NUM!	#NUM!	#NUM!	24870	92830	#NUM!	32983	39588	15535	414716
Acetyl CoA +6	#NUM!	#NUM!	#NUM!	#NUM!	#NUM!	#NUM!	#NUM!	#NUM!	#NUM!	#NUM!	#NUM!	#NUM!	14367	27499	51126	#NUM!	11556	68789	#NUM!	#NUM!	#NUM!	#NUM!	#NUM!	#NUM!	#NUM!	#NUM!	#NUM!	#NUM!	56135	#NUM!	112318	125675	75408	99387	101032	136801	#NUM!	#NUM!	#NUM!	#NUM!	#NUM!	#NUM!	#NUM!	#NUM!	#NUM!	#NUM!	#NUM!	#NUM!	124547
Acetyl CoA +7	#NUM!	#NUM!	#NUM!	#NUM!	#NUM!	#NUM!	#NUM!	#NUM!	#NUM!	#NUM!	#NUM!	#NUM!	179920	254428	340797	88166	123834	243340	#NUM!	#NUM!	#NUM!	#NUM!	#NUM!	#NUM!	#NUM!	#NUM!	#NUM!	#NUM!	#NUM!	#NUM!	192068	197549	400408	297403	500426	414522	#NUM!	#NUM!	#NUM!	#NUM!	#NUM!	#NUM!	#NUM!	#NUM!	#NUM!	#NUM!	#NUM!	#NUM!	470775
Acetyl CoA +8	15514	#NUM!	#NUM!	#NUM!	#NUM!	#NUM!	#NUM!	#NUM!	#NUM!	#NUM!	#NUM!	#NUM!	#NUM!	9332	25994	#NUM!	22694	16154	#NUM!	147744	#NUM!	#NUM!	#NUM!	#NUM!	#NUM!	#NUM!	#NUM!	#NUM!	14904	#NUM!	57734	15616	45205	47419	18091	87488	#NUM!	#NUM!	#NUM!	#NUM!	#NUM!	#NUM!	#NUM!	#NUM!	14477	#NUM!	#NUM!	#NUM!	74148
Acetyl CoA +9	#NUM!	#NUM!	#NUM!	#NUM!	#NUM!	#NUM!	#NUM!	#NUM!	#NUM!	#NUM!	#NUM!	#NUM!	#NUM!	#NUM!	#NUM!	#NUM!	#NUM!	#NUM!	#NUM!	#NUM!	#NUM!	#NUM!	#NUM!	#NUM!	#NUM!	#NUM!	#NUM!	#NUM!	#NUM!	#NUM!	#NUM!	#NUM!	#NUM!	#NUM!	#NUM!	#NUM!	#NUM!	#NUM!	#NUM!	#NUM!	#NUM!	#NUM!	#NUM!	#NUM!	#NUM!	#NUM!	#NUM!	#NUM!	#NUM!
Acetyl CoA	2337465	1401879	906117	1399495	1025002	893203	657429	1269060	1161392	1436141	737626	830636	294901	462977	520735	530169	375664	399308	1418878	1410592	2216675	2158704	2004363	2323170	953454	1047924	1497903	1131214	1604475	1728999	801044	322237	397732	554443	405686	609349	2220903	2742615	2563830	2043429	1817008	1897983	1264345	1235739	1306198	2044101	1239818	1519751	560839
ADENINE	200609974	200079391	201878985	159430169	177756699	169967091	211014195	277855269	266019944	334984266	273640020	277694812	188349038	221075766	185024229	262464959	189822044	211896457	198227822	229366843	324515749	227016298	197796323	299855590	337340216	386231331	414979272	450481121	311915721	344433327	369617563	221832432	242488691	332430529	244657584	220588871	412613769	350623016	206900184	209244095	256777670	268291792	341053226	299776576	392302303	249820193	295029167	379478844	274464404
Adenine+1	11058614	9784455	9820338	8068606	8850768	8411003	11681369	14879300	14569044	17820653	14339515	14413951	12869295	14913250	12422914	17833657	13414490	15580568	10109159	10860744	14912228	11120752	10548239	13683997	17766354	20433311	21753864	24495956	17638334	18366732	27171644	16238073	17688221	23310397	17485295	14964626	19976857	15824350	11234546	10020793	12701418	12550099	18412582	17016224	21219070	14121213	17074261	20442162	21399485
Adenine+2	#NUM!	#NUM!	#NUM!	#NUM!	#NUM!	#NUM!	#NUM!	#NUM!	#NUM!	#NUM!	#NUM!	#NUM!	393835	458191	237877	401315	390766	438456	#NUM!	#NUM!	#NUM!	#NUM!	#NUM!	#NUM!	141805	191186	168182	#NUM!	#NUM!	#NUM!	799409	276074	546183	681389	539562	539540	#NUM!	#NUM!	#NUM!	#NUM!	#NUM!	#NUM!	#NUM!	102728	#NUM!	#NUM!	#NUM!	#NUM!	767265
Adenine+3	#NUM!	#NUM!	#NUM!	#NUM!	#NUM!	#NUM!	#NUM!	#NUM!	#NUM!	#NUM!	#NUM!	#NUM!	#NUM!	#NUM!	#NUM!	#NUM!	#NUM!	#NUM!	#NUM!	#NUM!	#NUM!	#NUM!	#NUM!	#NUM!	#NUM!	#NUM!	#NUM!	#NUM!	#NUM!	#NUM!	#NUM!	#NUM!	#NUM!	#NUM!	#NUM!	#NUM!	#NUM!	#NUM!	#NUM!	#NUM!	#NUM!	#NUM!	#NUM!	#NUM!	#NUM!	#NUM!	#NUM!	#NUM!	#NUM!
Adenine+4	#NUM!	#NUM!	#NUM!	#NUM!	#NUM!	#NUM!	#NUM!	#NUM!	#NUM!	#NUM!	#NUM!	#NUM!	#NUM!	#NUM!	#NUM!	#NUM!	#NUM!	#NUM!	#NUM!	#NUM!	#NUM!	#NUM!	#NUM!	#NUM!	#NUM!	#NUM!	#NUM!	#NUM!	#NUM!	#NUM!	#NUM!	#NUM!	#NUM!	#NUM!	#NUM!	#NUM!	#NUM!	#NUM!	#NUM!	#NUM!	#NUM!	#NUM!	#NUM!	#NUM!	#NUM!	#NUM!	#NUM!	#NUM!	#NUM!
Adenine+5	#NUM!	#NUM!	#NUM!	#NUM!	#NUM!	#NUM!	#NUM!	#NUM!	#NUM!	#NUM!	#NUM!	#NUM!	#NUM!	#NUM!	#NUM!	#NUM!	#NUM!	#NUM!	#NUM!	#NUM!	#NUM!	#NUM!	#NUM!	#NUM!	#NUM!	#NUM!	#NUM!	#NUM!	#NUM!	#NUM!	#NUM!	#NUM!	#NUM!	#NUM!	#NUM!	#NUM!	#NUM!	#NUM!	#NUM!	#NUM!	#NUM!	#NUM!	#NUM!	#NUM!	#NUM!	#NUM!	#NUM!	#NUM!	#NUM!
ADENOSINE 2',3'-CYCLIC PHOSPHATE	#NUM!	#NUM!	#NUM!	#NUM!	#NUM!	#NUM!	#NUM!	#NUM!	#NUM!	#NUM!	#NUM!	#NUM!	#NUM!	#NUM!	#NUM!	#NUM!	#NUM!	#NUM!	#NUM!	#NUM!	#NUM!	#NUM!	#NUM!	#NUM!	#NUM!	#NUM!	#NUM!	#NUM!	#NUM!	#NUM!	#NUM!	#NUM!	#NUM!	#NUM!	#NUM!	#NUM!	#NUM!	#NUM!	#NUM!	#NUM!	#NUM!	#NUM!	#NUM!	#NUM!	#NUM!	#NUM!	#NUM!	#NUM!	#NUM!
ADENOSINE 3',5'-DIPHOSPHATE	#NUM!	#NUM!	#NUM!	#NUM!	#NUM!	#NUM!	#NUM!	#NUM!	#NUM!	#NUM!	#NUM!	#NUM!	#NUM!	#NUM!	#NUM!	#NUM!	#NUM!	#NUM!	#NUM!	#NUM!	#NUM!	#NUM!	#NUM!	#NUM!	#NUM!	#NUM!	#NUM!	#NUM!	#NUM!	#NUM!	#NUM!	#NUM!	#NUM!	#NUM!	#NUM!	#NUM!	#NUM!	#NUM!	#NUM!	#NUM!	#NUM!	#NUM!	#NUM!	#NUM!	#NUM!	#NUM!	#NUM!	#NUM!	#NUM!
ADENOSINE 5'-DIPHOSPHATE	74446062	58518126	45296809	45624493	46403539	39072833	66343498	97153092	70959736	118359309	52720475	45582464	18458223	34325449	52719059	50852916	39285535	40566766	54288380	53487254	54782100	68078780	66951059	118905630	55796639	57935533	52932487	59659381	67403694	76955488	55407514	43831225	43717447	84494210	40468868	47698515	84274100	69728964	80501292	55244263	45964325	53465971	47821806	49859358	50254369	63460757	48127621	84687460	46985161
ADENOSINE DIPHOSPHATE RIBOSE	164076	44015	136285	31582	58576	75993	121539	165825	83551	117332	245287	125977	#NUM!	#NUM!	#NUM!	311898	#NUM!	#NUM!	204047	122162	150329	93167	213937	#NUM!	#NUM!	148487	107838	182528	63256	79746	#NUM!	33363	#NUM!	#NUM!	51885	#NUM!	241602	243591	22177	73958	#NUM!	193056	#NUM!	176243	46803	170403	79354	173023	#NUM!
ADENOSINE TRIPHOSPHATE	242191199	152159365	106684380	115659772	97141754	96762010	82077617	145580694	138955869	173190936	85482007	101076334	43611584	58159109	75098646	77303254	53136667	51833943	114371085	134283218	203118107	188777813	179104433	233368255	110168642	111789993	136057037	124454079	176919179	176293070	112215121	53531485	63073466	117322826	63562398	73482386	192370075	228049908	243952322	167430572	155541904	157952986	120705430	116798241	136414953	172888237	134246235	193309182	76598748
ADENOSINE	53499825	30988691	47746184	34892229	22818633	45141467	26101284	18619789	18279510	#NUM!	23357709	23992365	17821096	10751460	#NUM!	24263841	16437283	16958761	24710251	41860171	86187865	59099942	58310415	55711858	26321881	27695894	33016905	22228220	26450100	28967421	29612839	23497729	16155335	34321885	14203290	#NUM!	57419544	69482396	47057952	47786945	43661441	50831526	31292911	22384123	32070095	22804183	31678803	33489008	18346820
ADENOSINE-MONOPHOSPHATE	6722966	6942674	5164699	5798654	6842436	4923292	16521726	18314703	10732966	13283202	9263060	6118715	3123820	5698002	13710191	8495955	9950021	10648256	#NUM!	5727521	5810905	7323046	7097615	10577861	6962053	6691287	5326757	6200098	6787516	7817145	6889354	12200112	11049254	15685674	11503637	11800068	11337990	6958900	7216082	6322921	5697806	5685291	5140749	6017708	5743832	5925404	5888040	8190909	10253434
ADIPATE (neg.)	#NUM!	#NUM!	#NUM!	#NUM!	#NUM!	#NUM!	#NUM!	#NUM!	#NUM!	#NUM!	#NUM!	#NUM!	#NUM!	#NUM!	#NUM!	#NUM!	#NUM!	#NUM!	#NUM!	#NUM!	#NUM!	#NUM!	#NUM!	#NUM!	#NUM!	#NUM!	#NUM!	#NUM!	#NUM!	#NUM!	#NUM!	#NUM!	#NUM!	#NUM!	#NUM!	#NUM!	#NUM!	#NUM!	#NUM!	#NUM!	#NUM!	#NUM!	#NUM!	#NUM!	#NUM!	#NUM!	#NUM!	#NUM!	#NUM!
ADP +1	2819225	1315401	859349	981875	688614	826195	741387	1520500	1295546	1697986	721452	841044	429084	833539	1012199	1044439	580853	522272	1201059	1205436	2364002	1945487	1739583	2047284	877476	1150095	1109874	1214700	1803354	2012157	1442819	574674	729788	1266770	713793	721632	1960143	1973162	2723697	1376168	1402472	1419838	957795	1324887	1281161	1625516	1280904	1898459	909830
ADP +10	#NUM!	#NUM!	#NUM!	#NUM!	#NUM!	#NUM!	#NUM!	#NUM!	#NUM!	#NUM!	#NUM!	#NUM!	#NUM!	#NUM!	#NUM!	#NUM!	#NUM!	#NUM!	#NUM!	#NUM!	#NUM!	#NUM!	#NUM!	#NUM!	#NUM!	#NUM!	#NUM!	#NUM!	#NUM!	#NUM!	#NUM!	#NUM!	#NUM!	#NUM!	#NUM!	#NUM!	#NUM!	#NUM!	#NUM!	#NUM!	#NUM!	#NUM!	#NUM!	#NUM!	#NUM!	#NUM!	#NUM!	#NUM!	#NUM!
ADP +15N	#NUM!	#NUM!	#NUM!	#NUM!	#NUM!	#NUM!	#NUM!	#NUM!	#NUM!	#NUM!	#NUM!	#NUM!	#NUM!	#NUM!	#NUM!	#NUM!	#NUM!	#NUM!	#NUM!	#NUM!	#NUM!	#NUM!	#NUM!	#NUM!	#NUM!	#NUM!	#NUM!	#NUM!	#NUM!	#NUM!	#NUM!	#NUM!	#NUM!	#NUM!	#NUM!	#NUM!	#NUM!	#NUM!	#NUM!	#NUM!	#NUM!	#NUM!	#NUM!	#NUM!	#NUM!	#NUM!	#NUM!	#NUM!	#NUM!
ADP +15N2	#NUM!	#NUM!	#NUM!	#NUM!	4477	#NUM!	#NUM!	#NUM!	#NUM!	#NUM!	#NUM!	#NUM!	#NUM!	#NUM!	#NUM!	#NUM!	7261	#NUM!	#NUM!	#NUM!	#NUM!	#NUM!	#NUM!	#NUM!	#NUM!	#NUM!	#NUM!	#NUM!	#NUM!	#NUM!	#NUM!	9456	6392	#NUM!	8405	#NUM!	#NUM!	#NUM!	#NUM!	#NUM!	#NUM!	#NUM!	#NUM!	#NUM!	#NUM!	#NUM!	#NUM!	#NUM!	#NUM!
ADP +15N3	#NUM!	#NUM!	#NUM!	#NUM!	#NUM!	#NUM!	#NUM!	#NUM!	#NUM!	#NUM!	#NUM!	#NUM!	#NUM!	#NUM!	#NUM!	#NUM!	#NUM!	#NUM!	#NUM!	#NUM!	#NUM!	#NUM!	#NUM!	#NUM!	#NUM!	#NUM!	#NUM!	#NUM!	#NUM!	#NUM!	#NUM!	#NUM!	#NUM!	#NUM!	#NUM!	#NUM!	#NUM!	#NUM!	#NUM!	#NUM!	#NUM!	#NUM!	#NUM!	#NUM!	#NUM!	#NUM!	#NUM!	#NUM!	#NUM!
ADP +15N4	#NUM!	#NUM!	#NUM!	#NUM!	#NUM!	5044	#NUM!	#NUM!	#NUM!	#NUM!	#NUM!	#NUM!	#NUM!	#NUM!	#NUM!	#NUM!	#NUM!	#NUM!	#NUM!	#NUM!	#NUM!	#NUM!	#NUM!	#NUM!	#NUM!	#NUM!	#NUM!	#NUM!	#NUM!	#NUM!	#NUM!	#NUM!	#NUM!	#NUM!	#NUM!	#NUM!	#NUM!	#NUM!	#NUM!	#NUM!	#NUM!	#NUM!	#NUM!	#NUM!	#NUM!	#NUM!	#NUM!	#NUM!	#NUM!
ADP +2	1247037	876218	640624	728262	706261	725461	1403484	2120590	1702485	2384563	985138	922403	667234	1229715	2246436	2094024	1328214	1433454	924481	811262	1209331	1091878	1022645	2447887	1249313	1132116	1075867	1634709	1571296	1917920	2024827	1424911	1342983	2891605	1590207	260140	1909180	1617145	1491122	1124685	759658	948794	1018412	1040938	1304957	1541147	1162499	2359290	1785723
ADP +3	51374	15101	20021	6016	19908	32099	81118	79321	208174	180119	106165	131290	70972	95541	148151	224462	131831	129596	114453	122602	42679	68335	60395	111525	104339	252145	93348	97126	193775	33654	274330	93449	147319	169516	122099	137656	21691	90108	77445	26612	30547	162826	103642	162285	204070	141920	157917	173247	123624
ADP +4	#NUM!	7140	7143	#NUM!	#NUM!	#NUM!	29885	134368	122883	156502	68976	68074	180658	#NUM!	#NUM!	439519	#NUM!	#NUM!	#NUM!	#NUM!	#NUM!	#NUM!	#NUM!	#NUM!	92948	109712	101561	213332	222611	286938	728548	#NUM!	340429	816806	#NUM!	#NUM!	92727	#NUM!	#NUM!	#NUM!	#NUM!	29777	144912	129500	142889	218181	120438	240898	476073
ADP +5	75781	55797	7598	7313	#NUM!	11364	679170	1778540	1962684	2279394	874827	1153986	2190651	3329296	4628445	4800130	3207170	3660798	7386	#NUM!	45286	53382	53694	61279	1481385	1416890	1833137	1830114	2702285	2622047	7662798	3785108	3772320	7967441	4115042	4599425	55887	64257	49948	8545	21830	8089	1690524	1537903	1832918	2297536	2010954	2959567	5147536
ADP +6	#NUM!	#NUM!	#NUM!	#NUM!	#NUM!	#NUM!	12692	111488	48590	112334	30079	47694	193748	321666	434580	401676	302707	291967	#NUM!	#NUM!	#NUM!	#NUM!	#NUM!	#NUM!	52347	78466	273165	71445	148015	132343	679341	287331	359051	751957	290213	388884	#NUM!	#NUM!	#NUM!	#NUM!	#NUM!	#NUM!	64531	76102	129021	106754	108088	171469	366058
ADP +7	#NUM!	#NUM!	#NUM!	#NUM!	#NUM!	#NUM!	#NUM!	#NUM!	#NUM!	10882	17417	#NUM!	25780	38470	37747	55632	29849	38058	#NUM!	#NUM!	#NUM!	#NUM!	#NUM!	9315	#NUM!	12465	11970	6533	#NUM!	13851	150769	44035	65640	168653	93342	59169	#NUM!	#NUM!	#NUM!	#NUM!	#NUM!	#NUM!	#NUM!	37153	#NUM!	8217	#NUM!	11753	85255
ADP +8	#NUM!	#NUM!	#NUM!	#NUM!	#NUM!	#NUM!	#NUM!	#NUM!	#NUM!	#NUM!	#NUM!	#NUM!	#NUM!	6374	#NUM!	#NUM!	#NUM!	#NUM!	#NUM!	#NUM!	#NUM!	#NUM!	#NUM!	#NUM!	#NUM!	#NUM!	#NUM!	#NUM!	#NUM!	#NUM!	#NUM!	#NUM!	#NUM!	8112	#NUM!	#NUM!	#NUM!	#NUM!	#NUM!	#NUM!	#NUM!	#NUM!	#NUM!	#NUM!	#NUM!	#NUM!	#NUM!	#NUM!	#NUM!
ADP +9	#NUM!	#NUM!	#NUM!	#NUM!	#NUM!	#NUM!	#NUM!	#NUM!	#NUM!	#NUM!	#NUM!	#NUM!	#NUM!	#NUM!	#NUM!	#NUM!	#NUM!	#NUM!	#NUM!	#NUM!	#NUM!	#NUM!	#NUM!	#NUM!	#NUM!	#NUM!	#NUM!	#NUM!	#NUM!	#NUM!	#NUM!	#NUM!	#NUM!	#NUM!	#NUM!	#NUM!	#NUM!	#NUM!	#NUM!	#NUM!	#NUM!	#NUM!	#NUM!	#NUM!	#NUM!	#NUM!	#NUM!	#NUM!	#NUM!
ADP	85493767	61913934	46806998	46131270	44687766	40650100	60197596	88756245	73718166	111645467	46666732	43677127	19735541	36138070	55083094	48858336	34917810	37295543	53074298	53811966	73617645	76763087	70882421	124121631	49356924	51456805	52372994	62750340	68036832	80137919	59691033	38133158	39720583	82988591	40048942	45712763	103335693	90394078	93125256	64164519	56581545	61332480	46535560	50908772	54815664	64299313	52061414	95005759	52518371
ADP-GLUCOSE (neg.)	8380	5009	#NUM!	#NUM!	#NUM!	#NUM!	11558	#NUM!	#NUM!	#NUM!	#NUM!	#NUM!	4193	#NUM!	#NUM!	#NUM!	#NUM!	#NUM!	7520	4120	#NUM!	#NUM!	#NUM!	6288	#NUM!	#NUM!	#NUM!	5227	#NUM!	#NUM!	#NUM!	#NUM!	#NUM!	#NUM!	#NUM!	11812	#NUM!	7348	13603	5081	8193	5486	#NUM!	#NUM!	#NUM!	6766	#NUM!	#NUM!	#NUM!
AICAR	#NUM!	14351	#NUM!	#NUM!	#NUM!	#NUM!	29621	24692	#NUM!	#NUM!	23300	25134	18211	16528	34990	#NUM!	20875	#NUM!	#NUM!	#NUM!	#NUM!	13910	#NUM!	#NUM!	#NUM!	#NUM!	52822	25238	#NUM!	15589	18430	#NUM!	30269	31375	#NUM!	19268	#NUM!	16816	19390	#NUM!	#NUM!	#NUM!	28699	35177	#NUM!	92677	#NUM!	#NUM!	#NUM!
AICAR+1	#NUM!	#NUM!	#NUM!	#NUM!	#NUM!	#NUM!	#NUM!	#NUM!	#NUM!	#NUM!	#NUM!	#NUM!	#NUM!	#NUM!	#NUM!	#NUM!	#NUM!	#NUM!	#NUM!	#NUM!	#NUM!	#NUM!	#NUM!	#NUM!	#NUM!	#NUM!	#NUM!	#NUM!	#NUM!	#NUM!	#NUM!	#NUM!	#NUM!	#NUM!	#NUM!	#NUM!	#NUM!	#NUM!	#NUM!	#NUM!	#NUM!	#NUM!	#NUM!	#NUM!	#NUM!	#NUM!	#NUM!	#NUM!	#NUM!
AICAR+2	#NUM!	#NUM!	#NUM!	#NUM!	#NUM!	#NUM!	#NUM!	#NUM!	#NUM!	#NUM!	#NUM!	#NUM!	#NUM!	#NUM!	#NUM!	#NUM!	#NUM!	#NUM!	#NUM!	#NUM!	#NUM!	#NUM!	#NUM!	#NUM!	#NUM!	#NUM!	#NUM!	#NUM!	#NUM!	#NUM!	#NUM!	#NUM!	#NUM!	#NUM!	#NUM!	#NUM!	#NUM!	#NUM!	#NUM!	#NUM!	#NUM!	#NUM!	#NUM!	#NUM!	#NUM!	#NUM!	#NUM!	#NUM!	#NUM!
AICAR+3	#NUM!	#NUM!	#NUM!	#NUM!	#NUM!	#NUM!	#NUM!	#NUM!	#NUM!	#NUM!	#NUM!	#NUM!	#NUM!	#NUM!	#NUM!	#NUM!	#NUM!	#NUM!	#NUM!	#NUM!	#NUM!	#NUM!	#NUM!	#NUM!	#NUM!	#NUM!	#NUM!	#NUM!	#NUM!	#NUM!	#NUM!	#NUM!	#NUM!	#NUM!	#NUM!	#NUM!	#NUM!	#NUM!	#NUM!	#NUM!	#NUM!	#NUM!	#NUM!	#NUM!	#NUM!	#NUM!	#NUM!	#NUM!	#NUM!
AICAR+4	#NUM!	#NUM!	#NUM!	#NUM!	#NUM!	#NUM!	#NUM!	#NUM!	#NUM!	#NUM!	#NUM!	#NUM!	#NUM!	#NUM!	#NUM!	#NUM!	#NUM!	#NUM!	#NUM!	#NUM!	#NUM!	#NUM!	#NUM!	#NUM!	#NUM!	#NUM!	#NUM!	#NUM!	#NUM!	#NUM!	#NUM!	#NUM!	#NUM!	#NUM!	#NUM!	#NUM!	#NUM!	#NUM!	#NUM!	#NUM!	#NUM!	#NUM!	#NUM!	#NUM!	#NUM!	#NUM!	#NUM!	#NUM!	#NUM!
AICAR+6	#NUM!	#NUM!	#NUM!	#NUM!	#NUM!	#NUM!	#NUM!	#NUM!	#NUM!	#NUM!	#NUM!	#NUM!	#NUM!	#NUM!	#NUM!	#NUM!	#NUM!	#NUM!	#NUM!	#NUM!	#NUM!	#NUM!	#NUM!	#NUM!	#NUM!	#NUM!	#NUM!	#NUM!	#NUM!	#NUM!	#NUM!	#NUM!	#NUM!	#NUM!	#NUM!	#NUM!	#NUM!	#NUM!	#NUM!	#NUM!	#NUM!	#NUM!	#NUM!	#NUM!	#NUM!	#NUM!	#NUM!	#NUM!	#NUM!
AICAR+7	#NUM!	#NUM!	#NUM!	#NUM!	#NUM!	#NUM!	#NUM!	#NUM!	#NUM!	#NUM!	#NUM!	#NUM!	#NUM!	#NUM!	#NUM!	#NUM!	#NUM!	#NUM!	#NUM!	#NUM!	#NUM!	#NUM!	#NUM!	#NUM!	#NUM!	#NUM!	#NUM!	#NUM!	#NUM!	#NUM!	#NUM!	#NUM!	#NUM!	#NUM!	#NUM!	#NUM!	#NUM!	#NUM!	#NUM!	#NUM!	#NUM!	#NUM!	#NUM!	#NUM!	#NUM!	#NUM!	#NUM!	#NUM!	#NUM!
AICAR+8	#NUM!	#NUM!	#NUM!	#NUM!	#NUM!	#NUM!	#NUM!	#NUM!	#NUM!	#NUM!	#NUM!	#NUM!	#NUM!	#NUM!	#NUM!	#NUM!	#NUM!	#NUM!	#NUM!	#NUM!	#NUM!	#NUM!	#NUM!	#NUM!	#NUM!	#NUM!	#NUM!	#NUM!	#NUM!	#NUM!	#NUM!	#NUM!	#NUM!	#NUM!	#NUM!	#NUM!	#NUM!	#NUM!	#NUM!	#NUM!	#NUM!	#NUM!	#NUM!	#NUM!	#NUM!	#NUM!	#NUM!	#NUM!	#NUM!
AICAR+9	#NUM!	#NUM!	#NUM!	#NUM!	#NUM!	#NUM!	#NUM!	#NUM!	#NUM!	#NUM!	#NUM!	#NUM!	#NUM!	#NUM!	#NUM!	#NUM!	#NUM!	#NUM!	#NUM!	#NUM!	#NUM!	#NUM!	#NUM!	#NUM!	#NUM!	#NUM!	#NUM!	#NUM!	#NUM!	#NUM!	#NUM!	#NUM!	#NUM!	#NUM!	#NUM!	#NUM!	#NUM!	#NUM!	#NUM!	#NUM!	#NUM!	#NUM!	#NUM!	#NUM!	#NUM!	#NUM!	#NUM!	#NUM!	#NUM!
aKG +1	3333016	3006006	1704380	1764172	2229407	1713830	5804109	8635610	7969083	5854712	5065623	5695504	5717659	6430534	9846418	9372602	6641934	7560390	2179267	2619341	3280000	3187520	3188876	3833972	7167665	5950384	9491824	7762036	8444897	8932882	11291144	5844534	8751123	12877380	8506472	9251340	1783014	2380088	2285183	2064817	2233013	1818324	6693517	6250622	7660333	8961022	7448739	11240865	8310121
aKG +2	4119068	3524989	1413051	1598981	2239989	1328194	8139805	14548333	14861310	9531650	8602736	9713010	14788701	17002970	25020031	26475249	18982015	21646774	1978698	2244581	1394378	3024061	3844864	2274582	12863008	10313390	13019556	12046755	15123980	16597241	34292467	17358261	25725411	41278292	26076633	26704323	388090	1562863	1732411	2090421	2293187	1452250	11756128	11013654	11949775	16611776	16320519	24319495	29227293
aKG +3	655283	675853	347318	404938	587447	364692	4622004	7195324	6737610	4996216	4350965	4734072	12012031	13851820	19275584	20028395	14879310	17361366	548410	722600	778111	700484	740973	754510	6960584	6127678	9065879	7375147	8278081	7997199	27948391	14838731	22443666	33881934	22447080	21268365	319618	558748	669776	553967	657561	356648	6867646	6924980	7566611	9359624	8186547	11558355	24381217
aKG +4	348069	331481	150475	213885	319046	167669	2685549	4033722	3886578	2842995	2490045	2747555	9680780	11522242	15623675	16730909	12691517	14714650	245931	380480	387733	369078	369458	405510	4103715	3656278	5381746	4488241	4886910	4652889	25237070	13189747	20288058	30945363	20839081	18317237	203961	332750	377700	292955	325599	202755	4355760	4509252	4423060	5675486	5174898	7153794	24164737
aKG +5	73839	75085	22191	46247	67870	36894	833126	1372345	1326338	1028950	877629	922313	5490523	6819541	8587823	9569624	7653225	9064009	40533	73178	58436	59114	76545	45545	1460882	1340476	1966992	1570267	1720060	1628261	16693172	8700547	13783611	20436823	14574719	11431245	49049	84093	95922	75100	92744	33754	1643346	1755444	1593702	2090385	2074781	2643673	17963377
aKG	50128691	43795978	27905237	26673007	29677325	25451947	23216828	33572269	32050587	26874320	22371825	22357758	16909613	19302149	26665627	27337464	18302165	20888130	29448504	32397219	44331493	39058910	41580921	52116447	27627300	24270302	35734993	27504591	33918836	28960854	32186314	17008923	24080972	35901221	22896865	24901258	27790130	35065093	33642705	29814802	31714175	29604528	27150998	25498218	30633721	30891609	29162755	44845693	29599192
Alanine +1	6360398	5220613	4722714	4468347	3553545	3896150	3673090	5218544	5574605	6364281	4568846	4647780	5748911	6048783	6461779	7793129	5418723	6263251	3994364	4440470	5772160	5729644	5567952	34772	5410219	4774731	6292477	6514724	5940122	6375471	8200675	5279011	6899090	10866802	6480676	7673164	6406215	5554536	5508048	5142299	5180017	5058170	5655795	4822751	5193183	6158667	5666536	6920551	8496320
alanine +13C+15N	#NUM!	#NUM!	#NUM!	#NUM!	#NUM!	#NUM!	#NUM!	#NUM!	#NUM!	#NUM!	#NUM!	#NUM!	#NUM!	#NUM!	#NUM!	#NUM!	#NUM!	#NUM!	#NUM!	#NUM!	#NUM!	#NUM!	#NUM!	#NUM!	#NUM!	#NUM!	#NUM!	#NUM!	#NUM!	#NUM!	#NUM!	#NUM!	#NUM!	#NUM!	#NUM!	#NUM!	#NUM!	#NUM!	#NUM!	#NUM!	#NUM!	#NUM!	#NUM!	#NUM!	#NUM!	#NUM!	#NUM!	#NUM!	#NUM!
alanine +13C2+15N	#NUM!	#NUM!	#NUM!	#NUM!	#NUM!	#NUM!	#NUM!	#NUM!	#NUM!	#NUM!	#NUM!	#NUM!	#NUM!	#NUM!	#NUM!	#NUM!	#NUM!	#NUM!	#NUM!	#NUM!	#NUM!	#NUM!	#NUM!	#NUM!	#NUM!	#NUM!	#NUM!	#NUM!	#NUM!	#NUM!	#NUM!	#NUM!	#NUM!	#NUM!	#NUM!	#NUM!	#NUM!	#NUM!	#NUM!	#NUM!	#NUM!	#NUM!	#NUM!	#NUM!	#NUM!	#NUM!	#NUM!	#NUM!	#NUM!
alanine +15N	#NUM!	#NUM!	#NUM!	#NUM!	#NUM!	#NUM!	#NUM!	#NUM!	#NUM!	#NUM!	#NUM!	#NUM!	#NUM!	#NUM!	#NUM!	#NUM!	#NUM!	#NUM!	#NUM!	#NUM!	#NUM!	#NUM!	#NUM!	#NUM!	#NUM!	#NUM!	#NUM!	#NUM!	#NUM!	#NUM!	#NUM!	#NUM!	#NUM!	#NUM!	#NUM!	#NUM!	#NUM!	#NUM!	#NUM!	#NUM!	#NUM!	#NUM!	#NUM!	#NUM!	#NUM!	#NUM!	#NUM!	#NUM!	#NUM!
Alanine +2	277260	89934	224048	166492	81441	77755	1360794	1488362	1937344	1552931	1207083	1086343	3915606	4289133	4690034	5800896	4064365	5043059	271556	74644	65500	116746	93140	213665	1613548	1507067	2232155	2541423	2391751	2038796	6928954	5001244	6564406	10369923	6406458	6327929	198479	524848	185105	204423	146609	300385	1447937	1717666	1797008	2340421	2850502	3237182	8976038
Alanine +3	16841051	12451822	11524740	10720429	12270320	11426423	28539757	34923827	42884877	40626999	29910182	30172030	74568217	85253399	100874052	112899715	78540910	96382109	13658456	11867319	16494049	13973631	14943273	82545	33643995	33352052	46876671	58407891	43671374	39977476	124283904	98631353	125320238	189088194	122457770	117242558	18754023	17863526	13118490	13660347	13552024	13733282	38811198	35502361	38011568	45864919	42621462	55705671	187837181
Alanine	260993610	206164153	188853260	181238798	157116230	163165436	130256364	191035924	211282354	239393200	163598739	177511030	180085088	179714469	210049126	247791828	166934630	177519366	169232956	180772501	225877715	223739990	216114954	262105661	188894811	178634206	218123334	217652198	218174145	226665909	263558197	166062546	191459296	281875872	182592364	206178877	237615230	247495968	217126603	208327301	190204498	217159072	194863307	178282365	202151234	225552720	193381411	232436004	227493694
ALLANTOIN (neg.)	#NUM!	#NUM!	#NUM!	#NUM!	#NUM!	#NUM!	#NUM!	#NUM!	#NUM!	#NUM!	#NUM!	#NUM!	#NUM!	#NUM!	#NUM!	#NUM!	#NUM!	#NUM!	#NUM!	#NUM!	674390	7648	#NUM!	#NUM!	#NUM!	#NUM!	#NUM!	#NUM!	#NUM!	#NUM!	#NUM!	#NUM!	#NUM!	#NUM!	#NUM!	#NUM!	#NUM!	122962	#NUM!	#NUM!	19629	#NUM!	#NUM!	#NUM!	#NUM!	#NUM!	#NUM!	15066	#NUM!
ALLOSE (neg.)	1177104638	746148522	1004018183	606492956	388509991	599126876	514603518	623727116	910519938	577478976	332839298	510733681	449605930	408355978	624663272	508449713	321979968	417392238	631766091	454740706	929623109	1118868170	880887624	1315901746	581835425	415865163	761071123	853414824	696518278	947122703	667211244	345976337	493164852	669718675	444156781	570056988	1189844006	868789085	581076388	848253441	662239860	1009162501	586447898	368154565	637954689	874266372	579390973	855044114	540385683
ALLOTHREONINE	2347909882	1831591492	1979406389	1393014162	1450870895	1657394612	1114620511	1569898010	1874725212	2360610898	1459632716	1508605376	1323776666	1529744864	1759132820	1971951005	1371522392	1541998660	1935370332	1762993653	2214703962	2410244353	2025835341	3136633486	1715432638	1932345918	2050785161	2951870518	2253942888	2508455267	2578399738	1468228623	1702347283	3059475458	1665823595	2004255552	3762389684	2447951855	2238099740	1823807731	1680990193	2194519529	1517756706	1547681369	1856342692	1842476072	1772888713	2633583829	1949911807
ALPHA-D-GLUCOSE (neg.)	1177104638	746148522	1004018183	606492956	388509991	599126876	514603518	623727116	910519938	577478976	332839298	510733681	449605930	408355978	624663272	508449713	321979968	417392238	631766091	454740706	929623109	1118868170	880887624	1315901746	581835425	415865163	761071123	853414824	696518278	947122703	667211244	345976337	493164852	669718675	444156781	570056988	1189844006	868789085	581076388	848253441	662239860	1009162501	586447898	368154565	637954689	874266372	579390973	855044114	540385683
AMINOADIPATE	6401187	#NUM!	4863467	#NUM!	#NUM!	1876233	#NUM!	#NUM!	#NUM!	#NUM!	#NUM!	#NUM!	9337727	8168705	14102987	11084677	#NUM!	7160340	#NUM!	#NUM!	#NUM!	4456772	#NUM!	7473570	#NUM!	#NUM!	#NUM!	#NUM!	#NUM!	#NUM!	10621560	3701794	7365947	14097873	6140472	7825049	6621307	6357585	#NUM!	2712734	#NUM!	#NUM!	#NUM!	#NUM!	#NUM!	#NUM!	#NUM!	2233951	6624683
AMINOISOBUTANOATE	#NUM!	#NUM!	#NUM!	#NUM!	#NUM!	#NUM!	#NUM!	#NUM!	#NUM!	#NUM!	#NUM!	#NUM!	#NUM!	#NUM!	#NUM!	#NUM!	#NUM!	#NUM!	#NUM!	#NUM!	#NUM!	#NUM!	#NUM!	#NUM!	#NUM!	#NUM!	#NUM!	#NUM!	#NUM!	#NUM!	#NUM!	#NUM!	#NUM!	#NUM!	#NUM!	#NUM!	#NUM!	#NUM!	#NUM!	#NUM!	#NUM!	#NUM!	#NUM!	#NUM!	#NUM!	#NUM!	#NUM!	#NUM!	#NUM!
AMP +1	53314	57183	32860	15239	35689	21669	68955	63388	57636	66469	46738	54380	4702	#NUM!	10492	26494	14337	8808	9087	40631	31829	82615	91105	24231	28004	23697	11475	16601	48045	55333	39450	5023	9911	14923	17497	26617	63977	37746	72016	78846	34463	52154	25050	14189	10807	76688	45529	43780	10961
AMP +10	#NUM!	#NUM!	#NUM!	#NUM!	#NUM!	#NUM!	#NUM!	#NUM!	#NUM!	#NUM!	#NUM!	#NUM!	#NUM!	#NUM!	#NUM!	#NUM!	#NUM!	#NUM!	#NUM!	#NUM!	#NUM!	#NUM!	#NUM!	#NUM!	#NUM!	#NUM!	#NUM!	#NUM!	#NUM!	#NUM!	#NUM!	#NUM!	#NUM!	#NUM!	#NUM!	#NUM!	#NUM!	#NUM!	#NUM!	#NUM!	#NUM!	#NUM!	#NUM!	#NUM!	#NUM!	#NUM!	#NUM!	#NUM!	#NUM!
AMP +2	#NUM!	#NUM!	#NUM!	#NUM!	#NUM!	#NUM!	#NUM!	#NUM!	#NUM!	#NUM!	#NUM!	#NUM!	6740	4972	#NUM!	#NUM!	#NUM!	#NUM!	#NUM!	#NUM!	#NUM!	#NUM!	#NUM!	#NUM!	4749	#NUM!	11425	#NUM!	#NUM!	#NUM!	#NUM!	#NUM!	#NUM!	9154	#NUM!	#NUM!	#NUM!	#NUM!	#NUM!	#NUM!	#NUM!	#NUM!	#NUM!	#NUM!	#NUM!	#NUM!	5489	#NUM!	#NUM!
AMP +3	217060	20822	#NUM!	#NUM!	9152	4879	#NUM!	8509	22956	56512	#NUM!	8701	#NUM!	18727	6033	60884	#NUM!	#NUM!	#NUM!	#NUM!	15899	43104	12693	138013	#NUM!	7718	7176	8832	78370	66748	28270	5723	5146	48160	#NUM!	#NUM!	49090	73611	94394	18026	8040	23228	#NUM!	#NUM!	13905	74837	12313	126381	10980
AMP +4	6682	#NUM!	#NUM!	#NUM!	#NUM!	#NUM!	#NUM!	#NUM!	#NUM!	15862	#NUM!	#NUM!	13162	#NUM!	#NUM!	#NUM!	#NUM!	6199	#NUM!	#NUM!	#NUM!	#NUM!	#NUM!	#NUM!	#NUM!	#NUM!	#NUM!	#NUM!	#NUM!	#NUM!	#NUM!	#NUM!	#NUM!	#NUM!	#NUM!	14074	#NUM!	#NUM!	#NUM!	#NUM!	#NUM!	#NUM!	5561	#NUM!	#NUM!	#NUM!	#NUM!	#NUM!	#NUM!
AMP +5	5376	#NUM!	#NUM!	#NUM!	#NUM!	#NUM!	65037	178920	108690	144673	38626	77930	213845	310653	469540	536824	370157	330114	#NUM!	#NUM!	#NUM!	#NUM!	#NUM!	#NUM!	91779	64998	59064	93228	209480	153834	602640	454609	388793	760287	385219	462873	#NUM!	#NUM!	#NUM!	4421	#NUM!	#NUM!	167847	61789	69260	195541	169280	147620	456953
AMP +6	#NUM!	#NUM!	#NUM!	#NUM!	#NUM!	#NUM!	#NUM!	#NUM!	#NUM!	#NUM!	#NUM!	5943	#NUM!	#NUM!	13581	4716	7539	#NUM!	#NUM!	#NUM!	#NUM!	#NUM!	#NUM!	#NUM!	#NUM!	#NUM!	#NUM!	#NUM!	#NUM!	#NUM!	8701	#NUM!	3776	20509	15364	11881	#NUM!	#NUM!	#NUM!	#NUM!	#NUM!	#NUM!	#NUM!	#NUM!	#NUM!	#NUM!	#NUM!	#NUM!	7170
AMP +7	#NUM!	#NUM!	#NUM!	#NUM!	#NUM!	#NUM!	#NUM!	#NUM!	#NUM!	#NUM!	#NUM!	#NUM!	#NUM!	5880	#NUM!	#NUM!	#NUM!	#NUM!	#NUM!	#NUM!	#NUM!	#NUM!	#NUM!	#NUM!	#NUM!	#NUM!	#NUM!	#NUM!	#NUM!	#NUM!	#NUM!	#NUM!	#NUM!	#NUM!	#NUM!	#NUM!	#NUM!	#NUM!	#NUM!	#NUM!	#NUM!	35999	#NUM!	#NUM!	#NUM!	#NUM!	#NUM!	#NUM!	#NUM!
AMP +8	#NUM!	16607	#NUM!	#NUM!	14409	#NUM!	#NUM!	#NUM!	#NUM!	46122	21576	21487	#NUM!	#NUM!	#NUM!	#NUM!	#NUM!	#NUM!	21630	#NUM!	#NUM!	13907	#NUM!	#NUM!	#NUM!	78127	#NUM!	#NUM!	#NUM!	#NUM!	#NUM!	#NUM!	#NUM!	#NUM!	#NUM!	#NUM!	#NUM!	#NUM!	#NUM!	#NUM!	#NUM!	28393	25684	#NUM!	#NUM!	#NUM!	#NUM!	#NUM!	#NUM!
AMP +9	#NUM!	#NUM!	#NUM!	#NUM!	#NUM!	#NUM!	#NUM!	#NUM!	#NUM!	#NUM!	#NUM!	#NUM!	#NUM!	#NUM!	#NUM!	#NUM!	#NUM!	#NUM!	#NUM!	#NUM!	#NUM!	#NUM!	#NUM!	#NUM!	#NUM!	#NUM!	#NUM!	#NUM!	#NUM!	#NUM!	#NUM!	#NUM!	#NUM!	#NUM!	#NUM!	#NUM!	#NUM!	#NUM!	#NUM!	#NUM!	#NUM!	#NUM!	#NUM!	#NUM!	#NUM!	#NUM!	#NUM!	#NUM!	#NUM!
AMP	4092394	2800141	2349609	2187995	2590116	1960084	8467816	9181973	5000127	7803686	4083987	2309380	1216870	2857996	7705082	4780436	4546801	5341567	2872106	2548217	2773939	2980143	3230767	4779243	2698535	3276645	2228443	4024819	2849066	3931081	3770429	5799517	5906535	9477558	5632893	6354071	6249577	2853203	2878610	2479314	2157111	2558232	2008679	2603879	2294490	2755682	2355605	3059522	5703542
AMP+15N	21461	#NUM!	#NUM!	#NUM!	#NUM!	33355	#NUM!	#NUM!	#NUM!	#NUM!	#NUM!	#NUM!	#NUM!	#NUM!	#NUM!	#NUM!	#NUM!	#NUM!	#NUM!	#NUM!	10472	#NUM!	#NUM!	28233	#NUM!	4695	8446	7067	#NUM!	9483	#NUM!	#NUM!	#NUM!	#NUM!	#NUM!	#NUM!	8401	#NUM!	#NUM!	#NUM!	#NUM!	#NUM!	#NUM!	#NUM!	8505	#NUM!	#NUM!	#NUM!	#NUM!
AMP+15N2	#NUM!	#NUM!	#NUM!	#NUM!	#NUM!	#NUM!	#NUM!	#NUM!	#NUM!	#NUM!	#NUM!	#NUM!	#NUM!	#NUM!	#NUM!	#NUM!	#NUM!	#NUM!	#NUM!	#NUM!	#NUM!	#NUM!	#NUM!	#NUM!	#NUM!	#NUM!	#NUM!	#NUM!	#NUM!	#NUM!	#NUM!	#NUM!	#NUM!	#NUM!	#NUM!	#NUM!	#NUM!	#NUM!	#NUM!	#NUM!	#NUM!	#NUM!	#NUM!	#NUM!	#NUM!	#NUM!	#NUM!	#NUM!	#NUM!
AMP+15N3	#NUM!	13345	#NUM!	#NUM!	#NUM!	#NUM!	#NUM!	#NUM!	#NUM!	#NUM!	#NUM!	#NUM!	#NUM!	#NUM!	#NUM!	#NUM!	#NUM!	#NUM!	#NUM!	#NUM!	#NUM!	#NUM!	#NUM!	#NUM!	#NUM!	#NUM!	#NUM!	#NUM!	#NUM!	#NUM!	#NUM!	#NUM!	#NUM!	#NUM!	#NUM!	#NUM!	#NUM!	#NUM!	#NUM!	#NUM!	#NUM!	#NUM!	#NUM!	5552	#NUM!	#NUM!	#NUM!	#NUM!	#NUM!
AMP+15N4	#NUM!	#NUM!	#NUM!	#NUM!	#NUM!	#NUM!	#NUM!	#NUM!	#NUM!	#NUM!	#NUM!	#NUM!	#NUM!	#NUM!	#NUM!	#NUM!	#NUM!	#NUM!	#NUM!	#NUM!	#NUM!	#NUM!	#NUM!	#NUM!	#NUM!	#NUM!	#NUM!	#NUM!	#NUM!	#NUM!	#NUM!	#NUM!	#NUM!	#NUM!	#NUM!	#NUM!	#NUM!	#NUM!	#NUM!	#NUM!	#NUM!	#NUM!	#NUM!	#NUM!	#NUM!	#NUM!	#NUM!	#NUM!	#NUM!
ANILINE-2-SULFONATE (neg.)	#NUM!	#NUM!	3172	4543	#NUM!	#NUM!	3551	9198	#NUM!	6541	5564	2992	4865	#NUM!	#NUM!	6035	#NUM!	8750	#NUM!	#NUM!	#NUM!	#NUM!	#NUM!	#NUM!	#NUM!	#NUM!	#NUM!	6962	#NUM!	#NUM!	15246	#NUM!	3477	#NUM!	#NUM!	3580	6941	#NUM!	#NUM!	3325	#NUM!	#NUM!	#NUM!	#NUM!	#NUM!	#NUM!	#NUM!	#NUM!	166629
ANSERINE	#NUM!	#NUM!	#NUM!	#NUM!	#NUM!	#NUM!	#NUM!	#NUM!	#NUM!	#NUM!	#NUM!	#NUM!	#NUM!	#NUM!	#NUM!	#NUM!	#NUM!	#NUM!	#NUM!	#NUM!	#NUM!	#NUM!	#NUM!	#NUM!	#NUM!	#NUM!	#NUM!	#NUM!	#NUM!	#NUM!	#NUM!	#NUM!	#NUM!	#NUM!	#NUM!	#NUM!	#NUM!	43154	#NUM!	#NUM!	#NUM!	#NUM!	#NUM!	#NUM!	#NUM!	#NUM!	#NUM!	#NUM!	#NUM!
ARABITOL (neg.)	1824185	1419331	1190045	3685604	1315223	1020540	268202	557127	619675	1182900	414178	381085	2796251	1225994	2900670	3415617	195006	169261	1588482	1662482	2164557	2255929	1985943	3473853	593971	690551	943467	852877	723650	809240	4367268	301138	2249943	691531	222593	2259468	2838735	3528885	2424433	1994568	2078063	2202904	664814	761554	842260	874954	651382	1271446	547303
Arginine +1	216576576	146719906	192812618	107588657	122143491	153581460	99814407	163494268	188040242	244366770	123435139	158681158	101294727	148486008	138624916	190047220	99889184	134028602	188009830	179086465	273112608	220633296	194865175	250240761	165240469	223541570	221641867	407092186	232904423	295961338	289201992	104867854	145591542	345902537	139026221	173404375	572469971	298943484	310994112	188101978	173758499	277715012	171084263	198597756	252848615	253188458	200664105	393827452	180466258
Arginine +2	2075422	1005794	2353386	388342	642084	1376861	#NUM!	1188572	1546908	2662874	714539	1483505	222491	790815	404126	2342185	614088	546032	2664165	1936387	1745336	1390475	1944666	3522211	1733118	2804545	2199767	3071777	2111482	2913284	2717247	346256	588598	2564032	582492	1434340	2757277	3310259	2222344	2128202	1653508	2587374	1062115	1041140	2184444	1422511	2699609	3420701	2043246
Arginine +3	18137	#NUM!	7156	14431	6660	#NUM!	15535	11936	17884	20057	13531	12720	11933	7834	#NUM!	11721	9105	12269	#NUM!	7225	16401	#NUM!	#NUM!	9303	19524	14782	18947	#NUM!	39518	16799	#NUM!	9734	17384	#NUM!	#NUM!	7524	#NUM!	#NUM!	#NUM!	15185	19239	#NUM!	15787	21641	11633	17172	7944	7366	10536
Arginine +4	#NUM!	#NUM!	#NUM!	#NUM!	#NUM!	#NUM!	#NUM!	#NUM!	#NUM!	#NUM!	#NUM!	#NUM!	#NUM!	#NUM!	#NUM!	#NUM!	#NUM!	#NUM!	#NUM!	#NUM!	#NUM!	#NUM!	#NUM!	#NUM!	#NUM!	#NUM!	#NUM!	#NUM!	#NUM!	#NUM!	#NUM!	#NUM!	#NUM!	#NUM!	#NUM!	#NUM!	#NUM!	#NUM!	#NUM!	#NUM!	#NUM!	#NUM!	#NUM!	#NUM!	#NUM!	#NUM!	#NUM!	#NUM!	#NUM!
Arginine +5	#NUM!	#NUM!	#NUM!	#NUM!	#NUM!	#NUM!	#NUM!	#NUM!	#NUM!	#NUM!	#NUM!	#NUM!	#NUM!	#NUM!	#NUM!	#NUM!	#NUM!	#NUM!	#NUM!	#NUM!	#NUM!	#NUM!	#NUM!	#NUM!	#NUM!	#NUM!	#NUM!	#NUM!	#NUM!	#NUM!	#NUM!	#NUM!	#NUM!	#NUM!	#NUM!	#NUM!	#NUM!	#NUM!	#NUM!	#NUM!	#NUM!	#NUM!	#NUM!	#NUM!	#NUM!	#NUM!	#NUM!	#NUM!	#NUM!
Arginine +6	#NUM!	#NUM!	#NUM!	#NUM!	#NUM!	#NUM!	#NUM!	#NUM!	#NUM!	#NUM!	#NUM!	#NUM!	#NUM!	#NUM!	#NUM!	#NUM!	#NUM!	#NUM!	#NUM!	#NUM!	#NUM!	#NUM!	#NUM!	#NUM!	#NUM!	#NUM!	#NUM!	#NUM!	#NUM!	#NUM!	#NUM!	#NUM!	#NUM!	#NUM!	#NUM!	#NUM!	#NUM!	#NUM!	#NUM!	#NUM!	#NUM!	#NUM!	#NUM!	#NUM!	#NUM!	#NUM!	#NUM!	#NUM!	#NUM!
ARGININE	3829592493	2583251876	3304513749	1980310585	2148227970	2653183667	1807538803	2933269233	3265258466	4179528673	2177957146	2733076055	1823827221	2611060336	2409252550	3354481658	1801375091	2380864872	3278707638	3106536461	4582283738	3733603993	3356049449	4298287701	2871265267	3914454689	3811167086	7091392408	4009017003	5025816553	5017289235	1872834000	2537981685	5973294808	2462811596	3017301855	10096364715	5223637505	5496362659	3196637726	3015294448	4845342270	2965986503	3424789116	4352713662	4560395463	3443591643	6710279027	3143921457
Arginine+15N	#NUM!	#NUM!	#NUM!	#NUM!	#NUM!	37868	#NUM!	#NUM!	#NUM!	#NUM!	#NUM!	#NUM!	#NUM!	#NUM!	#NUM!	#NUM!	#NUM!	#NUM!	#NUM!	#NUM!	#NUM!	#NUM!	25488	19129	#NUM!	#NUM!	#NUM!	#NUM!	#NUM!	#NUM!	#NUM!	#NUM!	#NUM!	#NUM!	#NUM!	#NUM!	#NUM!	#NUM!	#NUM!	#NUM!	#NUM!	#NUM!	#NUM!	#NUM!	#NUM!	#NUM!	#NUM!	#NUM!	#NUM!
Argininosuccinic acid +1	#NUM!	#NUM!	#NUM!	#NUM!	#NUM!	#NUM!	#NUM!	#NUM!	#NUM!	360519	#NUM!	#NUM!	#NUM!	34994	28532	22428	#NUM!	55600	#NUM!	19194	#NUM!	20000	#NUM!	18725	22288	#NUM!	#NUM!	#NUM!	25760	47141	71153	47914	#NUM!	17372	#NUM!	#NUM!	138761	69782	23817	25462	#NUM!	#NUM!	#NUM!	71663	#NUM!	417486	#NUM!	78117	#NUM!
Argininosuccinic acid +10	#NUM!	#NUM!	#NUM!	#NUM!	#NUM!	#NUM!	#NUM!	#NUM!	#NUM!	#NUM!	#NUM!	#NUM!	#NUM!	#NUM!	#NUM!	#NUM!	#NUM!	#NUM!	#NUM!	#NUM!	#NUM!	#NUM!	#NUM!	#NUM!	#NUM!	#NUM!	#NUM!	#NUM!	#NUM!	#NUM!	#NUM!	#NUM!	#NUM!	#NUM!	#NUM!	#NUM!	#NUM!	#NUM!	#NUM!	#NUM!	#NUM!	#NUM!	#NUM!	#NUM!	#NUM!	#NUM!	#NUM!	#NUM!	#NUM!
Argininosuccinic acid +2	#NUM!	19136	46676	15758	#NUM!	#NUM!	#NUM!	18454	439889	16159	131417	47240	#NUM!	#NUM!	582633	15636	15546	#NUM!	16366	20338	17149	22259	100161	32631	80908	13496	506563	50721	16357	#NUM!	#NUM!	18514	51288	#NUM!	15886	573695	19997	27177	#NUM!	15409	29018	29783	42480	#NUM!	75761	622382	13234	22662	13881
Argininosuccinic acid +3	#NUM!	#NUM!	#NUM!	#NUM!	#NUM!	#NUM!	#NUM!	27797	79278	231976	14732	42053	47319	34186	335298	#NUM!	40562	#NUM!	#NUM!	#NUM!	#NUM!	#NUM!	#NUM!	#NUM!	61825	61090	#NUM!	17107	25961	#NUM!	#NUM!	#NUM!	#NUM!	#NUM!	20733	551128	#NUM!	#NUM!	#NUM!	#NUM!	#NUM!	#NUM!	#NUM!	#NUM!	30530	517329	#NUM!	#NUM!	#NUM!
Argininosuccinic acid +4	#NUM!	#NUM!	#NUM!	#NUM!	#NUM!	#NUM!	#NUM!	#NUM!	#NUM!	#NUM!	#NUM!	#NUM!	#NUM!	#NUM!	17662	25042	62280	19198	#NUM!	#NUM!	#NUM!	#NUM!	#NUM!	#NUM!	#NUM!	#NUM!	22743	#NUM!	#NUM!	18722	#NUM!	#NUM!	#NUM!	#NUM!	#NUM!	164520	#NUM!	#NUM!	#NUM!	#NUM!	#NUM!	#NUM!	17474	#NUM!	#NUM!	#NUM!	16325	#NUM!	311111
Argininosuccinic acid +5	#NUM!	#NUM!	#NUM!	#NUM!	15872	#NUM!	#NUM!	#NUM!	#NUM!	#NUM!	#NUM!	#NUM!	#NUM!	#NUM!	#NUM!	16283	#NUM!	#NUM!	#NUM!	#NUM!	#NUM!	#NUM!	#NUM!	#NUM!	#NUM!	#NUM!	#NUM!	#NUM!	#NUM!	#NUM!	#NUM!	#NUM!	#NUM!	#NUM!	#NUM!	14168	#NUM!	#NUM!	16927	#NUM!	#NUM!	18919	#NUM!	#NUM!	#NUM!	#NUM!	16855	#NUM!	17419
Argininosuccinic acid +6	#NUM!	#NUM!	#NUM!	#NUM!	#NUM!	11370	#NUM!	12821	#NUM!	#NUM!	#NUM!	#NUM!	#NUM!	15435	#NUM!	#NUM!	#NUM!	#NUM!	#NUM!	#NUM!	16704	#NUM!	#NUM!	#NUM!	15853	#NUM!	#NUM!	#NUM!	#NUM!	#NUM!	#NUM!	#NUM!	#NUM!	#NUM!	#NUM!	#NUM!	#NUM!	#NUM!	#NUM!	#NUM!	#NUM!	#NUM!	#NUM!	#NUM!	#NUM!	#NUM!	#NUM!	#NUM!	#NUM!
Argininosuccinic acid +7	#NUM!	#NUM!	#NUM!	#NUM!	#NUM!	#NUM!	#NUM!	#NUM!	#NUM!	#NUM!	#NUM!	#NUM!	#NUM!	#NUM!	#NUM!	#NUM!	#NUM!	#NUM!	#NUM!	#NUM!	#NUM!	#NUM!	#NUM!	#NUM!	#NUM!	#NUM!	#NUM!	#NUM!	#NUM!	#NUM!	#NUM!	#NUM!	#NUM!	#NUM!	#NUM!	#NUM!	#NUM!	#NUM!	#NUM!	#NUM!	#NUM!	#NUM!	#NUM!	#NUM!	#NUM!	#NUM!	#NUM!	#NUM!	#NUM!
Argininosuccinic acid +8	#NUM!	#NUM!	10682	#NUM!	#NUM!	#NUM!	#NUM!	#NUM!	#NUM!	#NUM!	#NUM!	#NUM!	#NUM!	#NUM!	#NUM!	#NUM!	11524	#NUM!	#NUM!	#NUM!	#NUM!	#NUM!	14495	#NUM!	#NUM!	#NUM!	11979	#NUM!	#NUM!	#NUM!	#NUM!	#NUM!	#NUM!	#NUM!	#NUM!	#NUM!	13020	#NUM!	#NUM!	#NUM!	#NUM!	#NUM!	10225	#NUM!	#NUM!	#NUM!	17973	#NUM!	#NUM!
Argininosuccinic acid +9	#NUM!	#NUM!	#NUM!	#NUM!	#NUM!	#NUM!	#NUM!	#NUM!	#NUM!	#NUM!	#NUM!	#NUM!	#NUM!	#NUM!	#NUM!	#NUM!	#NUM!	#NUM!	#NUM!	#NUM!	#NUM!	#NUM!	#NUM!	#NUM!	#NUM!	#NUM!	#NUM!	#NUM!	#NUM!	#NUM!	#NUM!	#NUM!	#NUM!	#NUM!	#NUM!	#NUM!	#NUM!	#NUM!	#NUM!	#NUM!	#NUM!	#NUM!	#NUM!	#NUM!	#NUM!	#NUM!	#NUM!	#NUM!	#NUM!
Argininosuccinic acid	2136720	1109914	917916	912406	640353	907388	676169	1078956	1419392	1583216	742813	885846	486049	611547	652541	773180	392445	516418	1075355	1258043	2016297	1979962	2218103	2725657	1050678	1180845	1277590	1758772	1690788	2245120	1107005	485576	585459	1209120	590217	731329	2408151	2287211	2023116	1749312	1387710	1813317	1204970	1078946	1595233	1710022	1420750	2323462	781825
Asparagine +1	774743	647615	478887	787972	#NUM!	653937	17464858	2720950	2285206	#NUM!	2346591	1380307	7519909	45720943	10548452	720343	980464	4992786	1682310	1754694	1846090	2801528	1086580	#NUM!	1066012	115295	803088	1283808	569750	518373	#NUM!	1855597	30923339	1326893	25145122	22119690	625866	1190678	773352	355157	517473	775791	189444	1672409	1815696	23965549	#NUM!	922587	1310449
Asparagine +13C2+15N	#NUM!	#NUM!	#NUM!	#NUM!	#NUM!	#NUM!	#NUM!	#NUM!	21629	#NUM!	#NUM!	#NUM!	#NUM!	#NUM!	#NUM!	#NUM!	#NUM!	#NUM!	#NUM!	#NUM!	#NUM!	#NUM!	#NUM!	#NUM!	#NUM!	#NUM!	66843	#NUM!	#NUM!	#NUM!	#NUM!	#NUM!	#NUM!	#NUM!	#NUM!	#NUM!	#NUM!	#NUM!	#NUM!	#NUM!	#NUM!	#NUM!	#NUM!	#NUM!	#NUM!	#NUM!	#NUM!	#NUM!	#NUM!
Asparagine +13C2+15N2	#NUM!	#NUM!	#NUM!	#NUM!	#NUM!	#NUM!	#NUM!	#NUM!	#NUM!	#NUM!	#NUM!	#NUM!	#NUM!	#NUM!	#NUM!	#NUM!	#NUM!	#NUM!	#NUM!	#NUM!	#NUM!	#NUM!	#NUM!	#NUM!	#NUM!	#NUM!	#NUM!	#NUM!	#NUM!	#NUM!	#NUM!	#NUM!	#NUM!	#NUM!	#NUM!	#NUM!	#NUM!	#NUM!	#NUM!	#NUM!	#NUM!	#NUM!	#NUM!	#NUM!	#NUM!	#NUM!	#NUM!	#NUM!	#NUM!
Asparagine +13C3	#NUM!	#NUM!	#NUM!	#NUM!	#NUM!	#NUM!	#NUM!	#NUM!	#NUM!	#NUM!	#NUM!	#NUM!	#NUM!	#NUM!	#NUM!	#NUM!	#NUM!	#NUM!	#NUM!	#NUM!	#NUM!	#NUM!	#NUM!	#NUM!	#NUM!	#NUM!	#NUM!	#NUM!	#NUM!	#NUM!	#NUM!	#NUM!	#NUM!	#NUM!	#NUM!	#NUM!	#NUM!	#NUM!	#NUM!	#NUM!	#NUM!	#NUM!	#NUM!	#NUM!	#NUM!	#NUM!	#NUM!	#NUM!	#NUM!
Asparagine +13C3+15N	#NUM!	#NUM!	#NUM!	#NUM!	#NUM!	#NUM!	#NUM!	#NUM!	#NUM!	#NUM!	#NUM!	#NUM!	#NUM!	#NUM!	#NUM!	#NUM!	#NUM!	#NUM!	#NUM!	#NUM!	#NUM!	#NUM!	#NUM!	#NUM!	#NUM!	#NUM!	#NUM!	#NUM!	#NUM!	#NUM!	#NUM!	#NUM!	#NUM!	#NUM!	#NUM!	#NUM!	#NUM!	#NUM!	#NUM!	#NUM!	#NUM!	#NUM!	#NUM!	#NUM!	#NUM!	24374	#NUM!	#NUM!	#NUM!
Asparagine +13C4+15N	#NUM!	#NUM!	#NUM!	#NUM!	#NUM!	#NUM!	#NUM!	#NUM!	#NUM!	#NUM!	#NUM!	#NUM!	#NUM!	#NUM!	#NUM!	#NUM!	#NUM!	#NUM!	#NUM!	#NUM!	#NUM!	#NUM!	#NUM!	#NUM!	#NUM!	#NUM!	#NUM!	#NUM!	#NUM!	#NUM!	#NUM!	#NUM!	#NUM!	#NUM!	#NUM!	#NUM!	#NUM!	#NUM!	#NUM!	#NUM!	#NUM!	#NUM!	#NUM!	#NUM!	#NUM!	#NUM!	#NUM!	#NUM!	#NUM!
Asparagine +13C4+15N2	#NUM!	#NUM!	#NUM!	#NUM!	#NUM!	#NUM!	#NUM!	#NUM!	#NUM!	#NUM!	#NUM!	#NUM!	#NUM!	#NUM!	#NUM!	#NUM!	#NUM!	#NUM!	#NUM!	#NUM!	#NUM!	#NUM!	#NUM!	#NUM!	#NUM!	#NUM!	#NUM!	#NUM!	#NUM!	#NUM!	#NUM!	#NUM!	#NUM!	#NUM!	#NUM!	#NUM!	#NUM!	#NUM!	#NUM!	#NUM!	#NUM!	#NUM!	#NUM!	#NUM!	#NUM!	#NUM!	#NUM!	#NUM!	#NUM!
asparagine +15N	#NUM!	#NUM!	#NUM!	#NUM!	#NUM!	#NUM!	#NUM!	#NUM!	#NUM!	#NUM!	#NUM!	#NUM!	#NUM!	#NUM!	#NUM!	#NUM!	#NUM!	#NUM!	17012	#NUM!	#NUM!	#NUM!	#NUM!	#NUM!	#NUM!	#NUM!	#NUM!	#NUM!	#NUM!	#NUM!	#NUM!	#NUM!	#NUM!	#NUM!	#NUM!	#NUM!	#NUM!	#NUM!	#NUM!	#NUM!	#NUM!	#NUM!	#NUM!	#NUM!	#NUM!	#NUM!	#NUM!	#NUM!	#NUM!
Asparagine +15N2	#NUM!	22848	17679	#NUM!	#NUM!	14610	18935	#NUM!	16334	12716	#NUM!	#NUM!	#NUM!	47200	50753	41065	#NUM!	#NUM!	#NUM!	49469	#NUM!	#NUM!	#NUM!	15710	#NUM!	#NUM!	#NUM!	#NUM!	18987	#NUM!	#NUM!	24233	31332	17168	#NUM!	#NUM!	#NUM!	#NUM!	#NUM!	#NUM!	21730	#NUM!	18405	#NUM!	#NUM!	15396	#NUM!	#NUM!	#NUM!
Asparagine +2	272710	365349	94144	150448	331904	129512	2298548	3236960	3447097	2392115	2163938	2202171	3315690	5467024	5706028	4580514	2605370	3629789	186237	489329	277965	221496	351304	230410	2277017	1933546	4195288	4465508	4224965	2902853	1216675	2095666	3049237	3371893	1491771	1733777	#NUM!	635893	265091	122738	80003	#NUM!	2834733	2746045	3147420	3944187	2017692	3929132	4263530
Asparagine +3	62732	#NUM!	#NUM!	#NUM!	50684	#NUM!	891187	1776664	2269837	2195699	1530655	1894283	3822975	4807118	6011351	7038834	4403985	4831378	#NUM!	#NUM!	#NUM!	#NUM!	#NUM!	#NUM!	1805497	2327246	2407884	1869348	2608409	2620981	10326230	4846354	5840875	11720574	5926132	6300413	#NUM!	#NUM!	#NUM!	#NUM!	#NUM!	#NUM!	1899098	1815401	2635592	2448442	1722460	2638465	8987860
Asparagine +4	#NUM!	#NUM!	#NUM!	#NUM!	#NUM!	#NUM!	64403	139228	223936	184960	203948	150964	1491682	1837319	2241881	3124171	2020902	2189416	#NUM!	#NUM!	#NUM!	#NUM!	#NUM!	#NUM!	439591	363644	366753	143273	135501	58102	4533642	2655493	2717968	5100278	3285612	2594289	#NUM!	#NUM!	#NUM!	#NUM!	#NUM!	#NUM!	170338	227953	75894	232304	138362	46352	4165408
ASPARAGINE	24923310	17607436	14522689	15401139	15422778	11533534	53216027	29232858	21808896	16154092	18509889	20583280	18358562	55236879	42567904	25725283	22393815	20008551	20114897	16519547	23231613	22930111	19843234	36153014	18437659	27292491	31059430	28273360	30819304	21863695	45827305	23832071	53717822	74725492	56265269	72451526	22812430	24898247	21574384	19133846	18030965	18734335	22917650	31456557	25933682	74350314	16122163	44197225	44109831
Aspartate +1	11927586	7237000	6816512	5772653	6554123	5146964	14660378	26057324	26653233	34148562	17389576	19314393	13784287	16545727	22265264	23715762	14540526	16629371	8437176	8692568	13151429	11146873	10836939	16370666	19891844	21467274	27098830	25420287	27879289	41247397	29665132	14201844	18608749	33143610	16057084	19491926	15048083	14469849	12493703	10260324	9842799	10444666	24783507	23716995	31831105	39841101	27305740	51420367	19886237
Aspartate +13C2+15N	#NUM!	#NUM!	#NUM!	#NUM!	#NUM!	#NUM!	#NUM!	#NUM!	#NUM!	#NUM!	#NUM!	#NUM!	#NUM!	#NUM!	#NUM!	#NUM!	#NUM!	#NUM!	#NUM!	#NUM!	#NUM!	#NUM!	#NUM!	#NUM!	#NUM!	#NUM!	#NUM!	#NUM!	#NUM!	#NUM!	#NUM!	#NUM!	#NUM!	#NUM!	#NUM!	#NUM!	#NUM!	#NUM!	#NUM!	#NUM!	#NUM!	#NUM!	#NUM!	#NUM!	#NUM!	#NUM!	#NUM!	#NUM!	#NUM!
Aspartate +13C3+15N	#NUM!	#NUM!	#NUM!	#NUM!	#NUM!	#NUM!	#NUM!	#NUM!	#NUM!	#NUM!	#NUM!	#NUM!	#NUM!	#NUM!	#NUM!	#NUM!	#NUM!	#NUM!	#NUM!	#NUM!	#NUM!	#NUM!	#NUM!	#NUM!	#NUM!	#NUM!	#NUM!	#NUM!	#NUM!	#NUM!	#NUM!	#NUM!	#NUM!	#NUM!	#NUM!	#NUM!	#NUM!	#NUM!	#NUM!	#NUM!	#NUM!	#NUM!	#NUM!	#NUM!	#NUM!	#NUM!	#NUM!	#NUM!	#NUM!
Aspartate +13C4+15N	#NUM!	#NUM!	#NUM!	#NUM!	#NUM!	#NUM!	#NUM!	#NUM!	#NUM!	#NUM!	#NUM!	#NUM!	#NUM!	#NUM!	#NUM!	#NUM!	#NUM!	#NUM!	#NUM!	#NUM!	#NUM!	#NUM!	#NUM!	#NUM!	#NUM!	#NUM!	#NUM!	#NUM!	#NUM!	#NUM!	#NUM!	#NUM!	#NUM!	#NUM!	#NUM!	#NUM!	#NUM!	#NUM!	#NUM!	#NUM!	#NUM!	#NUM!	#NUM!	#NUM!	#NUM!	#NUM!	#NUM!	#NUM!	#NUM!
Aspartate +15N	#NUM!	#NUM!	#NUM!	#NUM!	87147	#NUM!	#NUM!	#NUM!	#NUM!	62114	#NUM!	#NUM!	#NUM!	#NUM!	#NUM!	#NUM!	#NUM!	#NUM!	20926	#NUM!	#NUM!	#NUM!	#NUM!	203848	#NUM!	#NUM!	#NUM!	#NUM!	#NUM!	#NUM!	45687	#NUM!	#NUM!	#NUM!	#NUM!	#NUM!	#NUM!	#NUM!	90682	#NUM!	#NUM!	#NUM!	#NUM!	#NUM!	#NUM!	#NUM!	#NUM!	#NUM!	#NUM!
Aspartate +2	18001993	11911039	9149947	9499728	9495837	8295570	19698317	34094805	35114617	45679294	21848963	24212664	24980772	29650620	37106328	41731694	25824726	28187398	12751867	14047071	18066762	16669526	15865050	21356676	27498002	33042895	39161141	34676442	40270002	45945156	58575864	27921893	34578917	62068426	31568975	36673730	21629882	24097960	20838467	16476189	14983379	15776180	37749775	37267943	43778544	50291059	41429613	62022609	41414833
Aspartate +3	5983093	3802357	2964268	2969551	3706690	2159663	12519006	20659464	22138811	28386163	13890236	15317018	31606528	35418422	43189800	51238669	34285918	37125013	3786831	3204160	4977120	4397264	4419100	5402116	18047186	21038460	24571572	22615478	24114797	26403771	73419991	37796890	45703058	78496970	44778485	45159778	8232956	9021166	7933998	5521313	4742440	4592153	26066191	26088790	27999130	33054702	26624165	42932833	58279622
Aspartate +4	27349	93228	58133	31936	96536	26448	2922918	5075328	4950900	6104271	3610062	3594072	14714169	16970869	18894564	24699509	16263446	18892804	50118	80378	22128	25488	42233	79994	4345622	5199554	6492419	5888568	6256723	7287139	37988499	20640725	25220096	44077986	23722951	23236997	30383	70546	103812	106320	56715	42058	7005918	7264356	7708958	8681334	8087577	11576246	33928866
ASPARTATE	192254015	117058016	106609454	97698123	85354762	85834455	49560588	86684540	89236694	119629039	55874051	63911285	39328776	44901288	57552189	61659911	36568844	42063963	102118747	110186540	172752728	149393766	145010180	201172345	63269244	69282962	86246207	89054717	97460931	107895728	87381565	41574138	50495559	85308116	42462057	50716828	208149286	201095085	170152070	142376436	125390912	151530834	82925450	74937852	99227162	107417012	84196406	138198301	63549004
ATP +1	112860	30308	25351	63688	58136	197942	73016	58992	49469	53542	74564	65046	15077	44052	46404	110401	12465	23641	64366	96060	47893	50690	77763	119221	40874	21022	40985	122777	77741	57964	72197	10828	82865	64647	48072	22366	103337	45342	60046	61545	89186	146968	97216	86072	49757	77484	42897	92966	29604
ATP +10	#NUM!	#NUM!	#NUM!	#NUM!	#NUM!	#NUM!	#NUM!	#NUM!	#NUM!	#NUM!	#NUM!	#NUM!	#NUM!	#NUM!	#NUM!	#NUM!	#NUM!	#NUM!	#NUM!	#NUM!	#NUM!	#NUM!	#NUM!	#NUM!	#NUM!	#NUM!	#NUM!	#NUM!	#NUM!	#NUM!	#NUM!	#NUM!	#NUM!	#NUM!	#NUM!	#NUM!	#NUM!	#NUM!	#NUM!	#NUM!	#NUM!	#NUM!	#NUM!	#NUM!	#NUM!	#NUM!	#NUM!	#NUM!	#NUM!
ATP +2	47790	3818	3965	6526	#NUM!	4677	17713	13355	14661	33751	#NUM!	19260	12343	37837	5048	29228	8262	17589	11550	12232	17179	28807	13763	55165	5137	3825	23588	34196	21128	28679	44421	4530	#NUM!	12740	15156	#NUM!	14859	43294	11905	8474	4304	11098	3532	9964	18809	30085	#NUM!	22785	5529
ATP +3	#NUM!	#NUM!	#NUM!	#NUM!	#NUM!	#NUM!	#NUM!	18875	#NUM!	#NUM!	#NUM!	4373	#NUM!	#NUM!	4829	#NUM!	4264	#NUM!	#NUM!	#NUM!	#NUM!	6390	#NUM!	#NUM!	#NUM!	#NUM!	#NUM!	#NUM!	#NUM!	#NUM!	8186	7385	#NUM!	#NUM!	4934	3856	#NUM!	#NUM!	#NUM!	#NUM!	#NUM!	#NUM!	#NUM!	#NUM!	#NUM!	#NUM!	#NUM!	5819	9770
ATP +5	8075	12859	#NUM!	5746	28236	19180	62923	#NUM!	89598	43585	43614	56162	420158	245022	242821	267374	558280	246911	#NUM!	4489	#NUM!	5113	5317	10677	56896	52966	54562	28117	83078	128851	417156	281847	324582	657792	473445	354967	#NUM!	6086	#NUM!	5160	#NUM!	4371	96631	187428	65578	285268	37593	105636	359827
ATP +6	#NUM!	#NUM!	#NUM!	#NUM!	#NUM!	#NUM!	#NUM!	#NUM!	#NUM!	#NUM!	#NUM!	#NUM!	15364	20832	52489	55448	#NUM!	#NUM!	#NUM!	#NUM!	#NUM!	#NUM!	#NUM!	#NUM!	#NUM!	#NUM!	#NUM!	#NUM!	#NUM!	50876	260532	76138	287788	85091	#NUM!	#NUM!	#NUM!	#NUM!	#NUM!	#NUM!	#NUM!	#NUM!	39233	31724	#NUM!	#NUM!	29325	52813	80721
ATP +7	#NUM!	#NUM!	#NUM!	#NUM!	#NUM!	#NUM!	#NUM!	#NUM!	#NUM!	#NUM!	#NUM!	#NUM!	#NUM!	#NUM!	#NUM!	#NUM!	#NUM!	#NUM!	#NUM!	#NUM!	#NUM!	#NUM!	#NUM!	#NUM!	#NUM!	#NUM!	#NUM!	#NUM!	#NUM!	#NUM!	#NUM!	#NUM!	#NUM!	#NUM!	#NUM!	#NUM!	#NUM!	#NUM!	#NUM!	#NUM!	#NUM!	#NUM!	#NUM!	#NUM!	#NUM!	#NUM!	#NUM!	#NUM!	#NUM!
ATP +8	#NUM!	#NUM!	#NUM!	#NUM!	#NUM!	#NUM!	#NUM!	#NUM!	#NUM!	#NUM!	#NUM!	#NUM!	#NUM!	#NUM!	#NUM!	#NUM!	#NUM!	#NUM!	#NUM!	#NUM!	#NUM!	#NUM!	#NUM!	#NUM!	#NUM!	#NUM!	#NUM!	#NUM!	#NUM!	#NUM!	#NUM!	#NUM!	#NUM!	#NUM!	#NUM!	#NUM!	#NUM!	#NUM!	#NUM!	#NUM!	#NUM!	#NUM!	#NUM!	#NUM!	#NUM!	#NUM!	#NUM!	#NUM!	#NUM!
ATP +9	#NUM!	#NUM!	#NUM!	#NUM!	#NUM!	#NUM!	#NUM!	#NUM!	#NUM!	#NUM!	#NUM!	#NUM!	#NUM!	#NUM!	#NUM!	#NUM!	#NUM!	#NUM!	#NUM!	#NUM!	#NUM!	#NUM!	#NUM!	#NUM!	#NUM!	#NUM!	#NUM!	#NUM!	#NUM!	#NUM!	#NUM!	#NUM!	#NUM!	#NUM!	#NUM!	#NUM!	#NUM!	#NUM!	#NUM!	#NUM!	#NUM!	#NUM!	#NUM!	#NUM!	#NUM!	#NUM!	#NUM!	#NUM!	#NUM!
ATP	412837123	235944677	155132797	167037691	135807190	143074688	117110631	226216303	220483705	271131502	116948979	146415419	63544864	88852128	117444741	119299335	74401890	75079733	166058049	201612047	344727084	312179198	292238519	384455032	159531130	169919869	217149545	202408218	286729861	294903542	190205150	75912484	90188101	198162256	93595940	112978586	329348402	387888062	411295371	268654385	252078353	248338544	177535339	187012681	224491980	277943130	210626866	316846991	120548769
ATP+15N	#NUM!	#NUM!	#NUM!	#NUM!	#NUM!	#NUM!	#NUM!	#NUM!	#NUM!	#NUM!	#NUM!	#NUM!	#NUM!	#NUM!	#NUM!	#NUM!	#NUM!	#NUM!	#NUM!	#NUM!	#NUM!	#NUM!	#NUM!	#NUM!	#NUM!	#NUM!	#NUM!	#NUM!	#NUM!	#NUM!	#NUM!	#NUM!	#NUM!	#NUM!	#NUM!	#NUM!	#NUM!	#NUM!	#NUM!	#NUM!	#NUM!	#NUM!	#NUM!	#NUM!	#NUM!	#NUM!	#NUM!	#NUM!	#NUM!
ATP+15N2	#NUM!	#NUM!	#NUM!	#NUM!	#NUM!	#NUM!	#NUM!	#NUM!	#NUM!	#NUM!	#NUM!	#NUM!	#NUM!	#NUM!	#NUM!	#NUM!	#NUM!	#NUM!	#NUM!	#NUM!	#NUM!	#NUM!	#NUM!	#NUM!	#NUM!	#NUM!	#NUM!	#NUM!	#NUM!	#NUM!	#NUM!	#NUM!	#NUM!	#NUM!	#NUM!	#NUM!	#NUM!	#NUM!	#NUM!	#NUM!	#NUM!	#NUM!	#NUM!	#NUM!	#NUM!	#NUM!	#NUM!	#NUM!	#NUM!
ATP+15N3	#NUM!	#NUM!	#NUM!	#NUM!	#NUM!	#NUM!	#NUM!	#NUM!	#NUM!	#NUM!	#NUM!	#NUM!	#NUM!	#NUM!	#NUM!	#NUM!	#NUM!	#NUM!	#NUM!	#NUM!	#NUM!	#NUM!	#NUM!	#NUM!	#NUM!	#NUM!	#NUM!	#NUM!	#NUM!	#NUM!	#NUM!	#NUM!	#NUM!	#NUM!	#NUM!	#NUM!	#NUM!	#NUM!	#NUM!	#NUM!	#NUM!	#NUM!	#NUM!	#NUM!	#NUM!	#NUM!	#NUM!	#NUM!	#NUM!
ATP+15N4	#NUM!	#NUM!	#NUM!	#NUM!	#NUM!	#NUM!	#NUM!	#NUM!	#NUM!	#NUM!	#NUM!	#NUM!	#NUM!	#NUM!	#NUM!	#NUM!	#NUM!	#NUM!	#NUM!	#NUM!	#NUM!	#NUM!	#NUM!	#NUM!	#NUM!	#NUM!	#NUM!	#NUM!	#NUM!	#NUM!	#NUM!	#NUM!	#NUM!	#NUM!	#NUM!	#NUM!	#NUM!	#NUM!	#NUM!	#NUM!	#NUM!	#NUM!	#NUM!	#NUM!	#NUM!	#NUM!	#NUM!	#NUM!	#NUM!
AZELATE (neg.)	8950306	2806317	#NUM!	3764477	4065545	3094839	5968088	5438917	5745533	#NUM!	3498682	3479380	10590222	6760889	7144774	#NUM!	4624246	3700699	4663031	6015703	16420870	#NUM!	7729130	#NUM!	#NUM!	4612183	5068746	#NUM!	#NUM!	#NUM!	#NUM!	3885933	4621336	#NUM!	6408384	9510245	5698114	#NUM!	10262492	3641962	6350615	4791524	3573399	7264031	#NUM!	6699162	5375777	#NUM!	8221821
BENZOATE (neg.)	24152345	10956708	6496440	14906187	16166276	8771356	6552211	6555893	42123983	23183404	7761247	13164875	23027512	20712016	29657627	22051394	19630147	13083548	15487511	16402369	20473250	12744868	15376741	26302672	8147732	9287079	12898143	26418652	9766638	10847321	34962862	13794822	15310065	23392227	15379716	23367735	24543790	19643369	13276520	6405695	17554960	13022461	5330973	13178878	8273362	10372072	6293322	11615703	31948372
BENZYLAMINE	90779	245621	189727	85234	130262	55388	74007	72527	55623	36280	53044	267138	75307	76938	143185	124372	233368	94798	422368	73280	41585	213393	223235	65246	120037	107404	92987	52451	206858	95310	31714	86539	122906	#NUM!	34668	139565	77950	289519	#NUM!	321068	52601	364752	127221	52638	95894	413291	418703	98333	56890
BETA-ALANINE	#NUM!	#NUM!	#NUM!	7078623	7838783	7100881	#NUM!	8918384	#NUM!	#NUM!	#NUM!	7849839	5542527	5986439	#NUM!	4864612	5476618	#NUM!	#NUM!	#NUM!	#NUM!	#NUM!	#NUM!	#NUM!	#NUM!	7550224	#NUM!	8037293	#NUM!	#NUM!	5615152	5471966	3828855	7659205	1976882	3985721	384310	#NUM!	#NUM!	8295725	#NUM!	#NUM!	8012876	6264183	#NUM!	5945991	#NUM!	8206264	3328106
BETA-GLYCEROPHOSPHATE (neg.)	17896998	9391938	9026647	8363403	7545962	8502526	3984679	7894959	9777117	15248307	6797004	8799902	1433056	2191694	3284920	4998541	2851924	3421333	9403198	8975486	18435282	18487885	16390083	29314719	9261613	11451313	15500868	14614443	18750519	22048679	9641809	3624407	4763729	11183943	5517661	6146779	21308312	20396667	19082702	15753780	15558832	19152298	10196952	11065519	14485704	18422142	13858614	24318157	5634228
BETAINE	208284176	150145336	134358582	168472174	111440095	115554628	88049545	116309402	117077248	#NUM!	100775061	98774894	91946803	70452929	97436738	#NUM!	71618588	70186269	125225041	122175362	249074850	162771145	162223860	#NUM!	132944985	104953257	148495723	83707312	131840447	106263567	99190119	94467177	79485269	#NUM!	74922480	81565470	86990876	134867825	112212786	126644722	134236713	125576938	120729480	102161033	175724457	126414306	103798814	#NUM!	116802387
BETA-NICOTINAMIDE ADENINE DINUCLEOTIDE	221642427	144534855	106347345	115251062	112349720	99900423	66382744	125766293	122784030	169005862	82307613	86157647	19246894	22666205	30527586	37947358	20394755	22887892	128363870	140142423	194800613	188218788	179780214	264931195	103898700	110611348	131961083	122466183	150535789	158680144	49152495	22585522	26694764	55963987	28317180	30044626	230685044	264235249	232778188	181696917	177616405	182461347	122362955	116141043	136754851	163386357	124220400	220630657	49421085
BILIRUBIN	#NUM!	#NUM!	#NUM!	#NUM!	#NUM!	#NUM!	#NUM!	#NUM!	#NUM!	#NUM!	#NUM!	#NUM!	#NUM!	#NUM!	#NUM!	#NUM!	#NUM!	#NUM!	#NUM!	#NUM!	#NUM!	#NUM!	#NUM!	#NUM!	#NUM!	#NUM!	#NUM!	#NUM!	#NUM!	#NUM!	#NUM!	#NUM!	#NUM!	#NUM!	#NUM!	#NUM!	#NUM!	#NUM!	#NUM!	#NUM!	#NUM!	#NUM!	#NUM!	#NUM!	#NUM!	#NUM!	#NUM!	#NUM!	#NUM!
BILIVERDIN	#NUM!	#NUM!	#NUM!	#NUM!	#NUM!	#NUM!	#NUM!	#NUM!	#NUM!	#NUM!	#NUM!	#NUM!	#NUM!	#NUM!	#NUM!	#NUM!	#NUM!	#NUM!	#NUM!	#NUM!	#NUM!	#NUM!	#NUM!	#NUM!	#NUM!	#NUM!	#NUM!	#NUM!	#NUM!	#NUM!	#NUM!	#NUM!	#NUM!	#NUM!	#NUM!	#NUM!	#NUM!	#NUM!	#NUM!	#NUM!	#NUM!	#NUM!	#NUM!	#NUM!	#NUM!	#NUM!	#NUM!	#NUM!	#NUM!
BIOTIN	23027339	14037255	15420772	11108861	11623205	10763342	8399552	17019745	18185907	1467938	12474440	12621919	9100696	10251411	14540150	11386105	11044900	12072913	11847186	11613373	15474383	17741015	13696443	1098180	13028730	14868805	16041204	20915524	18350405	23165291	20440140	9713427	11349426	3623770	10304068	14074719	27319274	11591970	17754682	12584479	10731668	14732896	10661724	10219043	12934189	15788770	12939660	1047955	13134379
BUTANOATE (neg.)	#NUM!	#NUM!	#NUM!	#NUM!	#NUM!	#NUM!	#NUM!	#NUM!	#NUM!	#NUM!	#NUM!	#NUM!	#NUM!	#NUM!	#NUM!	#NUM!	#NUM!	#NUM!	#NUM!	#NUM!	#NUM!	#NUM!	#NUM!	#NUM!	#NUM!	#NUM!	#NUM!	#NUM!	#NUM!	#NUM!	#NUM!	#NUM!	#NUM!	#NUM!	#NUM!	#NUM!	#NUM!	#NUM!	#NUM!	#NUM!	#NUM!	#NUM!	#NUM!	#NUM!	#NUM!	#NUM!	#NUM!	#NUM!	#NUM!
CAFFEATE (neg.)	#NUM!	#NUM!	#NUM!	#NUM!	#NUM!	#NUM!	#NUM!	#NUM!	#NUM!	#NUM!	#NUM!	#NUM!	#NUM!	#NUM!	#NUM!	#NUM!	#NUM!	#NUM!	#NUM!	#NUM!	#NUM!	#NUM!	#NUM!	#NUM!	#NUM!	#NUM!	#NUM!	#NUM!	#NUM!	#NUM!	#NUM!	#NUM!	#NUM!	#NUM!	#NUM!	#NUM!	#NUM!	#NUM!	#NUM!	#NUM!	#NUM!	#NUM!	#NUM!	#NUM!	#NUM!	#NUM!	#NUM!	#NUM!	#NUM!
CAFFEINE	#NUM!	#NUM!	#NUM!	#NUM!	#NUM!	#NUM!	#NUM!	#NUM!	#NUM!	#NUM!	#NUM!	#NUM!	#NUM!	#NUM!	#NUM!	#NUM!	#NUM!	#NUM!	#NUM!	#NUM!	#NUM!	#NUM!	#NUM!	#NUM!	#NUM!	#NUM!	#NUM!	#NUM!	#NUM!	#NUM!	#NUM!	#NUM!	#NUM!	#NUM!	#NUM!	#NUM!	#NUM!	#NUM!	#NUM!	#NUM!	#NUM!	#NUM!	#NUM!	#NUM!	#NUM!	#NUM!	#NUM!	#NUM!	#NUM!
CARNOSINE	#NUM!	44866	#NUM!	#NUM!	#NUM!	#NUM!	#NUM!	#NUM!	#NUM!	#NUM!	#NUM!	#NUM!	#NUM!	#NUM!	#NUM!	#NUM!	#NUM!	#NUM!	#NUM!	#NUM!	#NUM!	#NUM!	#NUM!	#NUM!	#NUM!	#NUM!	#NUM!	#NUM!	#NUM!	43566	47382	37511	#NUM!	#NUM!	36244	#NUM!	#NUM!	#NUM!	#NUM!	#NUM!	#NUM!	40498	#NUM!	#NUM!	#NUM!	#NUM!	#NUM!	#NUM!	#NUM!
CDP-ETHANOLAMINE	27645483	15160399	15323747	13380964	6098534	13247314	8202006	13825921	15646525	19828948	10350640	14028176	7713583	8473995	11345588	11877055	8239341	8670787	8521428	24419981	42841760	45296164	41609023	56584540	13152708	15569513	18031315	18654096	28076070	31125881	22223662	10335556	11431141	21738475	11217712	11481324	29997138	46982749	41345678	32872163	13957209	29704686	17085721	17403536	22182655	24176515	25075004	28574519	12223767
CELLOBIOSE (neg.)	#NUM!	#NUM!	#NUM!	#NUM!	#NUM!	#NUM!	#NUM!	#NUM!	#NUM!	#NUM!	#NUM!	#NUM!	#NUM!	#NUM!	#NUM!	#NUM!	#NUM!	#NUM!	#NUM!	#NUM!	#NUM!	#NUM!	#NUM!	#NUM!	#NUM!	#NUM!	#NUM!	#NUM!	#NUM!	#NUM!	#NUM!	#NUM!	#NUM!	203676330	#NUM!	#NUM!	#NUM!	#NUM!	19471330	#NUM!	19954470	#NUM!	#NUM!	#NUM!	#NUM!	#NUM!	#NUM!	155576384	#NUM!
CIS-4-HYDROXY-D-PROLINE	#NUM!	#NUM!	#NUM!	#NUM!	#NUM!	#NUM!	#NUM!	#NUM!	#NUM!	#NUM!	#NUM!	#NUM!	#NUM!	#NUM!	#NUM!	#NUM!	#NUM!	#NUM!	#NUM!	#NUM!	#NUM!	#NUM!	#NUM!	#NUM!	#NUM!	#NUM!	#NUM!	#NUM!	#NUM!	#NUM!	#NUM!	#NUM!	#NUM!	#NUM!	#NUM!	#NUM!	#NUM!	#NUM!	#NUM!	#NUM!	#NUM!	#NUM!	#NUM!	#NUM!	#NUM!	#NUM!	#NUM!	#NUM!	#NUM!
cis-aconitate +1	5218169	4110619	#NUM!	309463	3161078	#NUM!	#NUM!	11293591	11850221	12978982	#NUM!	7838535	#NUM!	#NUM!	6684827	7118450	4116589	4733840	#NUM!	3783660	#NUM!	5252553	4864328	#NUM!	8286495	#NUM!	#NUM!	#NUM!	11156544	12510329	8138365	#NUM!	#NUM!	#NUM!	#NUM!	5130916	#NUM!	#NUM!	6849063	4257941	#NUM!	#NUM!	#NUM!	#NUM!	#NUM!	11034660	8319016	12264676	#NUM!
cis-aconitate +2	19195926	10343201	7229908	8463662	9996213	7874401	15537920	27617177	29817240	33638435	17685599	19891244	14247726	17856822	22574045	26101719	15387466	16864109	11723275	13494303	19232257	14016259	16489348	19178338	21347340	23190309	32720070	30615435	30731341	29767931	34458270	16248056	19910171	37468633	18913568	18091853	17245468	20664503	21379205	14136304	16927294	12345253	22993513	23562794	26794351	30472495	23425251	36589420	23905496
cis-aconitate +3	2111504	1329702	1115830	1391757	1622768	1208352	7004202	12891404	14206068	16580926	8709981	9241964	9583329	12563118	15855293	18783386	10825997	12301316	1807042	2322472	2781136	2354131	2244283	2917914	10710340	12196632	16400143	14201497	14394160	14382453	24798054	12604275	14922147	28462369	13777113	13937733	2661286	3055606	3524677	2055591	2114270	1713519	11298076	12123237	12873706	14855933	11709009	17884462	17517025
cis-aconitate +4	1588659	1206690	788585	1119083	1269547	1008278	5027175	8302184	9989309	11186657	6067762	6802764	10211488	12633813	15235742	18869619	11453879	13145217	1292742	1832738	2033849	1775978	1934131	1907499	8347985	9147570	12762895	11541629	10672257	10782716	29378030	14374562	18064523	31901718	16587645	15423897	2073146	2453571	2884658	1806334	2010348	1471085	9181814	9474033	9867159	11692916	9771112	14625913	22785684
cis-aconitate +5	424330	336422	169270	403023	517785	325783	2542700	4470581	4808172	5142308	2750819	3302003	6456087	9152043	9894144	13213617	7845119	8882929	328594	466201	438797	379228	440566	457970	3909832	4530297	6112609	5237928	5264880	5169156	20630402	10094878	13103350	22902952	12565374	10631244	540355	854707	788729	620529	606066	412747	4769289	5375697	5086481	5819548	4952342	7241035	17287766
cis-aconitate +6	#NUM!	#NUM!	5659	10116	39116	22520	446971	765481	839395	974559	554936	611304	2535066	3472974	3578420	5076807	2952288	3459040	#NUM!	19004	22513	#NUM!	32991	13778	809086	972707	1083971	991219	1138973	939535	9254085	4307025	5791632	10922951	5910449	4199626	8528	38216	23384	42190	8668	22097	1085946	1175236	986587	1253769	1229026	1467662	8475810
cis-aconitate	45362962	30106900	22497506	21905360	21862593	21218921	18314064	22885061	27028853	32249371	18807313	16652421	8422718	10212054	10606749	22752689	7649708	7096495	29884388	28752144	48166404	34601330	38679881	53899595	16614704	19841687	27919256	28141929	25690252	28420981	14907886	7106081	8528963	14147377	8068576	9262909	42943917	57181776	48024620	33329911	37527355	35896609	18682175	19738854	21265567	22760671	20103308	31843194	11620899
CITICOLINE	71737732	37352530	35684713	28076223	22517781	23322192	80623403	127434904	122937243	157328616	70521760	81294010	52683342	63563176	87367189	85843151	60806794	61503213	21642266	21183862	35907835	34842967	29762846	46661709	86212914	93897336	100150457	99768526	99164444	138204784	110648494	59039067	63535069	123028836	60637773	74802720	55707327	48080991	32454357	36253694	34173444	49125343	102010840	79647228	128333441	164631695	90632774	209283134	80916507
CITRAMALATE (neg.)	220757767	176574985	154833677	150785163	139870985	112240143	149436601	170434099	174137884	197200523	145375262	142081472	89884076	59550710	71121080	68463475	53568241	56466509	163788151	162931445	217566147	178350039	205982405	237910258	155099437	157603625	158708613	161177674	194278680	177917467	92697571	81727397	59929324	84313551	61130309	71402674	248029304	248912079	201457820	193765408	168943058	211997592	161798512	153013834	166861786	179131025	164560000	192922696	69928190
Citrate (neg.) +1	178935574	123828987	89374422	81671686	89758278	86038989	163693758	266475442	277439838	313192516	155376865	190744442	92303072	132378911	169828092	167676145	110621713	114588227	110173719	120495893	186446018	172030448	149683056	193920136	200049647	207071178	275539603	264120076	304780241	320237428	219146700	110517721	125497776	236856889	123654971	159588852	166170622	188573570	176652064	132482595	158484102	133200097	201993796	214172927	258049399	284841853	225285056	337738954	130376748
Citrate (neg.) +2	451329868	315879770	206532229	232146908	284867298	246305261	440483586	722131867	771861385	897598538	434741493	528397505	347599156	492418605	632318729	641645605	430669672	452446608	285391465	350447683	518328598	436630642	430634351	529775639	576441345	593652051	800119224	755043207	880639658	860442464	909343974	465070669	522216889	1052633666	523873655	636695943	460232466	560446415	540599222	394535060	416788231	353258567	630192321	680800744	782567971	877693945	707455843	1086963584	639197227
Citrate (neg.) +3	60725176	54485037	33495786	51478424	66061412	52813590	199823126	335800803	346486644	419661487	205768521	243508695	229318255	335404676	413745129	443572601	287804823	314082186	45918892	67375383	93962768	80477255	79345791	92207737	288022988	299866650	376936855	345118976	420451955	408641042	652229146	323095262	376210109	733906172	379238923	444726756	81247517	110269005	93733207	83717375	87593505	64768488	320204312	328287726	359476428	412080012	338900608	496118567	422641601
Citrate (neg.) +4	43044777	41944082	27546728	53571101	67010829	52303492	157645734	264473828	278030244	339685085	158230693	194164617	235526850	342153984	422932209	462672791	304143060	334488275	36293231	59017296	71295432	68171305	63660211	76413108	242027376	249691288	321136589	289037586	355304566	334254172	725065057	363624314	420032530	826628655	435293064	471711595	62862535	89967838	79141997	76744070	79733686	60620577	282156619	292637744	309572431	361433812	304338576	451344646	531165233
Citrate (neg.) +5	12244200	16739748	12783953	30786526	37770277	29486324	76738565	129672819	135887422	166489019	83661630	96606608	164122837	244962418	294769634	331708039	215656706	242483604	11189931	23696691	26092693	23376704	25641500	25372063	125824103	128432164	162335072	145145070	177312923	162701428	557225113	269050424	318825989	645396135	334785212	342437966	22140944	37606879	26299572	37394013	37727737	33143114	157611009	161156373	157082860	188287377	163868220	233093973	432203662
Citrate (neg.) +6	621133	5315397	4293288	13202717	15320400	11197835	17677901	27994216	29999092	37953127	21105550	24550714	68931363	105190892	122424691	143643145	96533183	108534370	1571542	6300581	6605709	6205149	6684537	7402723	31465286	32728526	38860131	34414369	42832148	38485207	274863209	131863843	157888841	297596432	172434300	159510527	2647902	9936762	3488024	12003968	9005953	11975486	41001842	43576188	38888818	46904665	43450262	59225911	227394516
CITRATE (neg.)	1971518311	1429012593	1039929751	812951111	859680610	876906689	659231616	840757275	901151087	948382686	440494918	559257046	235359622	315765682	423952631	398113375	255512611	248032703	1134380068	1129935426	2043875080	1655376660	1538692471	2202453915	501089806	563148255	763845986	738549527	869918611	870211112	447223570	232633687	262944693	499351970	266493363	364140942	1948393043	2114874791	1957605679	1409684504	1529987001	1506625833	537887083	619179417	788759218	864208513	663627504	1034514192	340244355
CITRULLINE	1742490	5691952	7489035	5435151	4738052	1240539	1381744	6043057	1404017	1693362	1123900	4369293	1342323	1422836	5265151	1014929	991682	1732383	1130752	530523	704379	682281	1143094	2104619	569328	353449	387790	615698	582883	4272698	1022650	466643	1072341	1157590	1250650	3381108	5794410	1388445	5253899	1549746	5225117	1278758	1403123	3669213	643375	434457	1925954	304640	1261829
COENZYME A (neg.)	2406751	877695	436055	955038	232390	173052	106570	615725	632899	20749	163994	90691	108201	77248	224605	300153	111366	339746	193438	354061	514318	700444	1249205	535456	253903	60244	581374	25617	648309	243815	295656	85706	152140	74104	56677	112007	18234	1223630	260489	1214646	575942	132766	604136	173962	283195	1151178	776578	388872	277206
CORTISOL 21-ACETATE	36274	104397	39988	#NUM!	103136	12013	256180	330026	241222	1803426	231919	794698	#NUM!	8776	#NUM!	11218	811239	925884	9001	183618	140338	39066	102794	203839	247502	533282	465163	381631	577556	1199703	12874	434406	#NUM!	1769611	604625	10035	113817	203308	66405	74638	#NUM!	#NUM!	471255	289276	511141	494490	844960	308662	1235610
CORTISOL	42919	129546	85034	#NUM!	28586	95548	1294453	659364	340353	56497	591496	433741	289462	106536	154577	743047	399697	580363	#NUM!	252319	93601	93796	343805	229736	742896	421855	329937	420617	318226	297041	372482	1159805	131960	91789	338886	298972	207429	146427	290987	134339	77366	107414	739673	238492	267455	482987	976081	263188	280300
Creatine +1	1392904	1009648	874631	870663	684129	755026	398943	861089	976683	1391914	686903	826637	761631	755717	833611	1004918	576559	650315	673924	914611	1304345	1210444	930512	1380947	849325	959447	1006626	1018352	1232372	1216579	1579477	563795	707295	1296248	662090	717531	1398628	1400636	1365777	1058600	902380	1118382	1015965	903817	1163516	1216420	1090415	1369819	1018683
Creatine +2	#NUM!	#NUM!	#NUM!	#NUM!	#NUM!	#NUM!	#NUM!	#NUM!	#NUM!	#NUM!	#NUM!	#NUM!	#NUM!	#NUM!	#NUM!	#NUM!	#NUM!	#NUM!	#NUM!	#NUM!	#NUM!	#NUM!	#NUM!	#NUM!	#NUM!	#NUM!	#NUM!	#NUM!	#NUM!	#NUM!	#NUM!	31679	58629	67891	#NUM!	#NUM!	#NUM!	#NUM!	#NUM!	#NUM!	#NUM!	#NUM!	#NUM!	#NUM!	#NUM!	#NUM!	#NUM!	#NUM!	#NUM!
Creatine +3	#NUM!	#NUM!	#NUM!	#NUM!	#NUM!	#NUM!	#NUM!	#NUM!	#NUM!	#NUM!	#NUM!	#NUM!	#NUM!	#NUM!	#NUM!	#NUM!	#NUM!	#NUM!	#NUM!	#NUM!	#NUM!	#NUM!	#NUM!	#NUM!	#NUM!	#NUM!	#NUM!	#NUM!	#NUM!	#NUM!	#NUM!	#NUM!	#NUM!	#NUM!	#NUM!	#NUM!	#NUM!	#NUM!	#NUM!	#NUM!	#NUM!	#NUM!	#NUM!	#NUM!	#NUM!	#NUM!	#NUM!	#NUM!	#NUM!
CREATINE	21556714021	17945309164	15913101655	15746978478	13262137100	14017301168	9789703316	15313818938	16968711931	22326491529	13784958018	15509945540	14923737751	13921468623	15239713903	18847542243	12442685521	13124562979	12625888869	16301341808	19260231850	18463335783	17824339945	22127382400	16179910653	15545489956	17809416051	15123584951	18483018514	18579301632	23621648364	12467950148	13878397295	21545130373	13565931938	14248693497	17950130346	22291711582	18990417940	17482678893	16066505020	17329138750	17686236980	15096062735	18076925791	18913185777	16218172408	21469488622	16451563169
Creatine+15N	#NUM!	#NUM!	#NUM!	#NUM!	#NUM!	#NUM!	#NUM!	#NUM!	#NUM!	#NUM!	#NUM!	#NUM!	#NUM!	#NUM!	#NUM!	#NUM!	#NUM!	#NUM!	#NUM!	#NUM!	#NUM!	#NUM!	#NUM!	#NUM!	#NUM!	#NUM!	#NUM!	#NUM!	#NUM!	#NUM!	#NUM!	#NUM!	#NUM!	#NUM!	#NUM!	#NUM!	#NUM!	#NUM!	#NUM!	#NUM!	#NUM!	#NUM!	#NUM!	#NUM!	#NUM!	#NUM!	#NUM!	#NUM!	#NUM!
CREATININE	42821521	34621729	34397595	31288387	30761299	28074539	20921760	33182789	36119365	41079345	28838233	32413089	30538929	30573184	56218851	46160782	26426338	33801551	32642657	37220721	60351729	38733989	39319769	42036289	34740890	39247717	50045228	41926975	37780341	42125180	59533364	31682330	36896719	49347047	36489640	37481786	45628314	64197925	49996948	40416621	216303220	46811673	38775553	36730789	43295692	41363679	34296327	43448707	53441722
CYCLIC AMP	#NUM!	#NUM!	#NUM!	#NUM!	#NUM!	#NUM!	#NUM!	#NUM!	#NUM!	#NUM!	#NUM!	#NUM!	#NUM!	#NUM!	#NUM!	#NUM!	#NUM!	#NUM!	#NUM!	#NUM!	#NUM!	#NUM!	#NUM!	#NUM!	#NUM!	#NUM!	#NUM!	#NUM!	#NUM!	#NUM!	#NUM!	#NUM!	#NUM!	#NUM!	#NUM!	#NUM!	#NUM!	#NUM!	#NUM!	#NUM!	#NUM!	#NUM!	#NUM!	#NUM!	#NUM!	#NUM!	#NUM!	#NUM!	#NUM!
CYCLIC GMP (neg.)	#NUM!	9646	10876	5439	6965	10406	6987	#NUM!	#NUM!	#NUM!	6423	12768	6460	#NUM!	#NUM!	#NUM!	6447	5099	14089	12455	7145	#NUM!	17528	#NUM!	5819	11551	7722	9460	#NUM!	#NUM!	#NUM!	#NUM!	#NUM!	#NUM!	#NUM!	#NUM!	#NUM!	#NUM!	#NUM!	4964	4935	6053	#NUM!	9554	11957	#NUM!	9529	#NUM!	#NUM!
CYS-GLY (neg.)	42324	59261	#NUM!	93349	#NUM!	#NUM!	#NUM!	#NUM!	#NUM!	#NUM!	#NUM!	#NUM!	#NUM!	#NUM!	#NUM!	#NUM!	#NUM!	#NUM!	#NUM!	#NUM!	#NUM!	19644	17771	#NUM!	#NUM!	#NUM!	#NUM!	#NUM!	#NUM!	#NUM!	#NUM!	#NUM!	#NUM!	#NUM!	#NUM!	#NUM!	#NUM!	#NUM!	#NUM!	27616	#NUM!	#NUM!	#NUM!	#NUM!	#NUM!	#NUM!	#NUM!	#NUM!	#NUM!
Cystathionine +1	484743	174025	183209	#NUM!	#NUM!	61752	#NUM!	#NUM!	104673	86391	#NUM!	#NUM!	#NUM!	112977	152623	110862	#NUM!	57084	68268	45879	338670	310204	273101	605466	#NUM!	46697	167898	210368	103338	117867	302133	59042	209718	412771	95303	142578	526790	314596	79362	97638	134318	262877	#NUM!	125889	#NUM!	54036	74291	245385	307257
Cystathionine +15N	#NUM!	#NUM!	#NUM!	#NUM!	#NUM!	#NUM!	#NUM!	#NUM!	#NUM!	#NUM!	#NUM!	#NUM!	#NUM!	#NUM!	#NUM!	#NUM!	#NUM!	#NUM!	#NUM!	#NUM!	#NUM!	#NUM!	#NUM!	#NUM!	#NUM!	#NUM!	#NUM!	#NUM!	#NUM!	#NUM!	#NUM!	#NUM!	#NUM!	#NUM!	#NUM!	#NUM!	#NUM!	#NUM!	#NUM!	#NUM!	#NUM!	#NUM!	#NUM!	#NUM!	#NUM!	#NUM!	#NUM!	#NUM!	#NUM!
Cystathionine +2	#NUM!	#NUM!	#NUM!	#NUM!	#NUM!	#NUM!	#NUM!	#NUM!	#NUM!	#NUM!	#NUM!	#NUM!	#NUM!	#NUM!	#NUM!	#NUM!	#NUM!	#NUM!	#NUM!	#NUM!	#NUM!	#NUM!	#NUM!	#NUM!	#NUM!	#NUM!	#NUM!	#NUM!	#NUM!	#NUM!	#NUM!	#NUM!	#NUM!	#NUM!	#NUM!	#NUM!	#NUM!	#NUM!	#NUM!	#NUM!	#NUM!	#NUM!	#NUM!	#NUM!	#NUM!	#NUM!	#NUM!	#NUM!	#NUM!
Cystathionine +3	#NUM!	#NUM!	#NUM!	#NUM!	#NUM!	#NUM!	#NUM!	#NUM!	#NUM!	#NUM!	#NUM!	#NUM!	#NUM!	#NUM!	#NUM!	#NUM!	#NUM!	#NUM!	#NUM!	#NUM!	#NUM!	#NUM!	#NUM!	#NUM!	#NUM!	#NUM!	#NUM!	#NUM!	#NUM!	#NUM!	#NUM!	#NUM!	#NUM!	#NUM!	#NUM!	407022	#NUM!	#NUM!	#NUM!	#NUM!	#NUM!	#NUM!	#NUM!	#NUM!	#NUM!	#NUM!	#NUM!	#NUM!	#NUM!
Cystathionine +4	#NUM!	#NUM!	#NUM!	#NUM!	#NUM!	#NUM!	#NUM!	#NUM!	#NUM!	#NUM!	#NUM!	#NUM!	#NUM!	#NUM!	#NUM!	#NUM!	#NUM!	#NUM!	#NUM!	#NUM!	#NUM!	#NUM!	#NUM!	#NUM!	#NUM!	#NUM!	#NUM!	#NUM!	#NUM!	#NUM!	#NUM!	#NUM!	#NUM!	#NUM!	#NUM!	#NUM!	#NUM!	#NUM!	#NUM!	#NUM!	#NUM!	#NUM!	#NUM!	#NUM!	#NUM!	#NUM!	#NUM!	#NUM!	#NUM!
Cystathionine +5	#NUM!	#NUM!	#NUM!	#NUM!	#NUM!	#NUM!	#NUM!	#NUM!	#NUM!	#NUM!	#NUM!	#NUM!	#NUM!	#NUM!	#NUM!	#NUM!	#NUM!	#NUM!	#NUM!	#NUM!	#NUM!	#NUM!	#NUM!	#NUM!	#NUM!	#NUM!	#NUM!	#NUM!	#NUM!	#NUM!	#NUM!	#NUM!	#NUM!	#NUM!	#NUM!	#NUM!	#NUM!	#NUM!	#NUM!	#NUM!	#NUM!	#NUM!	#NUM!	#NUM!	#NUM!	#NUM!	#NUM!	#NUM!	#NUM!
Cystathionine +6	#NUM!	#NUM!	#NUM!	#NUM!	#NUM!	#NUM!	#NUM!	#NUM!	#NUM!	#NUM!	#NUM!	#NUM!	#NUM!	#NUM!	#NUM!	#NUM!	#NUM!	#NUM!	#NUM!	#NUM!	#NUM!	#NUM!	#NUM!	#NUM!	#NUM!	#NUM!	#NUM!	#NUM!	#NUM!	#NUM!	#NUM!	#NUM!	#NUM!	#NUM!	#NUM!	#NUM!	#NUM!	#NUM!	#NUM!	#NUM!	#NUM!	#NUM!	#NUM!	#NUM!	#NUM!	#NUM!	#NUM!	#NUM!	#NUM!
Cystathionine +7	#NUM!	#NUM!	#NUM!	#NUM!	#NUM!	#NUM!	#NUM!	#NUM!	#NUM!	#NUM!	#NUM!	#NUM!	#NUM!	#NUM!	#NUM!	#NUM!	#NUM!	#NUM!	#NUM!	#NUM!	#NUM!	#NUM!	#NUM!	#NUM!	#NUM!	#NUM!	#NUM!	#NUM!	#NUM!	#NUM!	#NUM!	#NUM!	#NUM!	#NUM!	#NUM!	#NUM!	#NUM!	#NUM!	#NUM!	#NUM!	#NUM!	#NUM!	#NUM!	#NUM!	#NUM!	#NUM!	#NUM!	#NUM!	#NUM!
CYSTATHIONINE	7639716	3352443	3786241	2320628	1736558	2643125	1451309	2052970	3356695	2660453	1182743	1638852	2036926	2623243	3670848	3561831	1899109	2517857	2675903	2394409	6176040	6118254	4674144	9395936	1914949	1676573	2994707	3271017	3184603	3221393	5365063	2352417	2749594	6040052	2522880	3093545	8414021	6455329	3498309	4418451	3547447	5029223	2148374	1934326	2432878	3373699	2426670	4658271	4253675
CYSTEATE (neg.)	37954994	27756134	19189931	22102962	23852794	16731915	18586196	32734860	24914785	44622440	19775562	18506202	11738871	15437536	23428784	23939747	14892284	14685066	23345197	18797405	28418175	25451236	24310304	42890140	17045120	19764200	21648678	18327867	24447268	26574564	22971433	13305235	12744641	27436270	12467035	16203351	24230643	31290991	28607973	23083068	20196747	23348653	18612351	16309856	23038027	24296037	19349246	31432117	15493236
Cysteine (neg.) +1	#NUM!	#NUM!	#NUM!	#NUM!	#NUM!	#NUM!	#NUM!	#NUM!	#NUM!	#NUM!	3505	#NUM!	2500	2992	#NUM!	#NUM!	#NUM!	#NUM!	#NUM!	#NUM!	#NUM!	#NUM!	#NUM!	10864	3141	3387	#NUM!	5243	#NUM!	#NUM!	#NUM!	3851	#NUM!	7092	#NUM!	3379	#NUM!	#NUM!	#NUM!	#NUM!	#NUM!	10649	4123	#NUM!	#NUM!	#NUM!	#NUM!	#NUM!	3659
Cysteine (neg.) +2	#NUM!	#NUM!	#NUM!	#NUM!	#NUM!	#NUM!	#NUM!	#NUM!	#NUM!	#NUM!	#NUM!	#NUM!	#NUM!	#NUM!	#NUM!	#NUM!	#NUM!	#NUM!	#NUM!	#NUM!	#NUM!	#NUM!	#NUM!	#NUM!	#NUM!	#NUM!	#NUM!	#NUM!	#NUM!	#NUM!	#NUM!	#NUM!	#NUM!	#NUM!	#NUM!	#NUM!	#NUM!	#NUM!	#NUM!	#NUM!	#NUM!	#NUM!	#NUM!	#NUM!	#NUM!	#NUM!	#NUM!	#NUM!	#NUM!
Cysteine (neg.) +3	#NUM!	3550	#NUM!	#NUM!	#NUM!	#NUM!	#NUM!	#NUM!	#NUM!	3705	#NUM!	#NUM!	#NUM!	#NUM!	#NUM!	#NUM!	#NUM!	3201	#NUM!	#NUM!	#NUM!	3882	3771	#NUM!	#NUM!	#NUM!	#NUM!	#NUM!	#NUM!	#NUM!	#NUM!	#NUM!	#NUM!	#NUM!	#NUM!	#NUM!	#NUM!	#NUM!	#NUM!	#NUM!	#NUM!	#NUM!	2811	#NUM!	#NUM!	3935	#NUM!	#NUM!	#NUM!
CYSTEINE (neg.)	14918	8737	11531	6538	#NUM!	8772	13783	9638	31922	419574	13718	18859	9582	158535	107615	84552	12361	42278	106483	29957	6672	13379	7184	106939	24833	190455	4958	1417155	81952	462350	130554	37659	39866	563433	74368	269366	1778156	16134	34533	9868	108380	151714	8473	30489	13207	9567	12946	97631	102565
Cysteine+15N	#NUM!	#NUM!	#NUM!	#NUM!	#NUM!	#NUM!	#NUM!	#NUM!	#NUM!	#NUM!	#NUM!	#NUM!	#NUM!	#NUM!	#NUM!	#NUM!	#NUM!	#NUM!	#NUM!	#NUM!	#NUM!	#NUM!	#NUM!	#NUM!	#NUM!	#NUM!	#NUM!	#NUM!	#NUM!	#NUM!	#NUM!	#NUM!	#NUM!	#NUM!	#NUM!	#NUM!	#NUM!	#NUM!	#NUM!	#NUM!	#NUM!	#NUM!	#NUM!	#NUM!	#NUM!	#NUM!	#NUM!	#NUM!	#NUM!
CYSTINE (neg.)	23986	77064	404314	6723	52811	200467	460790	383561	1278351	6881117	651141	891052	121708	2654976	2043287	1650057	477895	810286	1724608	666362	421845	414425	181950	3287592	547233	2958930	108917	25723079	1189097	7490885	3190652	1000684	695178	10472467	1953669	3067234	30843832	637168	1224671	105474	2579070	2714342	136550	630878	496956	307983	495913	1687557	2372024
CYTIDINE 2',3'-CYCLIC PHOSPHATE	585377	15530	198049	204925	#NUM!	257626	#NUM!	#NUM!	#NUM!	#NUM!	#NUM!	11717	37392	#NUM!	#NUM!	#NUM!	14922	26128	14479	393578	866967	735766	602829	17345	#NUM!	#NUM!	17610	12990	#NUM!	15839	12565	#NUM!	#NUM!	#NUM!	#NUM!	#NUM!	232424	425281	689513	475726	321170	288825	93558	#NUM!	51371	15437	97838	20588	15609
CYTIDINE DIPHOSPHATE (neg.) +1	71835	119542	25282	22814	126326	64942	92420	473482	205017	164581	112943	38655	110425	249244	362882	193966	102155	145220	81592	49887	55163	10846	9186	#NUM!	116023	62530	71151	68144	69615	135175	436675	93234	84759	539060	116490	292564	49967	12248	20982	10669	37154	11708	157321	77934	148771	91601	29512	134410	247406
CYTIDINE DIPHOSPHATE (neg.) +2	12324	#NUM!	#NUM!	#NUM!	5465	#NUM!	16593	26622	14630	34127	7498	#NUM!	5112	13911	10637	9718	13751	6620	8937	#NUM!	#NUM!	#NUM!	#NUM!	#NUM!	#NUM!	11248	12692	#NUM!	9820	13367	19968	8455	9525	12440	10814	13300	#NUM!	#NUM!	#NUM!	#NUM!	8664	9575	8455	#NUM!	17368	11585	9989	15106	24648
CYTIDINE DIPHOSPHATE (neg.) +3	8528	#NUM!	#NUM!	#NUM!	#NUM!	#NUM!	7002	#NUM!	#NUM!	#NUM!	#NUM!	#NUM!	#NUM!	#NUM!	#NUM!	#NUM!	#NUM!	#NUM!	#NUM!	#NUM!	#NUM!	#NUM!	#NUM!	#NUM!	#NUM!	#NUM!	#NUM!	#NUM!	#NUM!	#NUM!	#NUM!	#NUM!	#NUM!	#NUM!	#NUM!	#NUM!	#NUM!	#NUM!	#NUM!	#NUM!	#NUM!	#NUM!	#NUM!	#NUM!	#NUM!	#NUM!	#NUM!	#NUM!	#NUM!
CYTIDINE DIPHOSPHATE (neg.) +4	#NUM!	#NUM!	#NUM!	#NUM!	#NUM!	#NUM!	#NUM!	#NUM!	#NUM!	#NUM!	#NUM!	#NUM!	#NUM!	#NUM!	#NUM!	#NUM!	#NUM!	#NUM!	#NUM!	#NUM!	#NUM!	#NUM!	#NUM!	#NUM!	#NUM!	#NUM!	#NUM!	#NUM!	#NUM!	#NUM!	#NUM!	#NUM!	#NUM!	#NUM!	#NUM!	#NUM!	#NUM!	#NUM!	#NUM!	#NUM!	#NUM!	#NUM!	#NUM!	#NUM!	#NUM!	#NUM!	#NUM!	#NUM!	#NUM!
CYTIDINE DIPHOSPHATE (neg.) +5	#NUM!	#NUM!	#NUM!	#NUM!	#NUM!	#NUM!	#NUM!	7608	8273	10092	#NUM!	#NUM!	#NUM!	#NUM!	10466	#NUM!	#NUM!	#NUM!	#NUM!	#NUM!	#NUM!	#NUM!	#NUM!	#NUM!	#NUM!	#NUM!	#NUM!	#NUM!	#NUM!	#NUM!	13609	8238	#NUM!	#NUM!	8304	10433	#NUM!	#NUM!	#NUM!	#NUM!	#NUM!	#NUM!	#NUM!	#NUM!	#NUM!	#NUM!	#NUM!	#NUM!	#NUM!
CYTIDINE DIPHOSPHATE (neg.) +6	#NUM!	#NUM!	#NUM!	#NUM!	#NUM!	#NUM!	#NUM!	#NUM!	#NUM!	#NUM!	#NUM!	#NUM!	#NUM!	#NUM!	#NUM!	#NUM!	#NUM!	#NUM!	#NUM!	#NUM!	#NUM!	#NUM!	#NUM!	#NUM!	#NUM!	#NUM!	#NUM!	#NUM!	#NUM!	#NUM!	#NUM!	#NUM!	#NUM!	#NUM!	#NUM!	#NUM!	#NUM!	#NUM!	#NUM!	#NUM!	#NUM!	#NUM!	#NUM!	#NUM!	#NUM!	#NUM!	#NUM!	#NUM!	#NUM!
CYTIDINE DIPHOSPHATE (neg.) +7	#NUM!	#NUM!	#NUM!	#NUM!	#NUM!	#NUM!	#NUM!	#NUM!	#NUM!	#NUM!	#NUM!	#NUM!	#NUM!	#NUM!	#NUM!	#NUM!	#NUM!	#NUM!	#NUM!	#NUM!	#NUM!	#NUM!	#NUM!	#NUM!	#NUM!	#NUM!	#NUM!	#NUM!	#NUM!	#NUM!	#NUM!	#NUM!	#NUM!	#NUM!	#NUM!	#NUM!	#NUM!	#NUM!	#NUM!	#NUM!	#NUM!	#NUM!	#NUM!	#NUM!	#NUM!	#NUM!	#NUM!	#NUM!	9386
CYTIDINE DIPHOSPHATE (neg.) +8	#NUM!	#NUM!	#NUM!	#NUM!	#NUM!	#NUM!	#NUM!	#NUM!	#NUM!	#NUM!	#NUM!	#NUM!	#NUM!	#NUM!	#NUM!	#NUM!	#NUM!	#NUM!	#NUM!	#NUM!	#NUM!	#NUM!	#NUM!	#NUM!	#NUM!	#NUM!	#NUM!	#NUM!	#NUM!	#NUM!	#NUM!	#NUM!	#NUM!	#NUM!	#NUM!	#NUM!	#NUM!	#NUM!	#NUM!	#NUM!	#NUM!	#NUM!	#NUM!	#NUM!	#NUM!	#NUM!	#NUM!	#NUM!	#NUM!
CYTIDINE DIPHOSPHATE (neg.) +9	#NUM!	#NUM!	#NUM!	#NUM!	#NUM!	#NUM!	#NUM!	#NUM!	#NUM!	#NUM!	#NUM!	#NUM!	#NUM!	#NUM!	#NUM!	#NUM!	#NUM!	#NUM!	#NUM!	#NUM!	#NUM!	#NUM!	#NUM!	#NUM!	#NUM!	#NUM!	#NUM!	#NUM!	#NUM!	#NUM!	#NUM!	#NUM!	#NUM!	#NUM!	#NUM!	#NUM!	#NUM!	#NUM!	#NUM!	#NUM!	#NUM!	#NUM!	#NUM!	#NUM!	#NUM!	#NUM!	#NUM!	#NUM!	#NUM!
CYTIDINE DIPHOSPHATE (neg.)	4194291	4030755	1742953	2154653	2926268	1564269	3558462	5809947	5698342	6412825	2746395	3057073	1052504	3598713	5421894	4453518	3785960	3623338	2826002	893168	879806	1105042	1194750	1884806	3360037	3799942	3911555	3675142	4180488	4996972	6663112	4004485	4178863	6701214	4187087	4992592	3098109	740965	2223497	1482261	3016451	1719188	2486106	3085978	2415810	3548013	2349147	5070728	3742740
CYTIDINE MONOPHOSPHATE (neg.)	1335976	1118245	818847	739460	630079	659589	718591	932050	1036385	1147255	769203	716406	581492	635874	618037	708629	676192	540136	706683	1607805	1051779	655378	805994	922064	721584	1063389	845362	823291	1162132	1206373	1146728	714411	525022	1259545	844937	675366	1083904	1256196	1008392	647219	1003808	695953	802067	1035065	1071430	1347900	931436	1255544	829649
CYTIDINE MONOPHOSPHATE (neg.) +1	#NUM!	#NUM!	11822	9677	#NUM!	#NUM!	12250	13019	#NUM!	26681	#NUM!	#NUM!	10931	#NUM!	#NUM!	#NUM!	#NUM!	#NUM!	22228	#NUM!	#NUM!	16219	#NUM!	#NUM!	#NUM!	29387	13847	#NUM!	#NUM!	18817	#NUM!	#NUM!	#NUM!	#NUM!	#NUM!	#NUM!	18213	#NUM!	19148	#NUM!	#NUM!	#NUM!	12469	#NUM!	#NUM!	#NUM!	#NUM!	#NUM!	#NUM!
CYTIDINE MONOPHOSPHATE (neg.) +2	#NUM!	#NUM!	#NUM!	#NUM!	#NUM!	#NUM!	#NUM!	#NUM!	#NUM!	#NUM!	#NUM!	#NUM!	#NUM!	#NUM!	#NUM!	#NUM!	#NUM!	#NUM!	#NUM!	#NUM!	#NUM!	#NUM!	#NUM!	#NUM!	#NUM!	#NUM!	#NUM!	#NUM!	#NUM!	#NUM!	#NUM!	#NUM!	#NUM!	#NUM!	#NUM!	#NUM!	#NUM!	#NUM!	#NUM!	#NUM!	#NUM!	#NUM!	#NUM!	#NUM!	12282	#NUM!	#NUM!	#NUM!	#NUM!
CYTIDINE MONOPHOSPHATE (neg.) +3	#NUM!	#NUM!	#NUM!	#NUM!	#NUM!	#NUM!	#NUM!	#NUM!	#NUM!	424952	#NUM!	#NUM!	#NUM!	#NUM!	#NUM!	8504	23577	#NUM!	#NUM!	#NUM!	#NUM!	#NUM!	#NUM!	#NUM!	#NUM!	#NUM!	#NUM!	#NUM!	#NUM!	#NUM!	#NUM!	#NUM!	#NUM!	1042114	#NUM!	#NUM!	#NUM!	#NUM!	#NUM!	#NUM!	#NUM!	#NUM!	#NUM!	#NUM!	#NUM!	#NUM!	#NUM!	#NUM!	#NUM!
CYTIDINE MONOPHOSPHATE (neg.) +4	#NUM!	#NUM!	#NUM!	#NUM!	#NUM!	8129	19445	#NUM!	#NUM!	#NUM!	9492	11939	54360	8580	#NUM!	39028	12019	#NUM!	16438	#NUM!	#NUM!	11781	9538	8858	18531	22648	7179	22880	15653	#NUM!	#NUM!	#NUM!	37131	54121	#NUM!	#NUM!	48193	#NUM!	16296	#NUM!	#NUM!	31344	19384	32075	24804	#NUM!	15300	18770	#NUM!
CYTIDINE MONOPHOSPHATE (neg.) +5	#NUM!	#NUM!	#NUM!	#NUM!	#NUM!	#NUM!	#NUM!	#NUM!	#NUM!	18592	#NUM!	#NUM!	#NUM!	8532	#NUM!	12677	8555	#NUM!	#NUM!	#NUM!	#NUM!	#NUM!	#NUM!	#NUM!	#NUM!	17215	#NUM!	115076	#NUM!	#NUM!	#NUM!	#NUM!	#NUM!	#NUM!	#NUM!	#NUM!	#NUM!	#NUM!	#NUM!	#NUM!	#NUM!	#NUM!	11943	#NUM!	55111	#NUM!	#NUM!	38220	#NUM!
CYTIDINE MONOPHOSPHATE (neg.) +6	#NUM!	#NUM!	#NUM!	#NUM!	#NUM!	#NUM!	#NUM!	#NUM!	#NUM!	#NUM!	#NUM!	#NUM!	#NUM!	#NUM!	#NUM!	#NUM!	#NUM!	#NUM!	#NUM!	#NUM!	#NUM!	#NUM!	#NUM!	#NUM!	#NUM!	#NUM!	12572	#NUM!	#NUM!	#NUM!	#NUM!	8709	#NUM!	#NUM!	13202	#NUM!	#NUM!	#NUM!	#NUM!	#NUM!	9865	#NUM!	#NUM!	#NUM!	#NUM!	14992	#NUM!	#NUM!	#NUM!
CYTIDINE MONOPHOSPHATE (neg.) +7	#NUM!	#NUM!	#NUM!	#NUM!	#NUM!	#NUM!	#NUM!	#NUM!	#NUM!	#NUM!	#NUM!	#NUM!	11912	10946	#NUM!	15237	6830	#NUM!	#NUM!	#NUM!	#NUM!	#NUM!	#NUM!	#NUM!	#NUM!	#NUM!	#NUM!	#NUM!	#NUM!	#NUM!	16066	#NUM!	24349	72124	#NUM!	#NUM!	#NUM!	#NUM!	#NUM!	#NUM!	#NUM!	#NUM!	#NUM!	#NUM!	#NUM!	#NUM!	#NUM!	#NUM!	#NUM!
CYTIDINE MONOPHOSPHATE (neg.) +8	#NUM!	#NUM!	#NUM!	#NUM!	#NUM!	#NUM!	#NUM!	#NUM!	#NUM!	#NUM!	#NUM!	#NUM!	#NUM!	#NUM!	#NUM!	12325	#NUM!	#NUM!	#NUM!	#NUM!	#NUM!	#NUM!	#NUM!	#NUM!	#NUM!	#NUM!	#NUM!	#NUM!	#NUM!	#NUM!	63994	13943	9958	59244	#NUM!	10401	#NUM!	#NUM!	#NUM!	#NUM!	#NUM!	#NUM!	#NUM!	#NUM!	#NUM!	#NUM!	#NUM!	#NUM!	10858
CYTIDINE MONOPHOSPHATE (neg.) +9	#NUM!	#NUM!	11610	#NUM!	#NUM!	#NUM!	14358	#NUM!	18422	13852	#NUM!	#NUM!	#NUM!	#NUM!	#NUM!	#NUM!	#NUM!	#NUM!	#NUM!	#NUM!	7929	#NUM!	#NUM!	11157	10454	13228	#NUM!	32067	#NUM!	8685	17387	12210	#NUM!	#NUM!	#NUM!	#NUM!	21097	#NUM!	9851	12099	9053	#NUM!	#NUM!	#NUM!	7271	17831	10146	#NUM!	6430
CYTIDINE	44536401	32902203	32367817	26307542	27117572	23872585	24554608	37633190	43604032	57878072	32637659	34643340	33818241	39207757	39682970	64242801	35891543	44837315	35122520	37820086	42501870	43948211	39610861	70467949	41583650	47538913	56320129	60832721	51647015	56778876	98789688	47983314	54801940	101726404	49816082	59166347	50918454	51663940	42785522	36514707	34255078	40540878	40199856	33669307	46260844	46398192	41022910	69064417	64667305
CYTOSINE	#NUM!	#NUM!	#NUM!	#NUM!	#NUM!	#NUM!	#NUM!	#NUM!	#NUM!	#NUM!	#NUM!	#NUM!	#NUM!	#NUM!	#NUM!	#NUM!	#NUM!	#NUM!	#NUM!	#NUM!	#NUM!	#NUM!	#NUM!	#NUM!	#NUM!	#NUM!	#NUM!	#NUM!	#NUM!	#NUM!	#NUM!	#NUM!	#NUM!	#NUM!	#NUM!	#NUM!	71123	#NUM!	#NUM!	#NUM!	#NUM!	#NUM!	#NUM!	#NUM!	#NUM!	#NUM!	#NUM!	#NUM!	#NUM!
D-ALANINE	259504704	205208136	187389644	179489799	154432817	162577724	128455620	188840429	209658484	237758344	162402800	175730532	179009755	178197435	208164359	245771761	165455966	176754446	168279399	179317699	224393196	221374388	213485140	260785083	187482256	177132975	215974133	216233628	216283261	224679951	262228763	164978881	190402763	281194110	180640302	203548948	236461968	244974320	215146744	206776179	188192459	214143410	192862096	176048899	199876351	223058565	191524579	229725383	224639867
DEHYDROASCORBATE (neg.)	415038	192233	389084	#NUM!	#NUM!	515707	915253	#NUM!	#NUM!	#NUM!	#NUM!	1395908	13232	9115	15386	13735	20111	7886	742366	#NUM!	85435	#NUM!	661978	#NUM!	#NUM!	#NUM!	1900603	2463331	#NUM!	#NUM!	#NUM!	7415	11482	6923	11412	19273	#NUM!	816108	#NUM!	#NUM!	93516	1278131	1427892	#NUM!	#NUM!	992970	#NUM!	#NUM!	7946
DEOXYADENOSINE MONOPHOSPHATE	#NUM!	#NUM!	19837	#NUM!	#NUM!	#NUM!	#NUM!	#NUM!	#NUM!	#NUM!	#NUM!	#NUM!	#NUM!	75581	#NUM!	#NUM!	#NUM!	#NUM!	52095	#NUM!	#NUM!	#NUM!	#NUM!	#NUM!	70376	56608	#NUM!	25482	#NUM!	#NUM!	#NUM!	#NUM!	67218	#NUM!	#NUM!	#NUM!	94674	#NUM!	#NUM!	#NUM!	#NUM!	#NUM!	#NUM!	#NUM!	#NUM!	#NUM!	#NUM!	#NUM!	#NUM!
DEOXYADENOSINE TRIPHOSPHATE	35994	16618	#NUM!	12265	13827	13263	14079	41556	64269	106842	13966	16777	#NUM!	#NUM!	#NUM!	#NUM!	#NUM!	#NUM!	#NUM!	20716	68371	22062	34088	147213	15631	40047	52736	33931	87387	29011	#NUM!	#NUM!	#NUM!	#NUM!	#NUM!	#NUM!	145470	225616	219171	122995	45018	52660	152654	117246	91531	246279	179544	233066	22541
DEOXYADENOSINE	142644	184039	78508	126673	115380	115612	170513	411964	387338	223230	207680	81710	142371	182852	235373	205852	58084	61596	71162	121865	138552	169502	152908	219297	366239	181564	203049	221206	197368	120491	82825	77384	173815	271012	133524	59678	115084	132585	550267	203965	150084	210961	464280	541288	160459	326722	631399	116861	90201
DEOXYCARNITINE	#NUM!	#NUM!	#NUM!	#NUM!	#NUM!	#NUM!	#NUM!	#NUM!	#NUM!	#NUM!	#NUM!	#NUM!	#NUM!	#NUM!	#NUM!	#NUM!	#NUM!	#NUM!	#NUM!	#NUM!	#NUM!	#NUM!	#NUM!	#NUM!	#NUM!	#NUM!	#NUM!	#NUM!	#NUM!	#NUM!	#NUM!	#NUM!	#NUM!	#NUM!	#NUM!	#NUM!	#NUM!	#NUM!	#NUM!	#NUM!	#NUM!	#NUM!	#NUM!	#NUM!	#NUM!	#NUM!	#NUM!	#NUM!	#NUM!
DEOXYCYTIDINE MONOPHOSPHATE	1173520	695072	463516	539875	504981	379042	315638	618371	851577	905628	433960	438293	151971	68622	495951	525005	271726	283618	508747	714765	969901	1024932	975470	1296846	517709	519618	679566	727017	815016	955500	781727	253158	304212	827873	429495	507044	858065	991262	897492	757000	659946	749229	586337	668610	670357	820682	534981	1041169	699430
DEOXYCYTIDINE	#NUM!	75353	#NUM!	316257	68268	96320	42036	#NUM!	#NUM!	#NUM!	91860	48775	#NUM!	#NUM!	#NUM!	#NUM!	79358	#NUM!	66171	340849	#NUM!	30281	165586	#NUM!	#NUM!	#NUM!	#NUM!	#NUM!	160046	#NUM!	#NUM!	85681	81742	#NUM!	#NUM!	#NUM!	#NUM!	#NUM!	72520	351951	554398	#NUM!	118793	185235	135432	106152	115999	#NUM!	#NUM!
DEOXYCYTIDINE-DIPHOSPHATE	#NUM!	#NUM!	#NUM!	#NUM!	#NUM!	#NUM!	#NUM!	#NUM!	#NUM!	#NUM!	#NUM!	#NUM!	#NUM!	#NUM!	#NUM!	#NUM!	#NUM!	#NUM!	#NUM!	#NUM!	#NUM!	#NUM!	#NUM!	#NUM!	#NUM!	#NUM!	#NUM!	#NUM!	#NUM!	#NUM!	#NUM!	#NUM!	#NUM!	#NUM!	#NUM!	#NUM!	#NUM!	#NUM!	#NUM!	#NUM!	#NUM!	#NUM!	#NUM!	#NUM!	#NUM!	#NUM!	#NUM!	#NUM!	#NUM!
DEOXYGUANOSINE	#NUM!	#NUM!	#NUM!	#NUM!	#NUM!	#NUM!	#NUM!	#NUM!	#NUM!	#NUM!	#NUM!	#NUM!	#NUM!	#NUM!	#NUM!	#NUM!	#NUM!	#NUM!	#NUM!	#NUM!	#NUM!	#NUM!	#NUM!	#NUM!	#NUM!	#NUM!	#NUM!	#NUM!	#NUM!	#NUM!	#NUM!	#NUM!	#NUM!	#NUM!	#NUM!	#NUM!	#NUM!	#NUM!	#NUM!	#NUM!	#NUM!	#NUM!	#NUM!	#NUM!	#NUM!	#NUM!	#NUM!	#NUM!	#NUM!
DEOXYGUANOSINE-MONOPHOSPHATE	6722966	6942674	5164699	5798654	6842436	4923292	16521726	18314703	10732966	13283202	9263060	6118715	3123820	5698002	13710191	8495955	9950021	10648256	#NUM!	5727521	5810905	7323046	7097615	10577861	6962053	6691287	5326757	6200098	6787516	7817145	6889354	12200112	11049254	15685674	11503637	11800068	11337990	6958900	7216082	6322921	5697806	5685291	5140749	6017708	5743832	5925404	5888040	8190909	10253434
DEOXYURIDINE (neg.)	9736	9011	12138	11793	7648	29985	10013	13623	19847	#NUM!	20290	7956	26348	41677	31690	8900	69818	44625	6688	18071	20286	5388	9235	#NUM!	27384	28276	38157	28942	5326	42089	37193	58794	95752	11357	42014	94356	19199	19522	14024	7674	15690	18384	16443	19447	8154	23124	14308	#NUM!	94389
DEOXYURIDINE TRIPHOSPHATE (neg.)	#NUM!	#NUM!	#NUM!	#NUM!	#NUM!	#NUM!	#NUM!	#NUM!	#NUM!	#NUM!	#NUM!	#NUM!	#NUM!	#NUM!	#NUM!	#NUM!	#NUM!	#NUM!	#NUM!	#NUM!	#NUM!	#NUM!	#NUM!	7868	#NUM!	#NUM!	#NUM!	#NUM!	#NUM!	#NUM!	#NUM!	#NUM!	#NUM!	#NUM!	#NUM!	#NUM!	#NUM!	#NUM!	#NUM!	#NUM!	#NUM!	#NUM!	#NUM!	#NUM!	#NUM!	#NUM!	#NUM!	#NUM!	#NUM!
DEOXYURIDINE-MONOPHOSPHATE (neg.)	582714	390708	164687	343320	151065	237508	53640	184729	249110	172047	111411	97679	56720	19300	71789	68816	28666	144793	442069	562531	761037	736634	681410	847843	197595	237898	337231	364842	500597	571348	306136	146172	211223	239573	167416	175970	601760	766702	913451	776904	517249	555329	222724	178048	431375	395239	298904	264619	226423
DETHIOBIOTIN (neg.)	15690	22278	26308	25428	16948	36300	108192	102035	113511	11668	89684	54832	58476	49565	189251	11358	55108	211478	104243	140913	51180	169655	179842	89910	118386	159500	154994	224598	105798	265920	146343	341978	374145	456812	378687	499042	45031	116358	235410	182040	213929	167060	164837	125319	91934	157614	133067	58579	552281
DGDP (neg.)	#NUM!	#NUM!	#NUM!	#NUM!	#NUM!	#NUM!	#NUM!	#NUM!	#NUM!	#NUM!	#NUM!	#NUM!	#NUM!	#NUM!	#NUM!	#NUM!	#NUM!	883031	#NUM!	#NUM!	#NUM!	#NUM!	#NUM!	#NUM!	#NUM!	#NUM!	#NUM!	#NUM!	#NUM!	#NUM!	#NUM!	#NUM!	#NUM!	#NUM!	#NUM!	#NUM!	#NUM!	#NUM!	#NUM!	#NUM!	#NUM!	#NUM!	#NUM!	#NUM!	#NUM!	#NUM!	#NUM!	#NUM!	#NUM!
D-GLUCURONOLACTONE (neg.)	#NUM!	#NUM!	#NUM!	#NUM!	#NUM!	#NUM!	#NUM!	#NUM!	#NUM!	#NUM!	#NUM!	#NUM!	#NUM!	#NUM!	#NUM!	#NUM!	#NUM!	#NUM!	#NUM!	#NUM!	22556	#NUM!	#NUM!	#NUM!	#NUM!	#NUM!	#NUM!	#NUM!	#NUM!	#NUM!	#NUM!	#NUM!	#NUM!	#NUM!	#NUM!	#NUM!	#NUM!	#NUM!	#NUM!	354960	#NUM!	#NUM!	#NUM!	#NUM!	#NUM!	#NUM!	#NUM!	#NUM!	#NUM!
DIAMINOPIMELATE	55004	14185	#NUM!	13941	13937	11912	#NUM!	22039	#NUM!	21462	17737	#NUM!	#NUM!	41114	19744	51806	#NUM!	#NUM!	39047	25077	15053	17051	15614	17448	#NUM!	25621	13572	13193	13883	32025	35410	9088	25655	18845	#NUM!	10731	19968	#NUM!	40774	#NUM!	15496	14994	21313	16994	#NUM!	29009	#NUM!	10251	15979
DIDECANOYL-GLYCEROPHOSPHOCHOLINE	#NUM!	#NUM!	#NUM!	#NUM!	#NUM!	#NUM!	#NUM!	#NUM!	#NUM!	#NUM!	#NUM!	#NUM!	#NUM!	#NUM!	#NUM!	#NUM!	#NUM!	#NUM!	#NUM!	#NUM!	#NUM!	#NUM!	#NUM!	#NUM!	#NUM!	#NUM!	#NUM!	#NUM!	#NUM!	#NUM!	#NUM!	#NUM!	#NUM!	#NUM!	#NUM!	#NUM!	#NUM!	#NUM!	#NUM!	#NUM!	#NUM!	#NUM!	#NUM!	#NUM!	#NUM!	#NUM!	#NUM!	#NUM!	#NUM!
DIETHANOLAMINE	125743129	60732853	36753063	78072836	114503259	45249057	134763244	145345853	140505271	84113729	92830176	67278073	164282676	33377795	70131269	58056754	146933066	267542324	51775658	49706289	68467063	95057805	82537353	141307304	117805103	121730711	133427612	125853839	83576992	144514810	127505820	142862842	50432101	73765201	27893638	57453849	78444240	65234786	93516091	39570222	79658320	113210359	166830551	112069808	124148896	215536305	104521047	206875951	123170171
DIHYDROBIOPTERIN	541979	#NUM!	#NUM!	#NUM!	#NUM!	#NUM!	#NUM!	4535782	497719	#NUM!	272305	#NUM!	#NUM!	#NUM!	5514519	#NUM!	#NUM!	#NUM!	#NUM!	#NUM!	4243582	8632356	4913417	#NUM!	#NUM!	3753915	2414606	#NUM!	1930421	#NUM!	#NUM!	#NUM!	#NUM!	#NUM!	#NUM!	5793326	#NUM!	729641	7331562	7336663	#NUM!	6835249	#NUM!	#NUM!	#NUM!	#NUM!	6895345	#NUM!	#NUM!
DIHYDROOROTATE (neg.) +1	#NUM!	#NUM!	#NUM!	2865	3370	3351	3780	2625	5840	#NUM!	2988	3130	3816	#NUM!	8885	3410	3511	3080	5388	3670	3855	4045	3230	#NUM!	9897	5420	3763	4683	5474	4499	8187	9911	4590	#NUM!	3407	5430	#NUM!	9859	5224	4147	13686	4406	7192	3724	4011	4894	4701	#NUM!	7255
DIHYDROOROTATE (neg.) +2	#NUM!	#NUM!	#NUM!	#NUM!	#NUM!	#NUM!	#NUM!	#NUM!	#NUM!	#NUM!	#NUM!	#NUM!	#NUM!	#NUM!	#NUM!	#NUM!	#NUM!	#NUM!	#NUM!	#NUM!	#NUM!	#NUM!	#NUM!	#NUM!	#NUM!	#NUM!	#NUM!	#NUM!	#NUM!	#NUM!	#NUM!	#NUM!	#NUM!	#NUM!	#NUM!	#NUM!	#NUM!	#NUM!	#NUM!	#NUM!	#NUM!	#NUM!	#NUM!	#NUM!	#NUM!	#NUM!	#NUM!	#NUM!	#NUM!
DIHYDROOROTATE (neg.) +3	#NUM!	#NUM!	#NUM!	#NUM!	#NUM!	#NUM!	3357	#NUM!	#NUM!	#NUM!	#NUM!	#NUM!	#NUM!	6512	3788	3813	2575	4055	#NUM!	#NUM!	#NUM!	#NUM!	#NUM!	#NUM!	#NUM!	#NUM!	#NUM!	#NUM!	3031	#NUM!	9023	7603	6924	4682	4066	5349	#NUM!	#NUM!	#NUM!	#NUM!	#NUM!	#NUM!	5019	#NUM!	#NUM!	7484	#NUM!	#NUM!	13877
DIHYDROOROTATE (neg.) +4	#NUM!	#NUM!	#NUM!	#NUM!	#NUM!	#NUM!	#NUM!	#NUM!	#NUM!	#NUM!	#NUM!	#NUM!	#NUM!	#NUM!	#NUM!	#NUM!	#NUM!	#NUM!	#NUM!	#NUM!	#NUM!	#NUM!	#NUM!	#NUM!	#NUM!	#NUM!	#NUM!	#NUM!	#NUM!	#NUM!	#NUM!	#NUM!	#NUM!	#NUM!	#NUM!	#NUM!	7461	#NUM!	#NUM!	#NUM!	#NUM!	#NUM!	#NUM!	#NUM!	#NUM!	#NUM!	#NUM!	#NUM!	#NUM!
DIHYDROOROTATE (neg.) +5	42989	35678	32498	30208	56167	72034	39845	81062	13461	13893	26463	11777	#NUM!	83482	63344	38396	45724	40843	35673	40585	26719	29713	30009	21847	24889	44146	37022	51480	28820	12058	53074	#NUM!	52823	33468	89134	68590	59902	65930	40077	45099	23188	21917	13079	48171	50635	22422	22929	25155	34429
DIHYDROOROTATE (neg.)	550983	#NUM!	#NUM!	#NUM!	#NUM!	#NUM!	#NUM!	#NUM!	#NUM!	358498	411705	#NUM!	#NUM!	#NUM!	#NUM!	#NUM!	#NUM!	#NUM!	#NUM!	#NUM!	728176	579473	528252	843359	#NUM!	#NUM!	382643	341768	487919	637219	821931	#NUM!	#NUM!	#NUM!	#NUM!	#NUM!	583730	1925235	963750	560690	2134778	593809	#NUM!	358883	611853	#NUM!	#NUM!	#NUM!	#NUM!
DIHYDROURACIL (neg.)	#NUM!	#NUM!	#NUM!	#NUM!	#NUM!	#NUM!	#NUM!	#NUM!	#NUM!	#NUM!	#NUM!	#NUM!	#NUM!	#NUM!	#NUM!	#NUM!	#NUM!	#NUM!	#NUM!	#NUM!	#NUM!	#NUM!	#NUM!	#NUM!	#NUM!	#NUM!	#NUM!	#NUM!	#NUM!	#NUM!	#NUM!	#NUM!	#NUM!	#NUM!	#NUM!	#NUM!	#NUM!	2246899	#NUM!	#NUM!	#NUM!	#NUM!	#NUM!	#NUM!	#NUM!	#NUM!	#NUM!	#NUM!	#NUM!
dihydroxyacetone phosphate (DHAP)	2071269	1559555	1051618	1181116	1187613	1005890	778453	864744	770687	796920	650148	514646	500529	621234	523576	804181	536125	440291	863642	1199597	1174439	934015	1088556	1101936	490903	508065	643809	506533	565212	544994	533805	400849	355524	452050	363104	320999	1432290	1730187	1940955	1408523	1070760	1052857	655928	689667	715746	745165	666321	790306	564763
dihydroxyacetone phosphate (DHAP) +1	1268511	859878	592518	728636	768263	551156	619122	1068450	666349	1398400	637101	604638	353233	438905	669851	574557	477619	473593	666948	628505	919161	862400	664996	1197676	517538	647692	720442	630205	712670	875061	754313	415325	415643	874010	434493	473365	710756	1022366	778385	677488	662191	737215	589754	491299	726884	717002	601901	1071099	491579
dihydroxyacetone phosphate (DHAP) +2	5689230	5616297	5622713	5826666	5939363	5712059	6195344	4244669	4728747	4206758	5374019	5245297	5793000	5230934	4834596	4948781	5722514	5328191	5707414	5487202	4364513	5039579	4796627	4757732	4816042	4750625	4629538	4529264	4537628	4300701	4612542	5218947	4827721	4155776	5128065	5024121	4557461	4734994	5125958	5199951	5446200	5253095	5107994	4859717	4729036	4744445	4926110	4761611	4974028
Dihydroxyacetone Phosphate (DHAP) +3	41537717	12194351	4914163	6043258	6822164	3720636	3670190	7010821	8972325	9760645	4144154	5242954	3572383	1747389	2944771	3442655	1796626	1610229	7402123	5965559	9725564	9670138	8854992	17719828	5620739	7531453	11376454	9002395	12680726	14771815	10674642	1946365	2301962	7744871	2267511	3346547	12276670	20732842	23595575	11749021	12574549	9549358	8822055	9040010	12652600	20249227	11921748	31336788	3708092
D-MANNOSAMINE	#NUM!	#NUM!	#NUM!	#NUM!	#NUM!	1223629	#NUM!	2458460	4004695	5582785	4150004	1679725	3117952	4260959	2042230	2844937	3079553	2645532	#NUM!	#NUM!	13246779	#NUM!	#NUM!	269583	2715118	2762737	3113399	2859156	2487586	3016416	2429656	2751065	3253013	908498	2249441	1831367	495191	1883208	128609	77939	15788771	1943328	2809232	1648707	2731447	1629610	2668433	5583345	2392603
D-PINITOL (neg.)	#NUM!	#NUM!	#NUM!	#NUM!	#NUM!	#NUM!	#NUM!	#NUM!	#NUM!	#NUM!	#NUM!	#NUM!	#NUM!	#NUM!	#NUM!	2352886	#NUM!	#NUM!	#NUM!	#NUM!	#NUM!	#NUM!	#NUM!	#NUM!	#NUM!	#NUM!	#NUM!	#NUM!	#NUM!	#NUM!	#NUM!	#NUM!	#NUM!	#NUM!	#NUM!	#NUM!	#NUM!	#NUM!	#NUM!	#NUM!	#NUM!	#NUM!	#NUM!	#NUM!	#NUM!	#NUM!	#NUM!	#NUM!	#NUM!
D-RIBOSE 5-PHOSPHATE (neg.)	3894649	1114419	913246	892669	590715	814786	4806269	1245343	935043	942753	771951	310310	263808	1122849	526780	2080270	57045	83307	1792192	864811	2790668	1855879	1575880	2109141	453954	1075720	877762	1259810	1067722	1492601	1461431	64459	602525	272961	173929	296661	2923351	2133954	3030930	1199398	1354054	2013475	680245	444420	888439	1566750	678756	1705369	344713
D-SEDOHEPTULOSE (neg.)	432421	242192	204482	154996	83989	129544	27138	150323	229953	142799	28510	49256	#NUM!	10326	#NUM!	#NUM!	#NUM!	10617	352591	343038	491532	569429	464277	1426557	199950	209997	254292	336691	418618	361415	12713	30500	12819	206808	19429	33723	801879	691427	668044	611178	548668	647004	319770	89355	360986	546421	264508	779641	139853
DTDP-D-GLUCOSE (neg.)	165550	69300	10521	51454	21930	30480	5066	5224	21100	5901	#NUM!	#NUM!	#NUM!	#NUM!	#NUM!	#NUM!	#NUM!	#NUM!	71891	33205	61036	#NUM!	84647	100692	4723	7512	14224	#NUM!	10966	#NUM!	#NUM!	#NUM!	#NUM!	#NUM!	#NUM!	#NUM!	129426	105353	#NUM!	90922	105284	66262	6007	#NUM!	8666	#NUM!	#NUM!	#NUM!	#NUM!
EPINEPHRINE	#NUM!	#NUM!	#NUM!	#NUM!	#NUM!	#NUM!	#NUM!	#NUM!	#NUM!	#NUM!	#NUM!	#NUM!	#NUM!	#NUM!	#NUM!	#NUM!	#NUM!	#NUM!	#NUM!	#NUM!	#NUM!	#NUM!	#NUM!	#NUM!	#NUM!	#NUM!	#NUM!	#NUM!	#NUM!	#NUM!	#NUM!	#NUM!	#NUM!	#NUM!	#NUM!	#NUM!	#NUM!	#NUM!	#NUM!	#NUM!	#NUM!	#NUM!	#NUM!	#NUM!	#NUM!	#NUM!	#NUM!	#NUM!	#NUM!
ERYTHRITOL (neg.)	221678	212068	176815	235265	245109	140789	4495	11636	27646	10252	9188	16002	36717	10286	42676	42256	22078	19427	311191	271118	543537	390874	309716	596189	7292	14987	36312	23616	15135	14641	102534	26296	34210	69068	26557	49947	105120	328782	162715	270079	189377	218303	11420	9253	21869	22145	10078	22901	52046
Erythrose 4-phosphate+1	#NUM!	#NUM!	#NUM!	#NUM!	#NUM!	#NUM!	#NUM!	#NUM!	#NUM!	#NUM!	#NUM!	#NUM!	#NUM!	#NUM!	#NUM!	#NUM!	#NUM!	#NUM!	#NUM!	#NUM!	#NUM!	#NUM!	#NUM!	#NUM!	#NUM!	#NUM!	#NUM!	#NUM!	#NUM!	#NUM!	#NUM!	#NUM!	#NUM!	#NUM!	#NUM!	#NUM!	#NUM!	#NUM!	#NUM!	#NUM!	#NUM!	#NUM!	#NUM!	#NUM!	#NUM!	#NUM!	#NUM!	#NUM!	#NUM!
erythrose 4-phosphate+3	#NUM!	#NUM!	#NUM!	#NUM!	#NUM!	#NUM!	#NUM!	#NUM!	#NUM!	#NUM!	#NUM!	#NUM!	#NUM!	#NUM!	#NUM!	#NUM!	#NUM!	#NUM!	#NUM!	#NUM!	#NUM!	#NUM!	#NUM!	#NUM!	#NUM!	#NUM!	#NUM!	#NUM!	#NUM!	#NUM!	#NUM!	#NUM!	#NUM!	#NUM!	#NUM!	#NUM!	#NUM!	#NUM!	#NUM!	#NUM!	#NUM!	#NUM!	#NUM!	#NUM!	#NUM!	#NUM!	#NUM!	#NUM!	#NUM!
erythrose 4-phosphate+4	#NUM!	#NUM!	#NUM!	#NUM!	#NUM!	#NUM!	#NUM!	#NUM!	#NUM!	#NUM!	#NUM!	#NUM!	#NUM!	#NUM!	#NUM!	#NUM!	#NUM!	#NUM!	#NUM!	#NUM!	#NUM!	#NUM!	#NUM!	#NUM!	#NUM!	#NUM!	#NUM!	#NUM!	#NUM!	#NUM!	#NUM!	#NUM!	#NUM!	#NUM!	#NUM!	#NUM!	#NUM!	#NUM!	#NUM!	#NUM!	#NUM!	#NUM!	#NUM!	#NUM!	#NUM!	#NUM!	#NUM!	#NUM!	#NUM!
ETHYL 3-INDOLEACETATE	#NUM!	#NUM!	29577	39165	#NUM!	#NUM!	#NUM!	40044	#NUM!	79649	31477	24920	#NUM!	14538	134392	#NUM!	32885	#NUM!	#NUM!	22652	34792	#NUM!	#NUM!	#NUM!	#NUM!	50731	22305	92808	#NUM!	36581	22053	42311	22927	88816	19996	138189	15268	24521	#NUM!	#NUM!	#NUM!	#NUM!	#NUM!	50605	#NUM!	#NUM!	#NUM!	11600	#NUM!
ETHYLMALONATE (neg.)	6181892	#NUM!	2480330	#NUM!	2385687	2428611	1567009	4822359	3656299	8394337	1695937	#NUM!	1372750	2157629	4298006	9235678	#NUM!	2516801	#NUM!	1961146	5236902	3572377	1956543	6698137	1643194	1680608	3786403	3898263	4380992	3359985	7775142	1407785	2346477	8954637	#NUM!	3174565	6701395	7872919	4541709	2126347	2542568	2739404	1950435	#NUM!	2511370	2565031	2472371	11562779	3117853
FAD	1497627	995449	611970	548435	251859	677242	561304	1117622	1249463	571761	554084	851345	350428	486640	788038	224720	448190	536846	140950	985953	1427695	1230500	1305610	907925	1097851	1185806	919211	1322527	1373426	971637	907405	601689	577971	596100	638571	849828	1476739	1109538	1706398	962788	930854	1095696	879706	901105	1047111	1509309	1340066	774241	770509
FERULATE (neg.)	49920	76645	#NUM!	#NUM!	#NUM!	#NUM!	#NUM!	#NUM!	#NUM!	#NUM!	#NUM!	#NUM!	683409	#NUM!	#NUM!	#NUM!	#NUM!	#NUM!	#NUM!	#NUM!	34338	#NUM!	#NUM!	30794	#NUM!	#NUM!	#NUM!	261695	#NUM!	#NUM!	#NUM!	#NUM!	522275	29780	#NUM!	955080	77185	714838	#NUM!	13615	#NUM!	79643	#NUM!	#NUM!	#NUM!	#NUM!	#NUM!	#NUM!	#NUM!
FOLATE	9347912	6551400	7952142	3737516	5166766	6040442	3544339	5659316	9633246	11056006	4972668	6043937	4116855	6628475	7655875	7382282	4469035	5892524	7435768	7309322	12007447	10347051	7119519	10769688	6008848	7964593	7892337	19414725	10199410	15677021	12707134	4190743	6100301	17004046	6054309	9424668	33014877	12452949	14515337	8441016	7071930	11478057	6025334	8132159	9914434	9430205	9131140	19396188	8341655
Folate+15N	#NUM!	#NUM!	#NUM!	#NUM!	#NUM!	#NUM!	#NUM!	#NUM!	#NUM!	#NUM!	#NUM!	#NUM!	#NUM!	#NUM!	#NUM!	#NUM!	#NUM!	#NUM!	#NUM!	#NUM!	#NUM!	#NUM!	#NUM!	#NUM!	#NUM!	#NUM!	#NUM!	#NUM!	#NUM!	#NUM!	#NUM!	#NUM!	#NUM!	#NUM!	#NUM!	#NUM!	#NUM!	#NUM!	#NUM!	#NUM!	#NUM!	#NUM!	#NUM!	#NUM!	#NUM!	#NUM!	#NUM!	#NUM!	#NUM!
Fructose 1,6-bisphosphate +1	#NUM!	#NUM!	#NUM!	#NUM!	#NUM!	#NUM!	#NUM!	#NUM!	#NUM!	21314	6668	#NUM!	#NUM!	#NUM!	#NUM!	#NUM!	6013	#NUM!	#NUM!	#NUM!	#NUM!	#NUM!	#NUM!	95807	#NUM!	10424	#NUM!	#NUM!	#NUM!	#NUM!	#NUM!	4594	#NUM!	22440	#NUM!	#NUM!	#NUM!	#NUM!	#NUM!	#NUM!	#NUM!	#NUM!	#NUM!	#NUM!	#NUM!	#NUM!	#NUM!	19187	#NUM!
fructose 1,6-bisphosphate +2	#NUM!	17385	17715	#NUM!	#NUM!	7943	9878	#NUM!	#NUM!	#NUM!	#NUM!	#NUM!	#NUM!	#NUM!	#NUM!	#NUM!	#NUM!	#NUM!	#NUM!	#NUM!	#NUM!	#NUM!	#NUM!	#NUM!	#NUM!	#NUM!	#NUM!	#NUM!	#NUM!	#NUM!	#NUM!	#NUM!	#NUM!	#NUM!	#NUM!	#NUM!	#NUM!	#NUM!	#NUM!	#NUM!	#NUM!	#NUM!	#NUM!	#NUM!	#NUM!	#NUM!	#NUM!	#NUM!	#NUM!
Fructose 1,6-bisphosphate +3	#NUM!	#NUM!	#NUM!	#NUM!	#NUM!	#NUM!	#NUM!	#NUM!	#NUM!	#NUM!	#NUM!	#NUM!	#NUM!	#NUM!	#NUM!	#NUM!	#NUM!	#NUM!	#NUM!	#NUM!	#NUM!	#NUM!	#NUM!	#NUM!	#NUM!	#NUM!	#NUM!	#NUM!	#NUM!	#NUM!	#NUM!	#NUM!	#NUM!	#NUM!	#NUM!	#NUM!	#NUM!	#NUM!	#NUM!	#NUM!	#NUM!	#NUM!	#NUM!	#NUM!	#NUM!	#NUM!	#NUM!	#NUM!	#NUM!
Fructose 1,6-bisphosphate +4	#NUM!	#NUM!	#NUM!	#NUM!	#NUM!	#NUM!	#NUM!	#NUM!	#NUM!	#NUM!	#NUM!	#NUM!	#NUM!	#NUM!	#NUM!	#NUM!	#NUM!	#NUM!	#NUM!	#NUM!	#NUM!	#NUM!	#NUM!	#NUM!	#NUM!	#NUM!	#NUM!	#NUM!	#NUM!	#NUM!	#NUM!	#NUM!	#NUM!	#NUM!	#NUM!	#NUM!	#NUM!	#NUM!	#NUM!	#NUM!	#NUM!	#NUM!	#NUM!	#NUM!	#NUM!	#NUM!	#NUM!	#NUM!	#NUM!
Fructose 1,6-bisphosphate +5	#NUM!	#NUM!	#NUM!	#NUM!	#NUM!	#NUM!	#NUM!	#NUM!	#NUM!	#NUM!	#NUM!	#NUM!	#NUM!	#NUM!	#NUM!	#NUM!	#NUM!	#NUM!	#NUM!	#NUM!	#NUM!	#NUM!	#NUM!	#NUM!	#NUM!	#NUM!	#NUM!	#NUM!	#NUM!	#NUM!	#NUM!	#NUM!	#NUM!	#NUM!	#NUM!	#NUM!	#NUM!	#NUM!	#NUM!	#NUM!	#NUM!	#NUM!	#NUM!	#NUM!	#NUM!	#NUM!	#NUM!	#NUM!	#NUM!
Fructose 1,6-bisphosphate +6	9237033	567706	46388	111963	245409	48126	49359	238813	384167	238615	127339	111198	124936	149876	475090	215527	357274	155987	179252	114453	426149	416136	288326	676866	118145	173944	441599	270109	873784	1064004	387652	222447	24094	158472	179615	368162	644274	1596152	2942256	526428	539800	317845	205079	270632	466821	2011878	565723	2406767	513599
Fructose 1,6-bisphosphate	66294	97617	58540	22692	32679	30365	10420	19216	6121	12830	20175	4204	5748	6089	#NUM!	#NUM!	15991	8168	8317	5771	27163	12489	11679	#NUM!	6281	15159	4129	7263	5024	8046	5984	12489	10244	17646	14796	5763	22843	110785	#NUM!	81804	16095	17131	22713	9690	7359	#NUM!	3881	#NUM!	10504
FRUCTOSE 6-PHOSPHATE (neg.) +1	899051	252748	58578	#NUM!	21201	35224	241336	343558	363500	462150	200113	245348	190773	212177	284299	348906	168742	205488	499103	168355	218191	257261	278785	308478	253430	228955	285050	305305	355482	452462	386027	177850	190469	331674	224978	246777	334132	72777	334085	237147	193369	312395	214575	215393	309415	373183	320932	501484	240560
FRUCTOSE 6-PHOSPHATE (neg.) +2	34592	14170	#NUM!	12454	#NUM!	37986	30648	9661	32287	60591	10154	11464	16640	#NUM!	8013	#NUM!	#NUM!	#NUM!	18224	33195	34827	18819	21473	71600	16630	8903	44982	28166	#NUM!	25365	9236	#NUM!	7350	65227	12702	#NUM!	77810	43966	43140	13540	#NUM!	19375	38013	6439	43438	24107	17097	54847	#NUM!
FRUCTOSE 6-PHOSPHATE (neg.) +3	#NUM!	31067	41636	24196	5679	7050	80657	90384	47508	157800	21545	123598	6852	21207	91831	131292	33926	93636	18104	9082	33963	128837	12503	74871	84967	79787	92008	23986	64937	120643	161504	50034	68020	170965	131559	125445	13592	14854	15775	9672	23526	72586	40540	13904	142188	132454	17773	65404	104806
FRUCTOSE 6-PHOSPHATE (neg.) +4	27018	8265	21322	6980	#NUM!	#NUM!	26433	62195	22602	26030	13450	39549	11880	6424	26386	32183	13550	#NUM!	15441	#NUM!	7689	19918	#NUM!	18577	19359	19617	23480	22924	18513	27092	68285	12518	#NUM!	62490	14851	15989	28008	11138	11352	#NUM!	15533	11752	32546	12543	49707	17576	22186	39032	8741
FRUCTOSE 6-PHOSPHATE (neg.) +5	2176033	#NUM!	#NUM!	#NUM!	#NUM!	#NUM!	#NUM!	#NUM!	#NUM!	#NUM!	#NUM!	#NUM!	#NUM!	#NUM!	#NUM!	#NUM!	#NUM!	#NUM!	#NUM!	#NUM!	#NUM!	#NUM!	#NUM!	#NUM!	#NUM!	#NUM!	#NUM!	#NUM!	#NUM!	#NUM!	#NUM!	#NUM!	#NUM!	#NUM!	#NUM!	#NUM!	#NUM!	#NUM!	#NUM!	#NUM!	#NUM!	#NUM!	#NUM!	#NUM!	#NUM!	#NUM!	#NUM!	#NUM!	#NUM!
FRUCTOSE 6-PHOSPHATE (neg.) +6	10826550	6646104	4760349	4825906	5196229	4333232	4876293	9336684	8318165	10482591	5507070	6601985	5145088	6398616	9029015	11233625	6822391	7626280	5729488	5508159	8333321	7871346	7806121	12097724	6533087	7265347	8798657	6973214	8295472	10256829	15309427	6885734	8186055	16658561	8766221	8556398	7990845	9521510	8749319	6742631	6810833	8556415	6643860	7084647	9378815	10505288	7463319	13212108	11443515
FRUCTOSE 6-PHOSPHATE (neg.)	5167025	3249971	2242211	2655626	2421123	690489	3707145	5023151	5549901	6730305	3244029	3607989	2339417	3492808	4044729	7677330	2898789	3153070	2573666	2518507	4567252	3646439	3346089	4058716	3382334	3830641	2720052	4766252	4871628	6074895	5573908	3029236	3500909	6440666	3553764	3850189	4329222	4262229	4832661	3541595	3084149	3977489	2372485	3996818	5273379	5283923	3960917	6909544	4438223
Fructose	36849236	25750711	24897236	19564930	19993181	17802637	#NUM!	676054	920730	#NUM!	#NUM!	#NUM!	#NUM!	#NUM!	#NUM!	#NUM!	#NUM!	#NUM!	22032654	22339897	46400129	30791111	27034830	58368604	#NUM!	876288	#NUM!	#NUM!	#NUM!	#NUM!	#NUM!	#NUM!	#NUM!	#NUM!	#NUM!	#NUM!	35124779	42559619	26399769	24461907	22330488	27311973	#NUM!	#NUM!	#NUM!	757047	#NUM!	#NUM!	#NUM!
FUMARATE (neg.)	67931802	43806638	38785777	43329352	31806817	33297673	25428393	35743230	39131669	41182438	25912297	29311764	16405949	17527611	21075618	22484649	15656575	16408489	44576278	44902593	68876261	60665896	63843631	75693868	32523621	33493651	43527302	40417980	41871870	49592420	27741600	16818975	18620697	30183187	18576232	21089481	71381982	69521957	60730266	56867181	45439443	54718846	37958644	33810582	44432164	51029290	37890894	56516371	24002321
Fumarate+1	4645568	3215623	2653675	3259072	2747381	2522388	9128343	13584870	14757014	16174281	10276523	11289264	8251274	8906684	10562914	11745700	8585791	8827993	3740372	4236552	5673798	5463525	5759456	6213200	13265824	14834307	18127647	15903140	17190822	20476929	15071866	8615329	10074106	16396784	10249275	11742230	5062653	5057862	4978424	4335522	3423850	4020529	14727887	13265693	16833872	19498331	15010780	21017366	11165810
Fumarate+2	7485171	5210103	4126091	5179203	4481078	3725503	11182463	17038548	19170091	20476989	13259863	14505059	14800536	16889362	19243551	21422604	15672474	16484326	5930640	6887766	8727643	7788913	8540669	8647883	17670902	19608107	23970655	22152538	23621569	26241742	29946815	17126097	20911072	33788009	21264730	22725668	8893117	9547700	8858473	7474740	5971417	6179610	21563428	20086018	22893891	28224553	22603236	30817803	25045992
Fumarate+3	2144288	1471273	1123018	1525223	1274912	1046345	6313618	9730311	11187249	12296901	7917011	8254747	13164430	15114498	17009418	19722873	14485060	15617041	1440395	1852036	1961125	1885361	2165321	2304114	11077261	12127550	14885286	12660832	14221339	15345671	29550840	16935001	20542654	32870234	22051714	20790715	2953369	3146504	3094991	2478723	1942223	1874603	13800232	13443591	14341839	18037256	14750730	18824406	26340999
Fumarate+4	120397	105401	72163	77580	136098	68797	1552356	2316170	2754187	3199186	2138183	2139466	6181863	7355580	7669280	9211418	7256662	7818875	100919	196113	147160	192458	161391	54292	3072649	3584907	3943077	3622246	3911726	4380756	16600107	9324744	11748028	18676979	12704146	10766321	282483	255914	259522	259211	144817	106431	3966470	4224271	4004333	4834882	4285719	5608059	15827679
GALACTARATE (neg.)	14813074	11454757	8290786	6436026	8408577	8112437	7667894	20530099	24458498	37452164	12508330	14836897	4843559	8995225	14166400	11090504	8828919	11022679	7628802	8670515	14140561	10808015	10260723	19458566	15150614	16068511	24530623	30065070	23678112	27062681	27931234	7238889	11082110	39504099	11621269	14857661	22101834	16105983	13332473	8278823	12418144	10095299	13441231	19655490	20869779	18303469	16525550	38927594	13080172
GALACTITOL (neg.)	35309827	19981231	18545497	15357049	13932729	12009904	#NUM!	3525508	#NUM!	3666906	#NUM!	3138984	1889044266	858542029	1941951366	1721798487	#NUM!	#NUM!	15221121	17128546	30439288	27697801	23075426	43548778	3219602	3115460	4139372	3030469	3843008	#NUM!	2463992202	#NUM!	1494545152	4232601	#NUM!	1473699335	43032603	37139756	33181760	25000416	20325929	24596961	3099220	2483695	#NUM!	3912213	3098625	3484154	#NUM!
GALACTOSAMINE	#NUM!	#NUM!	#NUM!	#NUM!	#NUM!	1223629	#NUM!	2458460	4004695	5582785	4150004	1679725	3117952	4260959	2042230	2844937	3079553	2645532	#NUM!	#NUM!	13246779	#NUM!	#NUM!	269583	2715118	2762737	3113399	2859156	2487586	3016416	2429656	2751065	3253013	881283	2249441	1831367	495191	1883208	128609	77939	15788771	1943328	2809232	1648707	2731447	1629610	2668433	5583345	2392603
GALACTOSE (neg.)	1177104638	746148522	1004018183	606492956	388509991	599126876	514603518	623727116	910519938	577478976	332839298	510733681	449605930	408355978	624663272	508449713	321979968	417392238	631766091	454740706	929623109	1118868170	880887624	1315901746	581835425	415865163	761071123	853414824	696518278	947122703	667211244	345976337	493164852	669718675	444156781	570056988	1189844006	868789085	581076388	848253441	662239860	1009162501	586447898	368154565	637954689	874266372	579390973	855044114	540385683
GALACTOSE 1-PHOSPHATE (neg.)	70099036	41970929	32153863	33431379	28057527	28899406	19505342	21857494	23127886	27963340	13175647	15023171	3868989	9987943	12696963	15062634	5392746	10385976	33680076	34030437	58362338	48519718	43764076	69667979	15013840	17335450	18838359	21709079	22314342	27341631	18406764	8939663	10685900	21210122	6292840	11632152	52035410	65037986	61547417	46630199	41999747	46899450	17379192	18061318	22994878	27413597	18345697	33940828	12680799
GALACTURONATE (neg.)	4521294	2213373	2748865	2188199	#NUM!	#NUM!	#NUM!	2065417	1780139	3035206	715751	#NUM!	1375320	#NUM!	#NUM!	#NUM!	1177116	#NUM!	2918606	#NUM!	4221284	4350889	3608730	5432185	#NUM!	1608952	2373319	2663920	2398764	3409559	1733921	#NUM!	#NUM!	#NUM!	#NUM!	#NUM!	4998606	4438415	3194490	3703426	2718521	3697307	#NUM!	#NUM!	#NUM!	3198331	#NUM!	2986821	#NUM!
GAMMA-AMINOBUTYRATE +1	#NUM!	#NUM!	#NUM!	#NUM!	#NUM!	#NUM!	21350986	34436466	39927090	37438393	29610901	30680116	47313123	46161793	57482251	61676022	41935657	47310022	#NUM!	#NUM!	#NUM!	#NUM!	#NUM!	#NUM!	29609129	31000874	36726479	29178014	34665272	34667092	66412631	41335987	46825728	66978213	45452831	52691781	#NUM!	16390530	11503257	#NUM!	#NUM!	#NUM!	45917490	41023133	44250188	50121490	40826808	63010203	58380092
GAMMA-AMINOBUTYRATE +2	8797941	7970936	5659423	7716212	8803639	6528204	31549324	50443305	56271436	56377291	42752419	45831484	87243547	85068337	104355073	114784443	80506023	92339646	8470120	10089073	8738981	8494887	10061933	9179304	46139784	46958461	57490516	47308547	51930773	52359790	135754742	85204370	98697556	143111879	97594905	105621961	8633111	12548457	9612634	9328395	8920392	8018625	73159957	69112994	71263344	84462918	70427064	98235617	144613534
GAMMA-AMINOBUTYRATE +3	268484	798883	79030	803987	779754	363097	13642513	21653338	23261289	23238476	18757506	19409122	64504489	66160728	77354400	87309516	62341969	73473883	779420	1049016	685418	684987	602376	336758	21658741	23629154	26942244	22766041	24666135	24794306	112988883	70905343	85454215	121739427	83894874	85018221	308367	841256	734928	607961	657904	435638	34533622	34655736	31049655	38169560	33624134	44198196	122700485
GAMMA-AMINOBUTYRATE +4	43367	63220	#NUM!	319656	456389	53974	4487880	6711993	8147680	8136993	6664806	6487408	37785692	39357284	44696305	53115749	38749409	47243973	47814	407167	155188	45593	164271	75877	8053553	8274992	10401357	8248390	9372483	8146760	78140962	49159496	61258545	83491972	64139448	54463585	66852	219613	57558	#NUM!	103872	38249	13554032	14299001	11766623	14832423	13101832	16208624	97773641
GAMMA-AMINOBUTYRATE	#NUM!	#NUM!	#NUM!	#NUM!	#NUM!	#NUM!	#NUM!	#NUM!	#NUM!	#NUM!	#NUM!	#NUM!	#NUM!	#NUM!	#NUM!	#NUM!	#NUM!	#NUM!	#NUM!	#NUM!	#NUM!	#NUM!	#NUM!	#NUM!	#NUM!	#NUM!	#NUM!	#NUM!	#NUM!	#NUM!	#NUM!	#NUM!	#NUM!	#NUM!	#NUM!	#NUM!	257277221	372655420	#NUM!	#NUM!	#NUM!	#NUM!	#NUM!	#NUM!	#NUM!	#NUM!	#NUM!	#NUM!	#NUM!
GDP	#NUM!	#NUM!	#NUM!	#NUM!	#NUM!	12082	10873	11925	#NUM!	#NUM!	10025	8438	#NUM!	8279	#NUM!	13838	#NUM!	7957	18778	7585	15044	#NUM!	#NUM!	21377	9493	10697	17762	15124	#NUM!	18649	8948	23926	9115	#NUM!	#NUM!	12930	#NUM!	#NUM!	#NUM!	16057	19702	#NUM!	#NUM!	7071	12639	#NUM!	#NUM!	#NUM!	11288
GDP+5	#NUM!	#NUM!	#NUM!	10232	#NUM!	#NUM!	12529	#NUM!	#NUM!	#NUM!	#NUM!	#NUM!	18936	47713	13580	11729	30882	34951	7380	#NUM!	#NUM!	#NUM!	11345	#NUM!	12925	#NUM!	#NUM!	#NUM!	#NUM!	13275	#NUM!	39953	37727	34228	#NUM!	#NUM!	#NUM!	9422	#NUM!	#NUM!	#NUM!	#NUM!	#NUM!	#NUM!	#NUM!	6755	#NUM!	#NUM!	24298
GERANYL-PP (neg.)	#NUM!	#NUM!	#NUM!	#NUM!	#NUM!	#NUM!	#NUM!	#NUM!	#NUM!	#NUM!	#NUM!	#NUM!	#NUM!	#NUM!	#NUM!	#NUM!	#NUM!	#NUM!	#NUM!	#NUM!	#NUM!	#NUM!	#NUM!	#NUM!	#NUM!	#NUM!	#NUM!	#NUM!	#NUM!	#NUM!	#NUM!	#NUM!	#NUM!	#NUM!	#NUM!	#NUM!	#NUM!	#NUM!	#NUM!	#NUM!	#NUM!	#NUM!	#NUM!	#NUM!	#NUM!	#NUM!	#NUM!	#NUM!	#NUM!
GLN +1	3388115	2374574	2810102	1809044	1920897	2003285	2164839	2625639	3436241	3973643	2344765	2837203	2086499	1978999	2402012	2618339	2116418	1994410	2516751	2620321	2743991	2910432	2444086	4242255	2531428	2689949	3116673	4212075	3091387	4287283	3225734	2072180	1638594	3272398	2284060	2583958	7500770	3149766	2795168	2782900	1727530	2293739	2576663	2505739	3066617	2912088	2705229	4710336	2875593
Gln +15N2	558992	713523	677722	213623	549554	289653	552312	436570	580210	1250177	565035	740207	402943	731086	389820	545409	461861	268640	336758	396594	616233	264751	540162	573625	577074	818710	318242	594542	453639	305411	555000	307202	389181	638955	543042	152552	500356	346662	869932	392389	507703	387140	629309	443926	686448	603831	479132	604294	538724
GLN +2	#NUM!	26240	25617	70023	70626	58843	69140	308329	195560	226726	238859	279161	221657	150408	74043	183131	264491	161533	32764	165330	111092	#NUM!	23927	89504	384677	448626	675127	452462	579553	184868	596063	289009	179089	#NUM!	189923	368531	154442	83903	25604	72794	#NUM!	#NUM!	289530	252659	235216	357790	284664	427362	456558
GLN +3	56554	233105	116752	300809	59513	216539	1391990	654410	130990	622041	346270	1092017	491468	1620145	534136	200279	325293	1043717	356779	380432	925591	1080492	140215	517319	316972	704559	1400830	1338265	547571	1070576	1151708	329237	1059886	2321432	800697	274017	963244	229568	802122	277844	42301	591118	763006	1350578	1403512	2147702	58155	130506	1301565
GLN +4	34362	#NUM!	#NUM!	#NUM!	#NUM!	#NUM!	#NUM!	#NUM!	#NUM!	#NUM!	#NUM!	#NUM!	#NUM!	#NUM!	#NUM!	#NUM!	#NUM!	#NUM!	#NUM!	#NUM!	#NUM!	#NUM!	#NUM!	#NUM!	#NUM!	45958	#NUM!	#NUM!	47663	#NUM!	79293	#NUM!	21045	#NUM!	42414	29477	#NUM!	#NUM!	#NUM!	#NUM!	#NUM!	#NUM!	#NUM!	#NUM!	#NUM!	#NUM!	#NUM!	39389	95849
GLN +5	#NUM!	#NUM!	#NUM!	#NUM!	#NUM!	#NUM!	#NUM!	#NUM!	#NUM!	#NUM!	#NUM!	#NUM!	#NUM!	#NUM!	#NUM!	#NUM!	#NUM!	#NUM!	#NUM!	#NUM!	#NUM!	#NUM!	#NUM!	#NUM!	#NUM!	#NUM!	127503	#NUM!	#NUM!	#NUM!	#NUM!	#NUM!	#NUM!	#NUM!	#NUM!	#NUM!	#NUM!	#NUM!	#NUM!	#NUM!	#NUM!	#NUM!	#NUM!	#NUM!	#NUM!	#NUM!	#NUM!	#NUM!	#NUM!
GLN	11231594897	8910851100	9833131352	7559962359	7467216418	8164044191	7186642965	9486046551	10234634966	12645554239	8339019135	8610603535	7799849344	8115324379	9423825440	10207866455	7458668789	8171239633	8454056066	7942407154	10475677645	10276874068	9108750409	13255795537	9014947316	9385914808	10122797783	12305928451	10199108523	11230417281	11308785908	7388097840	8237597699	13021489686	7876961956	9147769262	14603470822	11098811613	9681929745	9232322122	7384904386	10665438940	9162744970	8679690893	10285263801	10500011783	9512970285	13654363734	9514353120
Gln+13C2+15N	#NUM!	#NUM!	#NUM!	#NUM!	#NUM!	#NUM!	#NUM!	#NUM!	#NUM!	#NUM!	#NUM!	#NUM!	#NUM!	#NUM!	#NUM!	#NUM!	#NUM!	#NUM!	#NUM!	#NUM!	#NUM!	#NUM!	#NUM!	#NUM!	#NUM!	#NUM!	#NUM!	#NUM!	#NUM!	#NUM!	#NUM!	#NUM!	#NUM!	#NUM!	#NUM!	#NUM!	#NUM!	#NUM!	#NUM!	#NUM!	#NUM!	#NUM!	#NUM!	#NUM!	#NUM!	#NUM!	#NUM!	#NUM!	#NUM!
GLN+13C2+15N2	#NUM!	#NUM!	#NUM!	#NUM!	#NUM!	#NUM!	#NUM!	#NUM!	#NUM!	#NUM!	#NUM!	#NUM!	#NUM!	#NUM!	#NUM!	#NUM!	#NUM!	#NUM!	#NUM!	#NUM!	#NUM!	#NUM!	#NUM!	#NUM!	#NUM!	#NUM!	#NUM!	#NUM!	#NUM!	#NUM!	#NUM!	#NUM!	#NUM!	#NUM!	#NUM!	#NUM!	#NUM!	#NUM!	#NUM!	#NUM!	#NUM!	#NUM!	#NUM!	#NUM!	#NUM!	#NUM!	29808	#NUM!	#NUM!
Gln+13C3+15N	#NUM!	#NUM!	#NUM!	#NUM!	#NUM!	#NUM!	#NUM!	#NUM!	#NUM!	#NUM!	#NUM!	#NUM!	#NUM!	#NUM!	#NUM!	#NUM!	#NUM!	#NUM!	#NUM!	#NUM!	#NUM!	#NUM!	#NUM!	#NUM!	#NUM!	#NUM!	#NUM!	#NUM!	#NUM!	#NUM!	#NUM!	#NUM!	#NUM!	#NUM!	#NUM!	#NUM!	#NUM!	#NUM!	#NUM!	#NUM!	#NUM!	#NUM!	#NUM!	#NUM!	#NUM!	#NUM!	#NUM!	#NUM!	#NUM!
GLN+13C4+154N2	#NUM!	#NUM!	#NUM!	#NUM!	#NUM!	#NUM!	#NUM!	#NUM!	#NUM!	#NUM!	#NUM!	#NUM!	#NUM!	#NUM!	#NUM!	#NUM!	#NUM!	#NUM!	#NUM!	#NUM!	#NUM!	#NUM!	#NUM!	#NUM!	#NUM!	#NUM!	#NUM!	#NUM!	#NUM!	#NUM!	#NUM!	#NUM!	#NUM!	#NUM!	#NUM!	#NUM!	#NUM!	#NUM!	#NUM!	#NUM!	#NUM!	#NUM!	#NUM!	#NUM!	#NUM!	#NUM!	#NUM!	#NUM!	#NUM!
GLN+13C4+15N	#NUM!	#NUM!	#NUM!	#NUM!	#NUM!	#NUM!	#NUM!	#NUM!	#NUM!	#NUM!	#NUM!	#NUM!	#NUM!	#NUM!	#NUM!	#NUM!	#NUM!	#NUM!	#NUM!	#NUM!	#NUM!	#NUM!	#NUM!	#NUM!	#NUM!	#NUM!	#NUM!	#NUM!	#NUM!	#NUM!	#NUM!	#NUM!	#NUM!	#NUM!	#NUM!	#NUM!	#NUM!	#NUM!	#NUM!	#NUM!	#NUM!	#NUM!	#NUM!	#NUM!	#NUM!	#NUM!	#NUM!	#NUM!	#NUM!
GLN+13C5+15N	#NUM!	#NUM!	#NUM!	#NUM!	#NUM!	#NUM!	#NUM!	127268	#NUM!	#NUM!	#NUM!	#NUM!	#NUM!	#NUM!	#NUM!	#NUM!	#NUM!	#NUM!	#NUM!	#NUM!	#NUM!	#NUM!	#NUM!	#NUM!	#NUM!	#NUM!	780984	#NUM!	#NUM!	#NUM!	#NUM!	#NUM!	#NUM!	#NUM!	#NUM!	#NUM!	#NUM!	#NUM!	743768	#NUM!	#NUM!	#NUM!	#NUM!	#NUM!	#NUM!	677665	#NUM!	#NUM!	#NUM!
GLN+15N	#NUM!	#NUM!	18083	#NUM!	#NUM!	#NUM!	#NUM!	39838	#NUM!	#NUM!	#NUM!	#NUM!	#NUM!	33980	#NUM!	#NUM!	26886	#NUM!	#NUM!	37220	#NUM!	58511	#NUM!	281293	18285	#NUM!	#NUM!	155480	#NUM!	113723	140815	#NUM!	51256	69207	#NUM!	27655	515673	72804	40992	49159	#NUM!	60737	21787	#NUM!	#NUM!	86036	29349	148000	34792
GLU+13C2+15N	#NUM!	#NUM!	#NUM!	#NUM!	#NUM!	#NUM!	#NUM!	#NUM!	#NUM!	#NUM!	#NUM!	#NUM!	#NUM!	#NUM!	#NUM!	#NUM!	#NUM!	#NUM!	#NUM!	#NUM!	#NUM!	#NUM!	#NUM!	#NUM!	#NUM!	#NUM!	#NUM!	#NUM!	#NUM!	#NUM!	#NUM!	#NUM!	#NUM!	#NUM!	#NUM!	#NUM!	#NUM!	#NUM!	#NUM!	#NUM!	#NUM!	#NUM!	#NUM!	#NUM!	#NUM!	#NUM!	#NUM!	#NUM!	#NUM!
GLU+13C3+15N	#NUM!	#NUM!	#NUM!	#NUM!	#NUM!	#NUM!	#NUM!	#NUM!	#NUM!	#NUM!	#NUM!	#NUM!	#NUM!	#NUM!	#NUM!	#NUM!	#NUM!	#NUM!	#NUM!	#NUM!	#NUM!	#NUM!	#NUM!	#NUM!	#NUM!	#NUM!	#NUM!	#NUM!	#NUM!	#NUM!	#NUM!	#NUM!	#NUM!	#NUM!	#NUM!	#NUM!	#NUM!	#NUM!	#NUM!	#NUM!	#NUM!	#NUM!	#NUM!	#NUM!	#NUM!	#NUM!	#NUM!	#NUM!	#NUM!
GLU+13C4+15N	#NUM!	#NUM!	#NUM!	#NUM!	#NUM!	#NUM!	#NUM!	#NUM!	#NUM!	#NUM!	#NUM!	#NUM!	#NUM!	#NUM!	#NUM!	#NUM!	#NUM!	#NUM!	#NUM!	#NUM!	#NUM!	#NUM!	#NUM!	#NUM!	#NUM!	#NUM!	#NUM!	#NUM!	#NUM!	#NUM!	#NUM!	#NUM!	#NUM!	#NUM!	#NUM!	#NUM!	#NUM!	#NUM!	#NUM!	#NUM!	#NUM!	#NUM!	#NUM!	#NUM!	#NUM!	#NUM!	#NUM!	12938	#NUM!
GLU+13C5+15N	#NUM!	#NUM!	#NUM!	#NUM!	#NUM!	#NUM!	#NUM!	#NUM!	#NUM!	#NUM!	#NUM!	#NUM!	#NUM!	#NUM!	#NUM!	#NUM!	#NUM!	#NUM!	#NUM!	#NUM!	#NUM!	#NUM!	#NUM!	#NUM!	#NUM!	#NUM!	#NUM!	#NUM!	#NUM!	#NUM!	#NUM!	#NUM!	#NUM!	#NUM!	#NUM!	#NUM!	#NUM!	#NUM!	#NUM!	#NUM!	#NUM!	#NUM!	#NUM!	#NUM!	#NUM!	#NUM!	#NUM!	#NUM!	#NUM!
GLU+15N	#NUM!	#NUM!	#NUM!	#NUM!	#NUM!	#NUM!	#NUM!	#NUM!	#NUM!	#NUM!	#NUM!	#NUM!	#NUM!	#NUM!	#NUM!	#NUM!	#NUM!	#NUM!	#NUM!	#NUM!	#NUM!	#NUM!	#NUM!	#NUM!	#NUM!	#NUM!	#NUM!	#NUM!	#NUM!	#NUM!	#NUM!	#NUM!	#NUM!	#NUM!	#NUM!	#NUM!	#NUM!	#NUM!	#NUM!	#NUM!	#NUM!	#NUM!	#NUM!	#NUM!	#NUM!	#NUM!	#NUM!	#NUM!	#NUM!
GLUCONATE (neg.)	66911817	41515222	34164637	34170806	29144563	27816016	18242966	27841684	38208707	37154107	18681705	25556178	14974740	21845512	20457829	23519903	13446256	15381594	41236574	40054146	71491025	62864127	56356736	83904666	29438321	31571602	39088774	50591278	41624615	44544316	40266445	18243399	22240756	40598198	22159574	25844360	108202441	102380277	84054019	67695454	60783974	77579400	39955449	34443977	52086695	62815741	40471262	74117238	39514979
GLUCONOLACTONE (neg.)	#NUM!	#NUM!	#NUM!	#NUM!	#NUM!	#NUM!	#NUM!	#NUM!	#NUM!	#NUM!	#NUM!	#NUM!	#NUM!	#NUM!	#NUM!	#NUM!	#NUM!	#NUM!	#NUM!	#NUM!	#NUM!	#NUM!	#NUM!	#NUM!	#NUM!	#NUM!	#NUM!	#NUM!	#NUM!	#NUM!	#NUM!	#NUM!	#NUM!	#NUM!	#NUM!	#NUM!	#NUM!	#NUM!	#NUM!	#NUM!	#NUM!	#NUM!	#NUM!	#NUM!	#NUM!	#NUM!	#NUM!	#NUM!	#NUM!
GLUCOSAMINATE	#NUM!	#NUM!	#NUM!	#NUM!	#NUM!	#NUM!	#NUM!	#NUM!	#NUM!	#NUM!	#NUM!	#NUM!	#NUM!	#NUM!	#NUM!	#NUM!	#NUM!	#NUM!	#NUM!	#NUM!	#NUM!	#NUM!	#NUM!	#NUM!	#NUM!	#NUM!	#NUM!	#NUM!	#NUM!	#NUM!	#NUM!	#NUM!	#NUM!	#NUM!	#NUM!	#NUM!	#NUM!	#NUM!	#NUM!	#NUM!	#NUM!	#NUM!	#NUM!	#NUM!	#NUM!	#NUM!	#NUM!	#NUM!	#NUM!
GLUCOSAMINE 6-PHOSPHATE (neg.)	1154626	162980	85251	#NUM!	95602	87586	#NUM!	363909	108095	24218	223796	14494	14534	467916	205501	804949	#NUM!	25882	#NUM!	60717	495503	290319	365446	140863	80709	356139	27400	102317	98471	187596	#NUM!	17717	49435	12431	42167	19026	321279	39475	828215	76583	47176	267124	17378	87873	20294	184352	11658	17093	29842
Glucosamine 6-phosphate +5	#NUM!	#NUM!	#NUM!	#NUM!	43355	#NUM!	53218	#NUM!	#NUM!	#NUM!	#NUM!	#NUM!	#NUM!	52413	#NUM!	#NUM!	#NUM!	#NUM!	#NUM!	#NUM!	#NUM!	#NUM!	#NUM!	#NUM!	#NUM!	#NUM!	48677	#NUM!	#NUM!	#NUM!	#NUM!	#NUM!	#NUM!	#NUM!	#NUM!	#NUM!	#NUM!	#NUM!	#NUM!	#NUM!	#NUM!	#NUM!	#NUM!	#NUM!	67109	64149	#NUM!	#NUM!	#NUM!
Glucosamine 6-phosphate +6	#NUM!	36327	48160	#NUM!	#NUM!	#NUM!	#NUM!	30479	126758	199816	#NUM!	#NUM!	#NUM!	#NUM!	#NUM!	50886	#NUM!	57684	#NUM!	#NUM!	145839	138721	28492	141309	#NUM!	#NUM!	106983	385831	136916	256544	206150	#NUM!	#NUM!	349595	#NUM!	#NUM!	749796	#NUM!	180837	#NUM!	47820	144664	37926	#NUM!	127273	73684	50536	408451	77665
GLUCOSAMINE 6-PHOSPHATE	144885	15500	#NUM!	16650	#NUM!	16943	23800	21152	20512	#NUM!	#NUM!	#NUM!	#NUM!	47920	20384	41299	#NUM!	#NUM!	27258	13089	#NUM!	66905	71943	22370	#NUM!	22854	#NUM!	#NUM!	#NUM!	14474	22171	#NUM!	#NUM!	#NUM!	#NUM!	#NUM!	21423	42506	46771	19868	21667	17894	#NUM!	#NUM!	18040	#NUM!	#NUM!	#NUM!	#NUM!
Glucosamine 6-phosphate+15N	#NUM!	#NUM!	#NUM!	#NUM!	#NUM!	#NUM!	#NUM!	#NUM!	#NUM!	#NUM!	#NUM!	#NUM!	#NUM!	#NUM!	#NUM!	#NUM!	#NUM!	#NUM!	#NUM!	#NUM!	#NUM!	#NUM!	#NUM!	#NUM!	#NUM!	#NUM!	#NUM!	#NUM!	#NUM!	#NUM!	#NUM!	#NUM!	#NUM!	#NUM!	#NUM!	#NUM!	#NUM!	#NUM!	#NUM!	#NUM!	#NUM!	#NUM!	#NUM!	#NUM!	#NUM!	#NUM!	#NUM!	#NUM!	#NUM!
GLUCOSAMINE 6-SULFATE (neg.)	#NUM!	#NUM!	#NUM!	#NUM!	#NUM!	#NUM!	#NUM!	#NUM!	#NUM!	#NUM!	#NUM!	#NUM!	#NUM!	4690	#NUM!	#NUM!	#NUM!	#NUM!	#NUM!	#NUM!	#NUM!	#NUM!	#NUM!	#NUM!	#NUM!	#NUM!	#NUM!	#NUM!	#NUM!	#NUM!	#NUM!	#NUM!	#NUM!	#NUM!	#NUM!	#NUM!	#NUM!	#NUM!	#NUM!	#NUM!	#NUM!	#NUM!	#NUM!	#NUM!	#NUM!	#NUM!	#NUM!	#NUM!	#NUM!
GLUCOSAMINE	#NUM!	#NUM!	#NUM!	#NUM!	#NUM!	1223629	#NUM!	2458460	4004695	5582785	4150004	1679725	3117952	4260959	2042230	2844937	3079553	2645532	#NUM!	#NUM!	13246779	#NUM!	#NUM!	269583	2715118	2762737	3113399	2859156	2487586	3016416	2429656	2751065	3253013	881283	2249441	1831367	495191	1883208	128609	77939	15788771	1943328	2809232	1648707	2731447	1629610	2668433	5583345	2392603
glucosamine-6-phosphate	#NUM!	#NUM!	#NUM!	#NUM!	#NUM!	#NUM!	#NUM!	#NUM!	#NUM!	#NUM!	#NUM!	#NUM!	#NUM!	#NUM!	#NUM!	#NUM!	#NUM!	#NUM!	#NUM!	#NUM!	#NUM!	#NUM!	#NUM!	#NUM!	#NUM!	#NUM!	#NUM!	#NUM!	#NUM!	#NUM!	#NUM!	#NUM!	#NUM!	#NUM!	#NUM!	#NUM!	#NUM!	#NUM!	#NUM!	#NUM!	#NUM!	#NUM!	#NUM!	#NUM!	#NUM!	#NUM!	#NUM!	#NUM!	#NUM!
glucosamine-6-phosphate+13C2	#NUM!	#NUM!	#NUM!	#NUM!	#NUM!	#NUM!	#NUM!	#NUM!	#NUM!	#NUM!	#NUM!	#NUM!	#NUM!	#NUM!	#NUM!	#NUM!	#NUM!	#NUM!	#NUM!	#NUM!	#NUM!	#NUM!	#NUM!	#NUM!	#NUM!	#NUM!	#NUM!	#NUM!	#NUM!	#NUM!	#NUM!	#NUM!	#NUM!	#NUM!	#NUM!	#NUM!	#NUM!	#NUM!	#NUM!	#NUM!	#NUM!	#NUM!	#NUM!	#NUM!	#NUM!	#NUM!	#NUM!	#NUM!	#NUM!
glucosamine-6-phosphate+13C6	#NUM!	#NUM!	#NUM!	#NUM!	#NUM!	#NUM!	#NUM!	#NUM!	#NUM!	#NUM!	#NUM!	#NUM!	#NUM!	#NUM!	#NUM!	#NUM!	#NUM!	#NUM!	#NUM!	#NUM!	#NUM!	#NUM!	#NUM!	#NUM!	#NUM!	#NUM!	#NUM!	#NUM!	#NUM!	#NUM!	#NUM!	#NUM!	#NUM!	#NUM!	#NUM!	#NUM!	#NUM!	#NUM!	#NUM!	#NUM!	#NUM!	#NUM!	#NUM!	#NUM!	#NUM!	#NUM!	#NUM!	#NUM!	#NUM!
Glucose +1	89813	213831	206145	233396	304409	174325	118561	131675	144826	240111	128603	192497	257193	124748	108007	397315	135831	142365	229966	466633	229422	226721	122372	174034	115920	146433	141968	293531	76254	73337	152334	115048	180563	256439	195144	144925	216851	472512	193315	156539	211815	261858	228502	511422	366897	178916	246526	144544	95951
Glucose +2	54788	30276	20739	45391	34120	36567	58571	71261	34413	174828	33245	43780	#NUM!	#NUM!	#NUM!	#NUM!	49794	24925	33511	22366	17521	60206	91677	19383	26429	6347	6922	25840	24477	21267	#NUM!	25610	#NUM!	28424	#NUM!	15995	#NUM!	57775	24108	34316	27677	35668	30926	31646	25422	18003	26157	#NUM!	34921
Glucose +3	#NUM!	#NUM!	#NUM!	#NUM!	#NUM!	#NUM!	#NUM!	12448	#NUM!	#NUM!	#NUM!	#NUM!	#NUM!	#NUM!	#NUM!	#NUM!	#NUM!	#NUM!	#NUM!	#NUM!	#NUM!	#NUM!	#NUM!	#NUM!	#NUM!	#NUM!	#NUM!	#NUM!	#NUM!	#NUM!	#NUM!	#NUM!	#NUM!	#NUM!	#NUM!	#NUM!	#NUM!	#NUM!	#NUM!	#NUM!	#NUM!	#NUM!	#NUM!	#NUM!	#NUM!	#NUM!	#NUM!	#NUM!	#NUM!
Glucose +4	82918	150801	189157	49525	102754	63382	67265	89612	#NUM!	105457	112390	180195	193520	101082	121883	81020	55916	223555	165690	117059	158265	105241	103512	54455	127006	245732	92565	569970	191212	250416	150734	#NUM!	95782	126162	97458	#NUM!	950291	81335	163809	316740	118800	208808	159120	121544	240314	148363	168557	261236	215832
Glucose +5	10980295	10450868	13433639	9732985	10703758	11705129	9555648	10428958	13928751	14803122	11797438	13079572	10044946	12271957	11147815	10474897	10601625	11432101	12414199	12767127	16474962	14400763	11178476	14152640	13870817	16876754	14029908	27641482	14915332	19941099	15213884	10633228	12022301	18364902	12241890	13408174	37312109	15459517	15559125	13106661	11889747	16193307	13274994	13983182	16584088	14175621	14657708	21223029	13530881
Glucose +6	173739455	165841834	220473437	153654070	169210785	182469938	152200493	163434537	215820823	238151936	189949495	207588412	159587664	193377735	169838120	165439137	165876109	178325693	197308851	206306653	263192720	221458662	172509949	224790599	216445063	259756560	219042928	436911641	225405142	305301937	234773237	164190365	186496911	297042507	192085718	210458938	565780400	241447201	248365211	207420763	183674597	254899022	208587648	215032683	262489317	225382766	230475915	331042903	215389991
GLUCOSE 1-PHOSPHATE (neg.)	29796724	27822232	14381600	25554571	19697268	22873045	5898779	11173470	8231413	13547357	7841681	5934041	3201885	4629282	5525803	8337813	3897590	4309097	15003214	15280723	25997483	20553502	37532469	29124316	4629140	5540620	7377931	6198104	7265895	8840971	7220316	3459684	3998950	6679741	3931315	4585055	26991243	32219341	42627529	33180952	21218815	22545782	11346310	11175214	13518269	15965868	11845917	19543566	5058639
GLUCOSE 6-PHOSPHATE (neg.)	4935987	3104536	2255459	#NUM!	2373228	674666	5052017	4897364	5403725	6909548	3256954	3532091	2390876	3201829	3944972	7471147	3090662	2997678	2398393	783954	1313880	3669741	#NUM!	4235212	3481468	3950997	6301121	4541916	4907899	5939243	5249651	2964839	3213785	6165976	3627012	3678569	4571760	1119068	5042277	3628529	3231918	368376	3761511	3728388	5022913	5310638	3360572	7112288	4308071
Glucose 6-phosphate +1	366267	231668	62021	41693	175924	42791	271191	500372	374292	483122	200115	246651	190803	211799	284391	485231	169242	205058	249701	77290	283845	391453	55494	147355	256211	228700	256936	306091	361109	452410	386302	180265	190650	467868	224898	247358	405083	84600	351301	248352	205560	20179	229015	215946	303763	343631	320855	528240	236419
Glucose 6-phosphate +2	34592	7167	#NUM!	8267	#NUM!	#NUM!	6588	24560	9734	42336	8604	19669	16640	16094	35864	45944	12989	38894	#NUM!	#NUM!	9232	18819	21473	32978	30839	20367	6559	28166	#NUM!	14560	26106	24271	14771	65227	38389	48680	5789	#NUM!	14561	7519	11015	27888	12791	7156	21148	20275	#NUM!	#NUM!	23741
Glucose 6-phosphate +3	#NUM!	8968	26982	13027	5608	16483	80648	108276	98371	177396	49857	133265	6369	46963	115694	144099	53925	105177	17898	33113	34071	128928	20142	145667	95096	103817	91850	35770	80854	124017	187837	57646	75920	216563	137810	141311	32706	34714	27758	18462	43003	82141	83725	29746	156184	132783	56130	118916	122400
Glucose 6-phosphate +4	#NUM!	#NUM!	#NUM!	#NUM!	#NUM!	#NUM!	#NUM!	#NUM!	#NUM!	#NUM!	#NUM!	#NUM!	#NUM!	#NUM!	#NUM!	#NUM!	#NUM!	#NUM!	#NUM!	#NUM!	#NUM!	#NUM!	#NUM!	#NUM!	5800	#NUM!	#NUM!	#NUM!	#NUM!	#NUM!	#NUM!	#NUM!	#NUM!	#NUM!	#NUM!	#NUM!	#NUM!	#NUM!	#NUM!	#NUM!	#NUM!	#NUM!	#NUM!	#NUM!	#NUM!	#NUM!	#NUM!	#NUM!	#NUM!
Glucose 6-phosphate +5	#NUM!	#NUM!	#NUM!	#NUM!	#NUM!	#NUM!	#NUM!	#NUM!	5000	#NUM!	4186	#NUM!	#NUM!	8356	5414	#NUM!	#NUM!	#NUM!	#NUM!	#NUM!	#NUM!	#NUM!	#NUM!	#NUM!	#NUM!	#NUM!	#NUM!	7071	5708	#NUM!	#NUM!	#NUM!	#NUM!	#NUM!	#NUM!	#NUM!	#NUM!	#NUM!	#NUM!	#NUM!	#NUM!	#NUM!	#NUM!	#NUM!	7741	#NUM!	#NUM!	#NUM!	#NUM!
Glucose 6-phosphate +6	409763	7519	#NUM!	9154	15739	11310	14745	37536	#NUM!	438340	15492	44164	20517	28094	35189	106423	57618	44174	39288	16832	286508	15271	88924	497807	11940	77752	84494	26303	206325	197818	366635	14188	16739	138722	50591	58122	306469	477041	23351	47854	220146	11843	48094	243102	54796	51521	30222	303899	81821
Glucose 6-phosphate	851104	1151209	661643	433328	330142	677656	#NUM!	7486706	#NUM!	4373997	4972769	#NUM!	#NUM!	3027586	7303304	#NUM!	4918057	#NUM!	278995	677957	1253669	603200	500749	1747799	#NUM!	#NUM!	#NUM!	#NUM!	7847267	9283292	#NUM!	#NUM!	#NUM!	5751428	#NUM!	6308190	1039330	1032636	568952	607383	1015893	310073	#NUM!	#NUM!	#NUM!	7724040	#NUM!	#NUM!	#NUM!
Glucose	4442521	8434735	8684135	4748440	5430373	5402101	4738580	5700290	7514701	7596537	5207058	6869936	15205345	13817810	16879437	17988561	5622627	4877891	9112469	8009636	12395216	7507180	5021143	9154791	6110912	6534788	9049619	8917397	8800032	6679251	18792834	5142447	13927046	8564208	5862400	16709917	9346178	11805358	8065484	6588365	8713284	8777012	5931572	9277814	11449866	6843605	9327130	10306978	8286662
GLUCURONATE (neg.)	4521294	2213373	2748865	2188199	#NUM!	#NUM!	#NUM!	2065417	1780139	3035206	715751	#NUM!	1375320	#NUM!	#NUM!	#NUM!	1177116	#NUM!	2918606	#NUM!	4221284	4350889	3608730	5432185	#NUM!	1608952	2373319	2663920	2398764	3409559	1733921	#NUM!	#NUM!	#NUM!	#NUM!	#NUM!	4998606	4438415	3194490	3703426	2718521	3697307	#NUM!	#NUM!	#NUM!	3198331	#NUM!	2986821	#NUM!
GLUTAMATE +1	341592410	268605169	220322326	238622021	244192008	211792497	445595661	611232464	611130316	654083426	482535839	504830652	317577870	336162688	407597153	422526679	304761047	314177191	276380436	294618421	334624099	321529606	336846386	340270495	510473330	524221923	609083191	552769026	611062028	679078802	457922868	297249156	318345592	439178542	300801471	362946014	332831538	369302837	358536453	296502825	288506039	295019866	532593765	502427625	601895196	641687173	532163711	689113951	323819891
GLUTAMATE +2	731342502	597159744	446666054	519460359	580913651	461664813	864858523	1171576447	1179954621	1251812428	944403955	968196647	825266250	898292161	1046329159	1113279892	830206962	866313456	605209215	674853228	721576050	676637135	725621469	677041389	1024008774	1076524392	1238706681	1111053610	1229779780	1324368175	1304461450	850686062	922862977	1273475906	895740157	994766309	757800525	893529514	880360869	686111353	684560844	622190670	1148362293	1121986669	1259403561	1366506951	1155310967	1466619838	1057515375
GLUTAMATE +3	76484648	66012843	46618830	59322748	72827073	50333069	365455563	513844857	513654626	556803007	429746439	428383447	584185066	646293043	728948336	804511389	607711606	643285226	74592170	91133927	86577855	82072805	88786663	73686155	486800135	523972830	593073658	513065994	577660516	613239063	1015662532	657258882	736851855	1005618415	724518443	747972612	90712003	110052988	111912677	82001305	83993096	68281223	549016543	557253831	574369361	635262727	562329200	683197343	823561090
GLUTAMATE +4	34995137	30973114	20390746	27968530	35702105	22887065	212222242	298493008	300469054	325956485	251750055	248349864	470977773	534948040	589025796	662107944	507548660	548047219	34594409	44619382	39511763	38182942	41496242	34701202	293767674	328594292	363311492	311067614	355026990	363697198	905440913	586398964	659843789	915112590	665681403	640076977	44764806	59046416	60831450	41209968	43668504	31667945	357667701	368578635	357264467	404129327	365462571	438068189	817075289
GLUTAMATE +5	7987512	7305092	4328391	5979293	8876133	5221237	74592990	108555566	108518962	115212301	92827127	89266747	281484150	328619390	345000634	410664138	321343399	354785591	7418068	9054607	8139627	7357877	8459030	6523636	113447393	130512293	139638569	119383414	134426056	134094880	615033620	397943835	455544479	626805178	472281450	412215657	10386640	13694456	13291402	9597918	10339108	7448687	145723967	157700412	139520807	158175912	151329480	173693082	607726519
GLUTAMATE	4179899345	3196911564	2685960384	2756613896	2706146376	2503648449	1477370612	1834503246	1878501617	1912405512	1373097211	1516674823	817064686	865640444	1023481700	1046247710	757719814	793084999	2923713802	2912042785	3607189739	3363823935	3472377253	3776759590	1458869413	1471239068	1755561978	1675801488	1727672923	1926592204	1192659944	761956955	823422261	1137273030	781316812	897417647	3891742711	4206070037	3967693811	3341110541	3185550895	3512757063	1657585564	1517473029	1916609507	2012265160	1625964706	2166077132	1072729239
GLUTAMINE	11226345789	8936499216	9852573909	7571914844	7483255657	8173637555	7195524370	9496451631	10284109318	12669558015	8360242999	8636767609	7804364065	8130069894	9453044853	10235446769	7465139278	8190516712	8482183501	7942422320	10525679751	10302150732	9110577238	13264600830	9033171905	9410545011	10140879595	12314464590	10236774693	11300777531	11329103289	7394399230	8249008554	13049643506	7883817783	9175559967	14624292683	11109757262	9686914073	9241395377	7389173942	10672717808	9176492065	8697022019	10290345940	10528793187	9512635701	13655600326	9528031991
GLUTARATE (neg.)	#NUM!	#NUM!	773678	#NUM!	#NUM!	#NUM!	#NUM!	#NUM!	#NUM!	#NUM!	#NUM!	#NUM!	1379277	1250388	#NUM!	#NUM!	794943	1065331	#NUM!	#NUM!	#NUM!	#NUM!	#NUM!	#NUM!	#NUM!	#NUM!	#NUM!	#NUM!	#NUM!	#NUM!	1503584	#NUM!	863030	#NUM!	#NUM!	1128716	#NUM!	1671837	#NUM!	#NUM!	#NUM!	#NUM!	#NUM!	#NUM!	#NUM!	#NUM!	#NUM!	#NUM!	823376
GLUTARYLCARNITINE	#NUM!	#NUM!	#NUM!	#NUM!	#NUM!	#NUM!	#NUM!	#NUM!	#NUM!	#NUM!	#NUM!	#NUM!	#NUM!	#NUM!	#NUM!	#NUM!	#NUM!	#NUM!	#NUM!	#NUM!	1353289	#NUM!	#NUM!	#NUM!	#NUM!	#NUM!	#NUM!	#NUM!	#NUM!	#NUM!	#NUM!	#NUM!	#NUM!	#NUM!	#NUM!	#NUM!	#NUM!	#NUM!	#NUM!	#NUM!	#NUM!	#NUM!	#NUM!	#NUM!	#NUM!	#NUM!	#NUM!	#NUM!	#NUM!
GLUTATHIONE REDUCED +1	55055209	26740536	9965389	27613864	11977304	11866894	3244934	11438116	6916540	#NUM!	830151	2229275	7793482	1235687	10664728	6435846	9118009	10178416	1057977	5958690	16836403	25824814	24418461	14297753	5152426	107775	18626914	#NUM!	6092025	213932	11906047	4724268	10130476	1311151	3292725	2167617	130045	23514144	13217405	23855411	13545668	2830074	12021535	5165887	9963878	22887455	11809564	13287987	6090639
GLUTATHIONE REDUCED +10	#NUM!	#NUM!	#NUM!	#NUM!	#NUM!	#NUM!	#NUM!	#NUM!	#NUM!	#NUM!	#NUM!	#NUM!	#NUM!	#NUM!	#NUM!	#NUM!	#NUM!	#NUM!	#NUM!	#NUM!	#NUM!	#NUM!	#NUM!	#NUM!	67929	#NUM!	#NUM!	#NUM!	#NUM!	#NUM!	#NUM!	#NUM!	#NUM!	#NUM!	#NUM!	76326	#NUM!	#NUM!	#NUM!	#NUM!	#NUM!	#NUM!	#NUM!	#NUM!	#NUM!	#NUM!	#NUM!	#NUM!	#NUM!
GLUTATHIONE REDUCED +2	418269	182404	62652	619954	443561	482877	3235456	10684978	6835912	46265	687269	2072729	16701166	2471020	21562504	14192959	19565850	22310418	#NUM!	224022	521836	575231	338299	163669	5545160	43681	20316358	#NUM!	5478820	222649	28365545	10690124	23048609	4198199	8773850	5025547	#NUM!	977491	739286	233610	171736	#NUM!	13724620	5921700	11032187	25592074	12880253	14725412	15637760
GLUTATHIONE REDUCED +3	#NUM!	#NUM!	#NUM!	61185	27111	36044	1126875	3437626	2262795	#NUM!	100268	513709	11174334	1544432	13168413	9644773	13573016	15286218	#NUM!	43716	37345	53897	#NUM!	#NUM!	2078739	#NUM!	7799583	#NUM!	1797656	47272	20537886	7904060	16922159	2891152	6238097	3539190	#NUM!	53008	#NUM!	53126	#NUM!	#NUM!	5006223	2006800	3919319	10159555	5250889	5451954	11408168
GLUTATHIONE REDUCED +4	#NUM!	#NUM!	#NUM!	#NUM!	#NUM!	#NUM!	299574	1399153	756144	#NUM!	#NUM!	51859	7872472	1066365	9907790	7251305	9539737	11536841	#NUM!	#NUM!	#NUM!	#NUM!	#NUM!	#NUM!	511938	#NUM!	3679714	#NUM!	592322	#NUM!	16184118	6045607	13931634	2065498	4938145	2145027	#NUM!	#NUM!	#NUM!	#NUM!	#NUM!	#NUM!	2709681	973580	1856072	4960665	1944067	2918033	9224330
GLUTATHIONE REDUCED +5	#NUM!	#NUM!	#NUM!	82794	#NUM!	32130	#NUM!	167020	31527	#NUM!	#NUM!	33894	4117881	236981	5263567	3775849	5872485	6472508	#NUM!	#NUM!	#NUM!	#NUM!	#NUM!	#NUM!	53908	#NUM!	1086316	#NUM!	58191	#NUM!	9889550	4001413	8208634	938245	2968446	1139393	#NUM!	#NUM!	#NUM!	65234	50061	45515	848640	236514	289370	1650460	648269	343752	6483381
GLUTATHIONE REDUCED +6	#NUM!	#NUM!	#NUM!	#NUM!	#NUM!	#NUM!	#NUM!	#NUM!	#NUM!	#NUM!	28771	#NUM!	100027	23573	106044	#NUM!	192449	111024	#NUM!	#NUM!	#NUM!	#NUM!	#NUM!	#NUM!	#NUM!	#NUM!	42210	#NUM!	#NUM!	#NUM!	143012	97480	118289	#NUM!	68429	#NUM!	#NUM!	#NUM!	#NUM!	#NUM!	#NUM!	#NUM!	#NUM!	#NUM!	#NUM!	#NUM!	#NUM!	#NUM!	98325
GLUTATHIONE REDUCED +7	#NUM!	#NUM!	#NUM!	#NUM!	#NUM!	#NUM!	#NUM!	#NUM!	#NUM!	#NUM!	#NUM!	#NUM!	#NUM!	#NUM!	#NUM!	#NUM!	#NUM!	#NUM!	#NUM!	#NUM!	#NUM!	#NUM!	#NUM!	#NUM!	#NUM!	#NUM!	#NUM!	#NUM!	#NUM!	#NUM!	#NUM!	#NUM!	#NUM!	#NUM!	#NUM!	28267396	#NUM!	#NUM!	#NUM!	#NUM!	#NUM!	#NUM!	#NUM!	#NUM!	#NUM!	#NUM!	#NUM!	#NUM!	#NUM!
GLUTATHIONE REDUCED +8	734414	386793	57843	142868	#NUM!	40979	1218941	1675287	882271	64959	4789547	#NUM!	1607156	1082703	2103474	254716	2377973	997719	#NUM!	169216	637256	323624	1396381	60326	256574	441897	#NUM!	#NUM!	783271	1269482	#NUM!	#NUM!	113391	175270	34273	385884	#NUM!	856465	#NUM!	394046	244165	870274	#NUM!	#NUM!	#NUM!	#NUM!	857408	#NUM!	55790
GLUTATHIONE REDUCED +9	#NUM!	60778	#NUM!	#NUM!	#NUM!	#NUM!	68345	86130	105352	#NUM!	87885	346148	76215	#NUM!	73838	#NUM!	122091	217405	66641	#NUM!	81578	99433	73680	#NUM!	182848	209976	#NUM!	#NUM!	#NUM!	74630	55581	375263	#NUM!	#NUM!	65908	#NUM!	#NUM!	74195	#NUM!	79893	#NUM!	96230	45548	57136	74736	99605	108830	#NUM!	#NUM!
GLUTATHIONE REDUCED	573521448	273146648	99753912	290547109	118733145	119108857	19439538	68369743	42615945	#NUM!	#NUM!	14270061	21774546	4904078	30185162	18293051	23902354	27978049	#NUM!	72996308	164537859	258190333	251957856	147701933	30774352	#NUM!	109032386	#NUM!	34474113	#NUM!	33199774	13047721	26948408	#NUM!	10012828	#NUM!	#NUM!	320770145	131887687	274808981	133941527	29894154	66645387	29367593	55351940	137995686	68171670	78283587	19618078
Glyceraldehyde 3-phosphate +1	#NUM!	#NUM!	#NUM!	#NUM!	#NUM!	#NUM!	#NUM!	#NUM!	#NUM!	#NUM!	#NUM!	#NUM!	#NUM!	#NUM!	#NUM!	#NUM!	#NUM!	#NUM!	#NUM!	#NUM!	#NUM!	#NUM!	#NUM!	#NUM!	#NUM!	#NUM!	#NUM!	#NUM!	#NUM!	#NUM!	#NUM!	#NUM!	#NUM!	#NUM!	#NUM!	#NUM!	#NUM!	#NUM!	#NUM!	#NUM!	#NUM!	#NUM!	#NUM!	#NUM!	#NUM!	10665	#NUM!	#NUM!	#NUM!
Glyceraldehyde 3-phosphate +2	2442304	2051013	2835316	2641746	2314979	2573200	2780938	1481365	2342812	1278453	2662771	2610747	2350386	2510463	2609542	1641286	3105149	1701361	2465421	2394891	1299120	1623814	1746407	1401010	3043431	2988820	2379579	2476079	2668512	1445418	1951645	3354772	2522732	1606246	2768087	2894593	2313149	1172276	2858677	2812002	1425320	2606177	2590697	3133661	2670791	2533595	2999159	1692934	2533827
Glyceraldehyde 3-phosphate +3	1490451	1235769	751170	782666	966957	730007	740380	993687	1200803	746290	808011	832802	1088832	1198736	1018918	1585389	1080213	997417	865122	973634	46332	656149	982324	249911	878710	930026	1128545	920772	1070745	1039017	1811220	960499	949259	1238375	927771	881413	1423835	67585	1891543	1382424	781040	1020825	1395082	1330333	1383449	1662792	1257117	1423018	1803485
Glyceraldehyde 3-phosphate+d1	#NUM!	#NUM!	#NUM!	#NUM!	#NUM!	#NUM!	#NUM!	#NUM!	#NUM!	#NUM!	#NUM!	#NUM!	#NUM!	#NUM!	#NUM!	#NUM!	#NUM!	#NUM!	#NUM!	#NUM!	#NUM!	#NUM!	#NUM!	#NUM!	#NUM!	#NUM!	#NUM!	#NUM!	#NUM!	#NUM!	#NUM!	#NUM!	#NUM!	#NUM!	#NUM!	#NUM!	#NUM!	#NUM!	#NUM!	#NUM!	#NUM!	#NUM!	#NUM!	#NUM!	#NUM!	#NUM!	#NUM!	#NUM!	#NUM!
GLYCERATE (neg.)	1672353	#NUM!	#NUM!	#NUM!	#NUM!	#NUM!	2427994	2421959	3956038	#NUM!	#NUM!	3631238	5496764	7360481	5747781	7764936	4271950	5394088	#NUM!	#NUM!	4872089	#NUM!	1330319	#NUM!	3254995	5609823	4351072	12907002	3305324	5861371	12784617	4568553	6125213	#NUM!	6933127	7344773	6030602	2118792	#NUM!	#NUM!	3535145	2739089	3743516	4737594	5458267	3509185	2805040	#NUM!	8490020
GLYCEROL 3-PHOSPHATE (neg.)	17896998	9391938	9026647	8363403	7545962	8502526	3445729	7894959	9777117	15248307	6797004	8799902	1433056	2191694	3284920	4998541	2851924	3421333	9403198	8975486	18435282	18487885	16390083	29314719	9261613	11451313	15500868	14614443	18750519	22048679	9641809	3624407	4763729	11183943	5517661	6146779	21308312	20396667	19082702	15753780	15558832	19152298	10196952	11065519	14485704	18422142	13858614	24318157	5634228
Glycerol 3-phosphate+1	3776961	3228572	4230672	3235957	2064067	1083954	849600	1816075	2752836	2779665	1379143	1247031	452634	385461	757506	2345055	653789	618050	1268460	781060	1150645	3628875	4451458	5225484	1941243	1647706	1467790	1442281	1865148	3331548	1978334	809234	324981	1603254	541918	1199065	3383700	2858042	1566306	4803488	4799237	3598476	2738361	959446	2306445	2303622	2914598	3147737	816978
Glycerol 3-phosphate+2	2361944	1376802	861572	976544	1070453	820053	1064192	1367381	1491330	1857184	1243269	1019789	910507	937969	1128382	1487948	939573	1064842	792172	825422	1199776	1101208	1138626	1520906	1245952	1370666	1646015	1455345	1650178	2018659	1864028	1102947	1214602	1995449	1118526	1310136	1422713	1588214	1617186	1175341	1040825	1051433	1436042	1381624	1567368	1735507	1519850	2178970	1321047
Glycerol 3-phosphate+3	65852907	38779584	24321324	27915050	25138701	22058108	17979521	27634720	26216002	33149974	16875578	16455345	10985926	14489504	18862744	22767762	14367084	15864422	20950359	22975358	34727264	29977989	30980185	44706526	18914950	22131405	28573865	26171021	32199207	37687881	36776764	17026157	19351978	41458309	21167849	24024796	42177230	48467535	47018727	32899380	28445962	32531691	22754475	24199662	29097070	32891999	27501875	43697373	26587551
Glycine +1	146039	74452	133288	116785	51458	57492	32856	105711	77246	113776	170367	34614	28155	131756	181865	114892	104851	200070	85785	172752	108181	63560	49113	195281	36227	177619	117778	412590	148944	135109	383850	257005	118291	333476	216298	35215	215980	226963	43990	91170	100064	51432	81971	34602	#NUM!	113148	251712	55633	204719
Glycine +2	#NUM!	#NUM!	#NUM!	#NUM!	#NUM!	#NUM!	34537	#NUM!	#NUM!	#NUM!	#NUM!	31952	157842	64383	54969	178883	183580	109886	#NUM!	#NUM!	#NUM!	#NUM!	#NUM!	#NUM!	#NUM!	32583	86792	#NUM!	#NUM!	39698	349993	54305	111231	348546	269797	151454	#NUM!	#NUM!	#NUM!	#NUM!	#NUM!	#NUM!	#NUM!	#NUM!	#NUM!	#NUM!	#NUM!	74566	336791
GLYCINE	15776040	13568468	11616870	10890936	12161955	10487949	9214857	13771975	14091252	17271941	12230833	11296220	11212949	12454793	14612334	18377285	12876836	13575698	12219117	12718538	16513558	15497330	14181960	14786021	12362187	12180522	17270394	16837870	15787802	16559701	23113984	13062160	15631155	23452781	14088661	14649443	21821346	19829657	15995881	12958518	12726344	13371152	12803650	12054704	13675904	12933725	13169477	16467002	17723218
Glycine+15N	#NUM!	#NUM!	#NUM!	#NUM!	30779	#NUM!	#NUM!	#NUM!	#NUM!	#NUM!	#NUM!	#NUM!	#NUM!	#NUM!	#NUM!	#NUM!	#NUM!	#NUM!	#NUM!	24809	#NUM!	#NUM!	#NUM!	#NUM!	#NUM!	#NUM!	#NUM!	#NUM!	#NUM!	#NUM!	#NUM!	#NUM!	#NUM!	#NUM!	#NUM!	#NUM!	#NUM!	#NUM!	#NUM!	#NUM!	#NUM!	#NUM!	#NUM!	#NUM!	#NUM!	#NUM!	#NUM!	#NUM!	#NUM!
GLYCOCHENODEOXYCHOLATE (neg.)	#NUM!	#NUM!	#NUM!	#NUM!	#NUM!	#NUM!	#NUM!	#NUM!	#NUM!	#NUM!	#NUM!	#NUM!	#NUM!	#NUM!	#NUM!	#NUM!	#NUM!	#NUM!	#NUM!	#NUM!	#NUM!	#NUM!	#NUM!	#NUM!	#NUM!	#NUM!	#NUM!	#NUM!	#NUM!	#NUM!	#NUM!	#NUM!	#NUM!	#NUM!	#NUM!	#NUM!	#NUM!	#NUM!	#NUM!	#NUM!	#NUM!	#NUM!	#NUM!	#NUM!	#NUM!	#NUM!	#NUM!	#NUM!	#NUM!
GLYCOCHOLATE (neg.)	#NUM!	#NUM!	#NUM!	#NUM!	#NUM!	#NUM!	#NUM!	#NUM!	#NUM!	#NUM!	#NUM!	#NUM!	#NUM!	#NUM!	#NUM!	#NUM!	#NUM!	#NUM!	#NUM!	#NUM!	#NUM!	#NUM!	#NUM!	#NUM!	#NUM!	#NUM!	#NUM!	#NUM!	#NUM!	#NUM!	#NUM!	#NUM!	#NUM!	#NUM!	#NUM!	#NUM!	#NUM!	#NUM!	#NUM!	#NUM!	#NUM!	#NUM!	#NUM!	#NUM!	#NUM!	#NUM!	#NUM!	#NUM!	#NUM!
GMP	#NUM!	#NUM!	#NUM!	#NUM!	#NUM!	#NUM!	#NUM!	#NUM!	#NUM!	#NUM!	#NUM!	#NUM!	#NUM!	#NUM!	#NUM!	#NUM!	#NUM!	#NUM!	#NUM!	#NUM!	#NUM!	#NUM!	#NUM!	#NUM!	#NUM!	#NUM!	#NUM!	#NUM!	#NUM!	#NUM!	#NUM!	9677	5925	#NUM!	#NUM!	#NUM!	#NUM!	#NUM!	#NUM!	#NUM!	#NUM!	#NUM!	#NUM!	#NUM!	#NUM!	#NUM!	#NUM!	#NUM!	#NUM!
GMP+5	#NUM!	#NUM!	22335	#NUM!	40028	#NUM!	#NUM!	#NUM!	#NUM!	#NUM!	#NUM!	#NUM!	5024	#NUM!	#NUM!	#NUM!	#NUM!	#NUM!	31158	#NUM!	#NUM!	#NUM!	29174	#NUM!	#NUM!	#NUM!	#NUM!	#NUM!	#NUM!	#NUM!	#NUM!	#NUM!	3887	#NUM!	#NUM!	#NUM!	#NUM!	5342	#NUM!	#NUM!	#NUM!	#NUM!	#NUM!	#NUM!	#NUM!	5473	#NUM!	#NUM!	#NUM!
GSH +1	56252352	26739324	9959709	27601018	11975077	11862511	3244264	11523749	6911603	#NUM!	1101995	2319076	7993156	1235253	11075426	6585431	9114972	10173642	1107962	5960769	16973877	25959496	24416673	14295340	5150526	194056	18623264	#NUM!	6088402	429297	12076238	4781858	10129706	1465515	3418182	2410583	540505	24022103	13207417	24173908	13639874	2893677	12016244	5221087	9961410	23404364	11984306	13443839	6086198
GSH +10	#NUM!	#NUM!	#NUM!	#NUM!	#NUM!	#NUM!	#NUM!	#NUM!	#NUM!	#NUM!	#NUM!	#NUM!	#NUM!	#NUM!	#NUM!	#NUM!	#NUM!	65863	#NUM!	#NUM!	#NUM!	#NUM!	#NUM!	#NUM!	#NUM!	#NUM!	#NUM!	#NUM!	#NUM!	#NUM!	#NUM!	#NUM!	#NUM!	#NUM!	#NUM!	150059	#NUM!	#NUM!	#NUM!	#NUM!	#NUM!	#NUM!	#NUM!	#NUM!	#NUM!	#NUM!	#NUM!	#NUM!	#NUM!
GSH +2	1457257	182440	119685	900313	674427	629562	3294752	10684755	7018063	46261	789979	2196575	16699056	2588534	21928868	14316976	19561723	22299712	#NUM!	314881	1422903	987319	501773	434509	5713864	82324	20429301	#NUM!	5571779	594895	28517475	10758600	23039644	4198176	8771514	5024448	#NUM!	1066270	813356	469509	630376	#NUM!	13718385	5979974	11193854	25767200	12876426	14724778	15633140
GSH +3	#NUM!	#NUM!	#NUM!	96188	27114	35591	1183813	3739755	2335455	#NUM!	114364	592693	11172420	1746056	13251196	9644252	13570401	15277368	#NUM!	72938	72926	90244	#NUM!	#NUM!	2151873	#NUM!	7882531	#NUM!	1914681	47327	20534467	7902028	16915969	2891697	6234647	3537812	#NUM!	95772	#NUM!	104339	#NUM!	#NUM!	5157079	2005705	3917385	10157201	5251651	5547424	11407301
GSH +4	#NUM!	#NUM!	#NUM!	#NUM!	#NUM!	#NUM!	422980	1399070	990703	#NUM!	#NUM!	100495	7870614	1164812	9978148	7333954	9626233	11537117	#NUM!	#NUM!	#NUM!	#NUM!	#NUM!	#NUM!	718786	#NUM!	3762737	#NUM!	671186	#NUM!	16182073	6123760	14040381	2175762	4937439	2196014	#NUM!	#NUM!	#NUM!	#NUM!	#NUM!	#NUM!	2708092	1120716	1854724	4959099	2665329	2976140	9222564
GSH +5	#NUM!	#NUM!	34354	135490	#NUM!	32171	#NUM!	388607	59448	#NUM!	#NUM!	34014	4191008	436032	5263070	3775653	5872751	6712300	#NUM!	#NUM!	#NUM!	#NUM!	#NUM!	#NUM!	129329	#NUM!	1139730	#NUM!	200932	#NUM!	9889430	4001615	8206684	1062214	3081049	1321577	#NUM!	#NUM!	#NUM!	98491	90567	45807	906982	368562	582002	1888183	776416	539507	6481444
GSH +6	#NUM!	#NUM!	#NUM!	#NUM!	#NUM!	#NUM!	#NUM!	#NUM!	#NUM!	#NUM!	28809	#NUM!	167649	23606	105797	#NUM!	191510	231086	#NUM!	#NUM!	#NUM!	#NUM!	#NUM!	#NUM!	#NUM!	#NUM!	42263	#NUM!	#NUM!	#NUM!	263714	96820	206785	#NUM!	114070	#NUM!	#NUM!	#NUM!	#NUM!	#NUM!	#NUM!	#NUM!	#NUM!	#NUM!	#NUM!	#NUM!	#NUM!	#NUM!	146984
GSH +7	32031705	29743566	34614604	26709299	28049732	29650744	25777241	28590242	33392284	34599818	30546001	28741123	26637064	25192537	28211788	34124891	24533182	27598304	32349744	28621794	32089866	32497499	30216964	35101004	29593728	32026560	30051859	34787371	30372731	35956049	32425461	25127385	25021815	25485830	23766234	28279853	43421371	28973270	32160145	29403426	24466111	35388784	29298956	28675858	30193904	31024508	30586407	30672335	28290096
GSH +9	#NUM!	#NUM!	#NUM!	#NUM!	#NUM!	#NUM!	#NUM!	#NUM!	#NUM!	#NUM!	#NUM!	#NUM!	#NUM!	#NUM!	#NUM!	#NUM!	#NUM!	#NUM!	#NUM!	#NUM!	#NUM!	#NUM!	#NUM!	#NUM!	#NUM!	#NUM!	#NUM!	#NUM!	#NUM!	#NUM!	#NUM!	#NUM!	#NUM!	#NUM!	#NUM!	#NUM!	#NUM!	#NUM!	#NUM!	#NUM!	#NUM!	#NUM!	#NUM!	#NUM!	#NUM!	#NUM!	#NUM!	#NUM!	#NUM!
GSH	591997426	282352410	100966894	302987469	124762721	124786727	21339496	71796195	45444227	2032578	7717605	15979414	21972231	4877101	32313015	19863699	24058533	28656806	12654457	59876341	169406589	269162837	264015946	149688970	32064166	2824191	115716008	2669324	36840009	7136183	34986418	14001319	27806852	6312791	10699585	10061692	10623991	248036242	135953019	261160767	141798833	31550009	69930220	30833674	58543545	141515366	72934396	83583603	21121503
GSSG	65682484	49092068	38505295	26914763	40020183	32169416	23602105	36541075	44563164	45478523	21797755	28747250	1946941	3336105	4378812	4827577	2005273	2459997	65158313	52988643	69315314	64495947	64130011	104555902	23582914	26218192	28565736	30316890	39880302	44452935	5155946	2372462	2576451	6073341	2936715	4235773	87901779	93558077	92126774	60227295	63600700	79836102	25303406	28820814	33047875	43144387	27953211	56892835	5472189
GSSG+10	#NUM!	#NUM!	#NUM!	#NUM!	#NUM!	#NUM!	#NUM!	#NUM!	#NUM!	#NUM!	#NUM!	#NUM!	#NUM!	#NUM!	#NUM!	#NUM!	#NUM!	#NUM!	#NUM!	#NUM!	#NUM!	#NUM!	#NUM!	#NUM!	#NUM!	#NUM!	#NUM!	#NUM!	#NUM!	#NUM!	#NUM!	#NUM!	#NUM!	#NUM!	#NUM!	#NUM!	#NUM!	#NUM!	#NUM!	#NUM!	#NUM!	#NUM!	#NUM!	#NUM!	#NUM!	#NUM!	#NUM!	#NUM!	#NUM!
GTP	#NUM!	#NUM!	14351	#NUM!	#NUM!	#NUM!	#NUM!	#NUM!	#NUM!	#NUM!	#NUM!	#NUM!	#NUM!	#NUM!	#NUM!	#NUM!	#NUM!	#NUM!	#NUM!	#NUM!	#NUM!	#NUM!	#NUM!	#NUM!	#NUM!	#NUM!	#NUM!	#NUM!	#NUM!	#NUM!	#NUM!	#NUM!	#NUM!	#NUM!	#NUM!	#NUM!	#NUM!	10843	#NUM!	#NUM!	#NUM!	#NUM!	#NUM!	#NUM!	#NUM!	#NUM!	#NUM!	#NUM!	#NUM!
GTP+5	#NUM!	#NUM!	#NUM!	#NUM!	#NUM!	#NUM!	#NUM!	#NUM!	#NUM!	#NUM!	#NUM!	#NUM!	#NUM!	#NUM!	#NUM!	#NUM!	#NUM!	#NUM!	#NUM!	#NUM!	#NUM!	#NUM!	#NUM!	#NUM!	#NUM!	#NUM!	#NUM!	6398	#NUM!	#NUM!	#NUM!	#NUM!	#NUM!	#NUM!	#NUM!	#NUM!	15937	#NUM!	#NUM!	#NUM!	#NUM!	#NUM!	#NUM!	#NUM!	#NUM!	#NUM!	#NUM!	#NUM!	#NUM!
GUANIDINOACETATE	5222242	5603080	4953675	4602869	4767178	3879158	4162370	5393490	4654445	4341287	6024319	4371302	7693609	6969357	8639597	8453308	9280077	7314147	4283591	4376616	3501578	4857404	4014182	2560763	4814960	5164909	4550293	2854416	4884281	4390986	9487586	7145977	5906614	5134310	5082131	7223524	5871518	5103009	5515342	5111997	6155503	4667876	5350695	4254811	3859055	4882523	5152413	4021483	7313145
GUANIDINOSUCCINATE	#NUM!	#NUM!	#NUM!	#NUM!	#NUM!	13244	#NUM!	#NUM!	18685	#NUM!	14537	#NUM!	#NUM!	#NUM!	#NUM!	#NUM!	15267	#NUM!	#NUM!	#NUM!	#NUM!	#NUM!	#NUM!	#NUM!	14606	#NUM!	#NUM!	#NUM!	#NUM!	#NUM!	#NUM!	#NUM!	#NUM!	#NUM!	#NUM!	#NUM!	#NUM!	#NUM!	#NUM!	#NUM!	#NUM!	#NUM!	#NUM!	#NUM!	#NUM!	#NUM!	#NUM!	#NUM!	#NUM!
GUANINE	#NUM!	#NUM!	#NUM!	#NUM!	6423235	5228303	40268	#NUM!	#NUM!	13821314	#NUM!	#NUM!	4908942	#NUM!	6729050	#NUM!	5054144	86711	#NUM!	8839357	11409510	11267609	#NUM!	18790913	18341	9449018	#NUM!	#NUM!	#NUM!	#NUM!	14198983	7586830	184467	16527495	246737	9106096	#NUM!	#NUM!	#NUM!	#NUM!	7100447	8213102	#NUM!	#NUM!	9114549	#NUM!	#NUM!	15170628	3031958
GUANOSINE DIPHOSPHATE (neg.)	17578318	12810817	8499699	7591078	6148198	3536065	4415386	13514369	12885787	14359226	5779587	7782130	1600721	3558715	8184759	5019836	5364038	3381868	8295752	6366772	10264396	17014600	15055281	18131294	9302819	7182411	10865744	8101323	15348773	15720271	9482905	4512802	3741324	9330312	6345029	8355113	12114917	15709952	18902986	13513369	10122205	9013258	7526195	8121736	7157038	13704223	10751413	12655537	7474998
GUANOSINE DIPHOSPHATE MANNOSE (neg.)	1055076	660673	327843	117497	256993	310215	7600	9260	65977	13120	#NUM!	#NUM!	5364	#NUM!	#NUM!	9700	#NUM!	#NUM!	263927	161283	875773	556432	688582	964487	16889	8583	48449	65144	24294	30049	20845	#NUM!	#NUM!	17526	#NUM!	16779	657596	1177839	818382	885352	770415	644690	22692	#NUM!	14668	42182	13240	89798	#NUM!
GUANOSINE MONOPHOSPHATE	1359690	1268957	894324	904729	890240	910256	1135128	2108727	1920395	2116261	966993	890138	335784	574813	850431	509348	687844	613177	919980	1083121	1169434	1379495	1634295	841689	1387896	1182317	1132717	1073866	1220083	1340436	708434	728331	768303	1086225	692306	952354	1352305	1022336	1579889	1395543	1260940	1252896	1165380	1118602	1187400	1380174	1164902	1310363	748013
GUANOSINE	8760905	6534276	6385360	5863050	5335388	4863030	4324507	6946071	7571556	10930548	5312134	5894740	2874715	3169277	2979710	5747150	3299891	3687994	7779136	8317988	11102422	10430445	8492700	17895406	7341397	7854660	9921062	8895746	9794470	9618467	8772508	4134815	4586708	10107597	4391312	5697764	8969049	11090742	8962555	7230029	6771613	7794585	6684277	5079956	7810920	8605716	6823980	13205152	5074414
GULOSE (neg.)	#NUM!	#NUM!	#NUM!	2956475	#NUM!	#NUM!	#NUM!	#NUM!	#NUM!	#NUM!	#NUM!	#NUM!	14032158	13146624	16635938	17826801	6892622	5708668	#NUM!	4325154	#NUM!	5112605	#NUM!	#NUM!	#NUM!	#NUM!	#NUM!	#NUM!	#NUM!	#NUM!	17174311	#NUM!	13401225	#NUM!	7017718	15445686	7939822	4387083	#NUM!	#NUM!	5441662	#NUM!	#NUM!	#NUM!	#NUM!	4491377	#NUM!	#NUM!	7199433
HIPPURATE (neg.)	#NUM!	#NUM!	#NUM!	#NUM!	#NUM!	#NUM!	#NUM!	#NUM!	#NUM!	92590	#NUM!	#NUM!	#NUM!	#NUM!	#NUM!	112192	#NUM!	#NUM!	#NUM!	#NUM!	#NUM!	#NUM!	#NUM!	101138	#NUM!	#NUM!	#NUM!	#NUM!	#NUM!	#NUM!	90408	#NUM!	#NUM!	35320	#NUM!	#NUM!	#NUM!	#NUM!	#NUM!	#NUM!	#NUM!	#NUM!	#NUM!	#NUM!	#NUM!	#NUM!	#NUM!	173006	#NUM!
HISTAMINE	#NUM!	#NUM!	#NUM!	#NUM!	#NUM!	#NUM!	#NUM!	#NUM!	#NUM!	#NUM!	#NUM!	#NUM!	#NUM!	#NUM!	#NUM!	#NUM!	#NUM!	#NUM!	#NUM!	#NUM!	#NUM!	#NUM!	#NUM!	#NUM!	#NUM!	#NUM!	#NUM!	#NUM!	#NUM!	#NUM!	#NUM!	#NUM!	#NUM!	#NUM!	#NUM!	#NUM!	#NUM!	1386733	#NUM!	#NUM!	#NUM!	#NUM!	#NUM!	#NUM!	#NUM!	#NUM!	#NUM!	#NUM!	#NUM!
HISTIDINE	3094539260	2746970489	3474968649	1926050393	2542311098	2779256102	2160129809	2734857117	3672604274	4662578686	2733906822	2940192638	2388997271	3070552882	3234889551	3600976531	2583849020	3042966141	3361384787	3053626770	3981785032	3904199077	2889758901	5008402560	3257311534	3947755402	3768758950	7209900106	4129572740	5236436791	4861919408	2653770399	3276957354	6667116915	3237699792	4211615827	9575232372	4495993742	4474764970	3346792683	2536464077	4208234841	3111452201	3396319735	3975789911	3874334515	3866832490	6490774162	3904444240
HISTIDINOL	94729	158602	54323	88226	71211	137074	#NUM!	26584	34015	85725	133263	152736	246868	106513	43199	53313	175815	100924	143261	59727	40197	117469	122513	35927	49901	74356	57885	47037	73502	66910	21038	80601	256441	34014	99998	63864	52588	18517	21845	66396	66114	200241	77632	188087	56289	177092	73272	31896	51584
Homocysteine +1	#NUM!	#NUM!	#NUM!	#NUM!	#NUM!	#NUM!	#NUM!	#NUM!	1106721	#NUM!	#NUM!	658146	#NUM!	#NUM!	#NUM!	#NUM!	#NUM!	#NUM!	#NUM!	#NUM!	#NUM!	#NUM!	#NUM!	#NUM!	#NUM!	#NUM!	#NUM!	1067181	#NUM!	#NUM!	#NUM!	#NUM!	#NUM!	1029031	#NUM!	#NUM!	1540999	#NUM!	#NUM!	#NUM!	#NUM!	#NUM!	1234251	#NUM!	946993	#NUM!	857275	1619971	#NUM!
Homocysteine +2	#NUM!	#NUM!	#NUM!	#NUM!	#NUM!	#NUM!	#NUM!	#NUM!	#NUM!	#NUM!	#NUM!	#NUM!	#NUM!	#NUM!	16407	14698	#NUM!	#NUM!	#NUM!	#NUM!	#NUM!	#NUM!	#NUM!	#NUM!	#NUM!	#NUM!	#NUM!	#NUM!	#NUM!	#NUM!	26041	#NUM!	#NUM!	#NUM!	#NUM!	#NUM!	#NUM!	#NUM!	#NUM!	#NUM!	#NUM!	#NUM!	#NUM!	#NUM!	#NUM!	#NUM!	#NUM!	#NUM!	#NUM!
Homocysteine +3	#NUM!	#NUM!	#NUM!	#NUM!	#NUM!	#NUM!	#NUM!	#NUM!	#NUM!	#NUM!	#NUM!	#NUM!	#NUM!	#NUM!	#NUM!	#NUM!	#NUM!	#NUM!	#NUM!	#NUM!	#NUM!	#NUM!	#NUM!	#NUM!	#NUM!	#NUM!	23349	#NUM!	#NUM!	#NUM!	#NUM!	#NUM!	#NUM!	#NUM!	#NUM!	#NUM!	#NUM!	#NUM!	#NUM!	#NUM!	#NUM!	#NUM!	#NUM!	#NUM!	#NUM!	#NUM!	#NUM!	#NUM!	#NUM!
Homocysteine +4	47112	#NUM!	18887	37192	13227	#NUM!	17725	38672	#NUM!	24330	23348	33132	20450	#NUM!	41314	15752	19399	12538	#NUM!	21232	#NUM!	18136	22888	34548	#NUM!	#NUM!	#NUM!	21586	19101	22369	26335	26807	#NUM!	17473	#NUM!	22086	27265	#NUM!	29512	29945	19576	#NUM!	15989	18060	16988	#NUM!	14829	15140	18275
HOMOCYSTEINE THIOLACTONE	#NUM!	#NUM!	#NUM!	#NUM!	#NUM!	#NUM!	#NUM!	#NUM!	#NUM!	#NUM!	#NUM!	#NUM!	#NUM!	71953	#NUM!	#NUM!	#NUM!	#NUM!	#NUM!	#NUM!	#NUM!	#NUM!	#NUM!	#NUM!	#NUM!	#NUM!	#NUM!	#NUM!	#NUM!	#NUM!	#NUM!	#NUM!	#NUM!	#NUM!	#NUM!	#NUM!	53764	#NUM!	#NUM!	#NUM!	#NUM!	#NUM!	#NUM!	#NUM!	#NUM!	#NUM!	#NUM!	20304	#NUM!
HOMOCYSTEINE	#NUM!	#NUM!	#NUM!	#NUM!	#NUM!	#NUM!	#NUM!	#NUM!	#NUM!	#NUM!	#NUM!	#NUM!	#NUM!	#NUM!	#NUM!	#NUM!	#NUM!	#NUM!	#NUM!	#NUM!	#NUM!	13147	#NUM!	#NUM!	#NUM!	#NUM!	#NUM!	#NUM!	#NUM!	#NUM!	#NUM!	#NUM!	#NUM!	#NUM!	#NUM!	#NUM!	#NUM!	#NUM!	#NUM!	#NUM!	#NUM!	#NUM!	#NUM!	#NUM!	#NUM!	#NUM!	#NUM!	#NUM!	#NUM!
HOMOCYSTINE	#NUM!	#NUM!	#NUM!	#NUM!	#NUM!	#NUM!	#NUM!	#NUM!	#NUM!	#NUM!	#NUM!	#NUM!	#NUM!	#NUM!	#NUM!	#NUM!	#NUM!	#NUM!	#NUM!	#NUM!	#NUM!	#NUM!	#NUM!	#NUM!	#NUM!	#NUM!	#NUM!	#NUM!	#NUM!	#NUM!	#NUM!	#NUM!	#NUM!	#NUM!	#NUM!	#NUM!	#NUM!	#NUM!	#NUM!	#NUM!	#NUM!	#NUM!	#NUM!	#NUM!	#NUM!	#NUM!	#NUM!	#NUM!	#NUM!
HOMOGENTISATE (neg.)	#NUM!	#NUM!	#NUM!	#NUM!	#NUM!	#NUM!	#NUM!	#NUM!	#NUM!	#NUM!	#NUM!	#NUM!	#NUM!	71304	#NUM!	#NUM!	#NUM!	#NUM!	178704	#NUM!	874812	#NUM!	177739	48550	#NUM!	#NUM!	213182	#NUM!	#NUM!	373988	#NUM!	#NUM!	#NUM!	#NUM!	#NUM!	#NUM!	#NUM!	#NUM!	#NUM!	#NUM!	379432	16256	#NUM!	#NUM!	#NUM!	#NUM!	#NUM!	#NUM!	#NUM!
HOMOSERINE	#NUM!	#NUM!	#NUM!	#NUM!	#NUM!	#NUM!	#NUM!	#NUM!	#NUM!	#NUM!	#NUM!	#NUM!	#NUM!	#NUM!	#NUM!	#NUM!	#NUM!	#NUM!	#NUM!	#NUM!	#NUM!	#NUM!	#NUM!	#NUM!	#NUM!	#NUM!	#NUM!	#NUM!	#NUM!	#NUM!	#NUM!	#NUM!	#NUM!	#NUM!	#NUM!	#NUM!	#NUM!	#NUM!	#NUM!	#NUM!	#NUM!	#NUM!	#NUM!	#NUM!	#NUM!	#NUM!	#NUM!	#NUM!	#NUM!
HOMOVANILLATE (neg.)	91754205	76597614	76062253	65511898	61283879	55123970	42021522	65056743	67749763	51964482	49191982	51782736	67883435	65313727	89600006	#NUM!	64672445	71202655	62890467	64876971	95271162	94737069	79773030	#NUM!	61747772	61337133	81336441	69985140	78112931	85847496	106097450	68406757	78059756	72595	74105653	91851882	76024066	#NUM!	79413690	85238246	76535517	81399527	56703355	46103121	59488255	70293553	56044057	#NUM!	95133562
HYDROPHENYLLACTIC ACID (neg.)	91754205	76597614	76062253	65511898	61283879	55123970	42021522	65056743	67749763	51964482	49191982	51782736	67883435	65313727	89600006	77175748	64672445	71202655	62890467	64876971	95271162	94737069	79773030	73188948	61747772	61337133	81336441	69985140	78112931	85847496	106097450	68406757	78059756	81619200	74105653	91851882	76024066	83092469	79413690	85238246	76535517	81399527	56703355	46103121	59488255	70293553	56044057	52518377	95133562
HYDROQUINONE (neg.)	#NUM!	#NUM!	#NUM!	#NUM!	#NUM!	#NUM!	#NUM!	#NUM!	#NUM!	#NUM!	#NUM!	#NUM!	#NUM!	#NUM!	#NUM!	#NUM!	#NUM!	#NUM!	#NUM!	#NUM!	#NUM!	#NUM!	#NUM!	#NUM!	#NUM!	#NUM!	#NUM!	#NUM!	#NUM!	#NUM!	#NUM!	#NUM!	#NUM!	#NUM!	#NUM!	#NUM!	#NUM!	#NUM!	#NUM!	#NUM!	#NUM!	#NUM!	#NUM!	#NUM!	#NUM!	#NUM!	#NUM!	#NUM!	#NUM!
HYDROXYKYNURENINE	13459	#NUM!	#NUM!	#NUM!	#NUM!	#NUM!	#NUM!	#NUM!	#NUM!	#NUM!	#NUM!	#NUM!	#NUM!	#NUM!	12327	#NUM!	#NUM!	#NUM!	#NUM!	15357	56089	37901	#NUM!	#NUM!	#NUM!	#NUM!	#NUM!	#NUM!	#NUM!	28566	#NUM!	21750	#NUM!	#NUM!	#NUM!	#NUM!	#NUM!	#NUM!	#NUM!	#NUM!	#NUM!	#NUM!	#NUM!	#NUM!	#NUM!	#NUM!	#NUM!	#NUM!	#NUM!
HYDROXYPHENYLLACTATE (neg.)	91754205	76597614	76062253	65511898	61283879	55123970	42021522	65056743	67749763	51964482	49191982	51782736	67883435	65313727	89600006	77175748	64672445	71202655	62890467	64876971	95271162	94737069	79773030	73188948	61747772	61337133	81336441	69985140	78112931	85847496	106097450	68406757	78059756	81619200	74105653	91851882	76024066	83092469	79413690	85238246	76535517	81399527	56703355	46103121	59488255	70293553	56044057	52518377	95133562
HYDROXYPYRUVATE (neg.)	#NUM!	#NUM!	#NUM!	#NUM!	#NUM!	#NUM!	#NUM!	#NUM!	#NUM!	#NUM!	#NUM!	#NUM!	#NUM!	#NUM!	#NUM!	#NUM!	#NUM!	#NUM!	#NUM!	#NUM!	#NUM!	#NUM!	#NUM!	#NUM!	#NUM!	#NUM!	#NUM!	#NUM!	#NUM!	#NUM!	#NUM!	#NUM!	#NUM!	#NUM!	#NUM!	#NUM!	#NUM!	#NUM!	#NUM!	#NUM!	#NUM!	#NUM!	#NUM!	#NUM!	#NUM!	#NUM!	#NUM!	#NUM!	#NUM!
Hypotaurine +1	#NUM!	63753	39137	#NUM!	#NUM!	#NUM!	#NUM!	62801	#NUM!	50382	#NUM!	#NUM!	#NUM!	26335	#NUM!	#NUM!	#NUM!	#NUM!	#NUM!	#NUM!	139898	#NUM!	#NUM!	#NUM!	28733	#NUM!	#NUM!	#NUM!	#NUM!	#NUM!	59124	28094	#NUM!	#NUM!	#NUM!	#NUM!	#NUM!	#NUM!	#NUM!	55639	#NUM!	#NUM!	#NUM!	#NUM!	#NUM!	66043	30071	#NUM!	35396
Hypotaurine +2	#NUM!	#NUM!	#NUM!	#NUM!	#NUM!	#NUM!	#NUM!	#NUM!	#NUM!	#NUM!	#NUM!	#NUM!	#NUM!	#NUM!	#NUM!	#NUM!	#NUM!	#NUM!	#NUM!	#NUM!	#NUM!	#NUM!	#NUM!	#NUM!	#NUM!	#NUM!	#NUM!	#NUM!	#NUM!	#NUM!	#NUM!	#NUM!	#NUM!	#NUM!	#NUM!	#NUM!	#NUM!	#NUM!	#NUM!	#NUM!	#NUM!	#NUM!	65638	#NUM!	#NUM!	#NUM!	#NUM!	#NUM!	#NUM!
HYPOTAURINE	8897366	6194735	4130283	3675280	4093803	4984857	3499246	2372422	6154889	952927	1606494	3252862	5368909	8148335	9333070	9972934	6093572	9703380	4982285	4857898	8502974	6535963	6901280	8615426	2342651	2164140	5678774	5685091	4248228	2594437	16549130	7813604	12103248	15194131	10148325	11153045	6966012	8091306	4362258	7916256	6788316	6300052	4852977	4997171	4893733	6227576	5202076	5421030	16697894
HYPOXANTHINE	#NUM!	#NUM!	#NUM!	#NUM!	116996	#NUM!	#NUM!	#NUM!	#NUM!	183410	36973	57106	#NUM!	#NUM!	#NUM!	#NUM!	#NUM!	2906363	#NUM!	#NUM!	#NUM!	#NUM!	#NUM!	417760	#NUM!	#NUM!	61021	73857	#NUM!	#NUM!	#NUM!	#NUM!	3774641	#NUM!	4029993	#NUM!	90768	80645	#NUM!	33686	99555	160965	91326	#NUM!	145886	#NUM!	124039	291444	3567407
IMP	699652	444029	115309	138107	164377	176477	999882	896886	721316	849356	536212	357726	193817	279459	283535	1176258	56484	135992	325325	135925	304299	220325	573303	79401	263627	657991	325473	614367	238356	726554	461161	76194	143089	213158	115338	169427	561016	216923	512916	216380	290471	481416	367935	187870	538652	688838	379800	794751	356777
IMP+1	#NUM!	#NUM!	#NUM!	#NUM!	#NUM!	#NUM!	#NUM!	#NUM!	#NUM!	#NUM!	#NUM!	#NUM!	#NUM!	#NUM!	#NUM!	#NUM!	#NUM!	#NUM!	#NUM!	#NUM!	#NUM!	#NUM!	#NUM!	#NUM!	#NUM!	#NUM!	#NUM!	#NUM!	#NUM!	#NUM!	#NUM!	#NUM!	#NUM!	#NUM!	#NUM!	#NUM!	#NUM!	#NUM!	#NUM!	22738	#NUM!	#NUM!	#NUM!	#NUM!	#NUM!	#NUM!	#NUM!	#NUM!	#NUM!
IMP+10	#NUM!	#NUM!	#NUM!	#NUM!	#NUM!	#NUM!	#NUM!	#NUM!	#NUM!	#NUM!	#NUM!	#NUM!	#NUM!	#NUM!	#NUM!	#NUM!	#NUM!	#NUM!	#NUM!	#NUM!	#NUM!	#NUM!	#NUM!	#NUM!	#NUM!	#NUM!	#NUM!	#NUM!	#NUM!	#NUM!	#NUM!	#NUM!	#NUM!	#NUM!	#NUM!	#NUM!	#NUM!	#NUM!	#NUM!	#NUM!	#NUM!	#NUM!	#NUM!	#NUM!	#NUM!	#NUM!	#NUM!	#NUM!	#NUM!
IMP+15N	#NUM!	#NUM!	#NUM!	#NUM!	#NUM!	#NUM!	#NUM!	#NUM!	#NUM!	#NUM!	#NUM!	#NUM!	#NUM!	#NUM!	#NUM!	#NUM!	#NUM!	#NUM!	#NUM!	#NUM!	#NUM!	#NUM!	#NUM!	#NUM!	#NUM!	#NUM!	#NUM!	#NUM!	#NUM!	#NUM!	#NUM!	#NUM!	#NUM!	#NUM!	#NUM!	#NUM!	#NUM!	#NUM!	#NUM!	#NUM!	#NUM!	#NUM!	#NUM!	#NUM!	#NUM!	#NUM!	#NUM!	#NUM!	#NUM!
IMP+15N2	#NUM!	#NUM!	#NUM!	#NUM!	#NUM!	#NUM!	#NUM!	#NUM!	#NUM!	#NUM!	#NUM!	#NUM!	#NUM!	#NUM!	#NUM!	#NUM!	#NUM!	#NUM!	#NUM!	#NUM!	#NUM!	#NUM!	#NUM!	#NUM!	#NUM!	#NUM!	#NUM!	#NUM!	#NUM!	#NUM!	#NUM!	#NUM!	#NUM!	#NUM!	#NUM!	#NUM!	#NUM!	#NUM!	#NUM!	#NUM!	#NUM!	#NUM!	#NUM!	#NUM!	#NUM!	#NUM!	#NUM!	#NUM!	#NUM!
IMP+2	#NUM!	#NUM!	#NUM!	#NUM!	#NUM!	#NUM!	#NUM!	#NUM!	#NUM!	#NUM!	#NUM!	#NUM!	#NUM!	9542	#NUM!	#NUM!	#NUM!	#NUM!	#NUM!	#NUM!	#NUM!	#NUM!	#NUM!	#NUM!	#NUM!	#NUM!	#NUM!	#NUM!	#NUM!	#NUM!	#NUM!	#NUM!	#NUM!	#NUM!	#NUM!	#NUM!	#NUM!	#NUM!	#NUM!	6101	#NUM!	#NUM!	#NUM!	#NUM!	#NUM!	#NUM!	#NUM!	#NUM!	#NUM!
IMP+3	#NUM!	#NUM!	#NUM!	#NUM!	#NUM!	#NUM!	#NUM!	#NUM!	#NUM!	#NUM!	#NUM!	#NUM!	#NUM!	#NUM!	#NUM!	#NUM!	#NUM!	#NUM!	#NUM!	#NUM!	#NUM!	#NUM!	#NUM!	#NUM!	#NUM!	#NUM!	#NUM!	#NUM!	#NUM!	#NUM!	#NUM!	#NUM!	#NUM!	#NUM!	#NUM!	#NUM!	#NUM!	#NUM!	#NUM!	#NUM!	#NUM!	#NUM!	#NUM!	#NUM!	#NUM!	#NUM!	#NUM!	#NUM!	#NUM!
IMP+4	#NUM!	#NUM!	#NUM!	#NUM!	#NUM!	#NUM!	#NUM!	#NUM!	#NUM!	#NUM!	#NUM!	#NUM!	#NUM!	5164	#NUM!	#NUM!	#NUM!	#NUM!	#NUM!	#NUM!	#NUM!	#NUM!	#NUM!	#NUM!	#NUM!	#NUM!	#NUM!	#NUM!	#NUM!	#NUM!	#NUM!	#NUM!	#NUM!	#NUM!	#NUM!	#NUM!	#NUM!	#NUM!	#NUM!	#NUM!	#NUM!	14029	#NUM!	#NUM!	#NUM!	#NUM!	#NUM!	#NUM!	#NUM!
IMP+5	#NUM!	#NUM!	#NUM!	#NUM!	#NUM!	#NUM!	#NUM!	#NUM!	#NUM!	#NUM!	#NUM!	#NUM!	#NUM!	#NUM!	#NUM!	#NUM!	#NUM!	#NUM!	#NUM!	#NUM!	#NUM!	#NUM!	#NUM!	#NUM!	#NUM!	#NUM!	#NUM!	#NUM!	#NUM!	#NUM!	#NUM!	#NUM!	#NUM!	#NUM!	#NUM!	#NUM!	#NUM!	#NUM!	#NUM!	#NUM!	#NUM!	18106	#NUM!	#NUM!	#NUM!	#NUM!	#NUM!	#NUM!	#NUM!
IMP+6	#NUM!	#NUM!	#NUM!	#NUM!	#NUM!	#NUM!	#NUM!	#NUM!	#NUM!	#NUM!	#NUM!	#NUM!	#NUM!	#NUM!	#NUM!	#NUM!	#NUM!	#NUM!	#NUM!	#NUM!	#NUM!	#NUM!	#NUM!	#NUM!	#NUM!	#NUM!	#NUM!	#NUM!	#NUM!	#NUM!	#NUM!	#NUM!	#NUM!	#NUM!	#NUM!	#NUM!	#NUM!	#NUM!	#NUM!	#NUM!	#NUM!	#NUM!	#NUM!	#NUM!	#NUM!	#NUM!	#NUM!	#NUM!	#NUM!
IMP+7	#NUM!	#NUM!	#NUM!	#NUM!	#NUM!	#NUM!	#NUM!	#NUM!	#NUM!	#NUM!	#NUM!	#NUM!	#NUM!	#NUM!	#NUM!	#NUM!	#NUM!	#NUM!	#NUM!	#NUM!	#NUM!	#NUM!	#NUM!	#NUM!	#NUM!	#NUM!	#NUM!	#NUM!	6805	#NUM!	#NUM!	#NUM!	#NUM!	#NUM!	#NUM!	#NUM!	#NUM!	#NUM!	#NUM!	#NUM!	#NUM!	#NUM!	#NUM!	#NUM!	#NUM!	#NUM!	#NUM!	#NUM!	#NUM!
IMP+8	#NUM!	#NUM!	#NUM!	#NUM!	#NUM!	#NUM!	#NUM!	#NUM!	#NUM!	#NUM!	#NUM!	#NUM!	#NUM!	#NUM!	#NUM!	#NUM!	#NUM!	#NUM!	#NUM!	#NUM!	#NUM!	#NUM!	#NUM!	#NUM!	#NUM!	#NUM!	#NUM!	#NUM!	#NUM!	#NUM!	#NUM!	#NUM!	#NUM!	#NUM!	#NUM!	7768	#NUM!	#NUM!	#NUM!	#NUM!	#NUM!	#NUM!	#NUM!	#NUM!	#NUM!	#NUM!	#NUM!	#NUM!	#NUM!
IMP+9	#NUM!	#NUM!	#NUM!	#NUM!	#NUM!	#NUM!	#NUM!	#NUM!	#NUM!	#NUM!	#NUM!	#NUM!	#NUM!	#NUM!	#NUM!	#NUM!	#NUM!	#NUM!	#NUM!	#NUM!	#NUM!	#NUM!	#NUM!	#NUM!	#NUM!	#NUM!	#NUM!	7064	#NUM!	#NUM!	#NUM!	#NUM!	7407	#NUM!	#NUM!	#NUM!	#NUM!	#NUM!	#NUM!	#NUM!	#NUM!	#NUM!	#NUM!	#NUM!	#NUM!	#NUM!	7216	#NUM!	#NUM!
INDOLE-3-ACETAMIDE	99577	234850	374970	250299	212183	391367	60572	257607	214418	365346	346356	196555	170263	94664	212319	163133	671547	899911	295450	433961	825945	220787	338045	461769	193601	497171	397239	350237	213108	263203	565949	732937	172250	2030218	810786	199171	989529	736765	427053	394052	678792	532737	184024	234661	388567	266238	422614	677927	810171
INDOLE-3-ACETATE	#NUM!	#NUM!	31203	21929	20006	24378	36958	24943	16877	#NUM!	38562	#NUM!	25750	29397	22063	#NUM!	32638	41889	29255	22352	#NUM!	#NUM!	18735	#NUM!	47261	#NUM!	19863	24317	36577	34156	29529	77890	42558	#NUM!	75083	87240	#NUM!	28704	29727	#NUM!	#NUM!	23050	40226	32685	27463	34550	29648	#NUM!	46310
INDOLE-3-ETHANOL	#NUM!	97360	29502	369318	#NUM!	62235	#NUM!	#NUM!	#NUM!	330216	121136	#NUM!	180271374	197477721	192796876	244898114	210033	#NUM!	#NUM!	95259	#NUM!	#NUM!	#NUM!	45558	27194	123683	280227	#NUM!	#NUM!	#NUM!	218499983	#NUM!	196230100	656236	#NUM!	223651774	#NUM!	659725	#NUM!	135131	#NUM!	#NUM!	73920	167727	33347	#NUM!	#NUM!	376195	63492
INDOLE-3-METHYL ACETATE	#NUM!	28302	#NUM!	#NUM!	24977	19522	#NUM!	27311	49730	#NUM!	33921	32803	#NUM!	#NUM!	#NUM!	#NUM!	37065	25329	#NUM!	#NUM!	#NUM!	34494	#NUM!	#NUM!	21483	#NUM!	#NUM!	#NUM!	#NUM!	#NUM!	#NUM!	28186	#NUM!	11446	#NUM!	#NUM!	#NUM!	28853	#NUM!	#NUM!	#NUM!	29597	#NUM!	#NUM!	#NUM!	#NUM!	#NUM!	#NUM!	52617
INDOLE-3-PYRUVATE (neg.)	4576	6784	10569	5205	2708	2888	18830	35205	61367	6836	20271	41857	267960	202817	196567	64067	201670	229058	3113	3519	8290	5582	12171	#NUM!	59230	76673	158087	177121	91852	160580	370229	134643	257454	50313	87939	184397	40571	10190	7709	3398	7344	10579	100879	84881	116363	90701	127560	146024	299711
INDOLEACETALDEHYDE (neg.)	#NUM!	20905	13090	#NUM!	#NUM!	10546	#NUM!	#NUM!	8771	12139	12241	#NUM!	#NUM!	39885	13385	11414	#NUM!	11432	#NUM!	18352	#NUM!	22519	9908	13015	6945	#NUM!	10064	#NUM!	11436	10551	18581	10526	#NUM!	6295	#NUM!	21404	33918	16354	23886	14313	33223	#NUM!	31564	#NUM!	#NUM!	#NUM!	10952	25270	#NUM!
INDOXYL SULFATE (neg.)	#NUM!	#NUM!	#NUM!	#NUM!	#NUM!	#NUM!	#NUM!	#NUM!	#NUM!	#NUM!	#NUM!	#NUM!	#NUM!	#NUM!	#NUM!	#NUM!	#NUM!	#NUM!	#NUM!	#NUM!	#NUM!	#NUM!	2379	#NUM!	#NUM!	#NUM!	#NUM!	3707	#NUM!	#NUM!	#NUM!	#NUM!	#NUM!	#NUM!	#NUM!	#NUM!	#NUM!	#NUM!	#NUM!	#NUM!	#NUM!	#NUM!	#NUM!	#NUM!	#NUM!	#NUM!	#NUM!	#NUM!	#NUM!
INDOXYL β-GLUCOSIDE (neg.)	#NUM!	2796	4393	2699	#NUM!	3237	4608	#NUM!	3943	#NUM!	5564	#NUM!	#NUM!	#NUM!	2896	#NUM!	3020	#NUM!	2715	5571	4907	3058	5505	#NUM!	4928	4317	#NUM!	6940	6556	3760	#NUM!	#NUM!	#NUM!	#NUM!	#NUM!	3142	#NUM!	4024	#NUM!	3000	3118	3611	3444	5784	#NUM!	#NUM!	#NUM!	#NUM!	3515
INOSINE	4450226	3581595	3104317	3296586	4248667	2937388	2278890	3770258	2680886	3133743	3567135	2774848	#NUM!	2024129	1667374	2884524	#NUM!	1878668	4449358	3974526	2548327	3325536	4313844	4731579	3066308	3277702	3782177	2401106	2823626	3011152	1687381	1773322	2019603	1950864	1526616	1845275	864247	3456657	2482901	1942915	3279976	2891992	3558428	2505199	3698699	2909867	2914998	3245962	1838918
INOSINE-MONOPHOSPHATE	146382	97477	#NUM!	#NUM!	17499	#NUM!	528465	300407	331646	194577	171211	59427	37604	25908	36840	601997	13623	12320	54022	#NUM!	42361	27773	81001	#NUM!	43305	209758	70308	282085	20522	111351	78769	#NUM!	#NUM!	#NUM!	19037	#NUM!	199390	30898	105768	15479	55163	198409	108902	19854	158630	196876	114378	113992	33857
ISOCITRATE (neg.)	#NUM!	#NUM!	#NUM!	#NUM!	#NUM!	#NUM!	#NUM!	#NUM!	#NUM!	#NUM!	#NUM!	#NUM!	#NUM!	#NUM!	#NUM!	#NUM!	#NUM!	#NUM!	#NUM!	#NUM!	#NUM!	#NUM!	#NUM!	#NUM!	#NUM!	#NUM!	#NUM!	#NUM!	#NUM!	#NUM!	#NUM!	#NUM!	#NUM!	#NUM!	#NUM!	#NUM!	#NUM!	#NUM!	#NUM!	#NUM!	#NUM!	#NUM!	#NUM!	#NUM!	#NUM!	#NUM!	#NUM!	#NUM!	#NUM!
ISOLEUCINE	5035899898	4590685538	5919987441	2451170163	4090686906	3400758511	2149256307	4269981394	5411211133	5592446675	4505425352	4725254054	3039199190	4866041827	5214224592	5879647567	4236862337	4964321316	3591950590	3945348656	5254770389	5904392683	4684953499	6317124222	5064468438	5975287140	5677052315	9323060624	5655031292	7286378097	7513288415	4273703802	5130922288	7726033075	3820379479	5678486075	12719437756	7234782334	6772422418	4181207761	5322416191	7096914725	5363337490	5263346829	6628000923	5905731995	5813178277	8245544956	6543380400
ISOPENTENYL PYROPHOSPHATE (neg.)	19595	8806	4847	3876	#NUM!	#NUM!	#NUM!	#NUM!	#NUM!	#NUM!	#NUM!	#NUM!	#NUM!	#NUM!	#NUM!	#NUM!	#NUM!	#NUM!	#NUM!	6410	7938	#NUM!	10191	6887	#NUM!	#NUM!	#NUM!	#NUM!	#NUM!	#NUM!	#NUM!	#NUM!	#NUM!	#NUM!	#NUM!	#NUM!	#NUM!	9193	6581	#NUM!	#NUM!	7822	6811	#NUM!	#NUM!	#NUM!	#NUM!	#NUM!	#NUM!
ITACONATE (neg.)	25440920	#NUM!	#NUM!	#NUM!	29505449	#NUM!	27656884	#NUM!	#NUM!	59858298	#NUM!	#NUM!	4915083	6069172	7222919	7455818	5275603	5714310	30262770	26415424	37754778	#NUM!	36075584	49411733	#NUM!	#NUM!	#NUM!	#NUM!	#NUM!	#NUM!	8888315	5222044	5771214	8713658	5420122	7960061	#NUM!	41090186	34882515	20479794	36545756	32623464	#NUM!	#NUM!	#NUM!	#NUM!	#NUM!	#NUM!	8335121
KYNURENATE	#NUM!	#NUM!	#NUM!	#NUM!	#NUM!	#NUM!	#NUM!	#NUM!	#NUM!	#NUM!	#NUM!	#NUM!	#NUM!	#NUM!	#NUM!	#NUM!	#NUM!	#NUM!	#NUM!	#NUM!	#NUM!	#NUM!	#NUM!	#NUM!	#NUM!	#NUM!	#NUM!	#NUM!	#NUM!	#NUM!	#NUM!	#NUM!	#NUM!	#NUM!	#NUM!	#NUM!	#NUM!	#NUM!	#NUM!	#NUM!	#NUM!	#NUM!	#NUM!	#NUM!	#NUM!	#NUM!	#NUM!	#NUM!	#NUM!
KYNURENINE	#NUM!	89382	#NUM!	#NUM!	90394	55210	#NUM!	#NUM!	215504	109193	#NUM!	153403	#NUM!	193091	#NUM!	383460	#NUM!	159470	126293	#NUM!	64027	#NUM!	#NUM!	145118	104695	71259	#NUM!	#NUM!	#NUM!	#NUM!	227324	114520	113801	140366	165956	#NUM!	#NUM!	69237	107268	#NUM!	203363	220010	106204	73460	99451	#NUM!	#NUM!	#NUM!	#NUM!
LACTATE (neg.)	406316434	297427919	423331878	206436019	286623250	323274207	183275964	281765188	417213242	624656074	278032301	313469216	221445746	293237522	276613885	406600364	243925031	271130851	346903053	371363950	680484992	438502289	325534241	595797193	338254478	450218638	420648514	1093770096	414564140	651423373	562323937	206887949	274432575	726977197	246643524	317242589	1959428236	705640670	632137877	398692718	363386838	562737843	355599566	373101415	532701282	414567242	413844717	937937181	362587081
Lactate +1	13332225	9479345	14196686	6890083	9464802	10182332	6672182	10946713	16329718	21879866	10464882	12237356	11017755	14320752	14204429	20116212	11745737	14045412	11895931	12776490	23111455	15436914	10829889	18849819	13730488	18006334	17034709	42426697	16485555	25896087	31506483	11161328	16583732	40098511	15667425	18390809	65751896	22901584	20765557	13775826	12637286	18957408	13940806	15507392	20820590	17514765	17770932	34985158	25213282
Lactate +2	5198257	2386424	2097172	1869596	1896522	1608098	4651324	6860962	9403497	11403081	6197666	6856536	13803910	18780753	17997010	24850264	15326811	19383842	2118770	2896348	4137915	2835832	3076640	4321998	8837521	12399530	12364700	25308858	11381849	15963498	49916759	17807791	25508622	58604547	26071657	26306682	7701478	6211934	4908909	3901925	4084544	3808319	11558159	12357173	14401820	13515138	13223393	23644440	45164637
Lactate +3	136314836	63334288	53249137	49091107	50144785	44141908	105019147	149007391	197789111	268043189	135277841	144637594	273613831	372176994	349954233	483652044	298148832	385629409	55250992	75050044	108449024	78201083	77864957	115530969	190314472	273000716	257127321	541609857	244190780	332065336	903079418	340261481	471432426	1162893451	492045830	476483757	177244904	165099293	123489370	94673463	98424196	91568112	237374319	254348798	292467552	282571458	273852489	534220422	836356245
LACTOSE	#NUM!	#NUM!	#NUM!	#NUM!	#NUM!	#NUM!	#NUM!	40322	#NUM!	#NUM!	#NUM!	#NUM!	64874	#NUM!	7730048	#NUM!	#NUM!	#NUM!	#NUM!	132276	108661	#NUM!	#NUM!	#NUM!	#NUM!	#NUM!	#NUM!	#NUM!	17884	#NUM!	#NUM!	#NUM!	#NUM!	#NUM!	#NUM!	#NUM!	#NUM!	#NUM!	#NUM!	48445	528693	#NUM!	#NUM!	#NUM!	#NUM!	#NUM!	#NUM!	#NUM!	#NUM!
LAUROYLCARNITINE	45375	71430	189566	71326	71105	34565	591677	2450039	2712570	6846301	1625155	1528083	666740	319075	947708	4152814	3289563	5470987	56920	42980	1776622	#NUM!	145789	230196	1102858	2010616	2731192	3139420	2534618	2755312	1910333	2001178	301680	6584130	2217684	814411	373282	1824154	66130	22117	119644	141480	1224242	1901031	5031343	2798450	2995677	5915518	3539049
L-carnitine +1	311634238	194135551	226167894	151151053	139023031	159926386	91617617	149544597	206750130	235707514	115002096	139775583	97531425	117115466	156332750	190894730	105087780	137299422	181302781	172705994	298729150	301883756	240256547	428166649	151058903	166550467	209601524	296386245	226410474	272508626	283664044	123139041	160585755	342488458	156264051	189790727	535921601	401530914	299620413	296241849	262332916	344200184	191325444	171933312	240277065	274226222	219285907	408874622	233128146
L-Carnitine +2	798117	884259	364743	408488	538509	924792	129106	248404	362289	334402	348431	342695	610226	582331	239443	547113	127917	490941	1011216	857868	1285029	997889	1168739	383718	199818	287683	1085723	1424155	844758	592520	1299975	237894	327382	1041762	139194	651825	1775055	629451	1830994	633636	1781326	1087097	592394	296149	318457	613912	630488	1758327	588609
L-Carnitine +3	#NUM!	#NUM!	#NUM!	#NUM!	#NUM!	#NUM!	#NUM!	#NUM!	#NUM!	#NUM!	#NUM!	#NUM!	#NUM!	#NUM!	#NUM!	#NUM!	#NUM!	#NUM!	#NUM!	#NUM!	#NUM!	#NUM!	15708	#NUM!	#NUM!	#NUM!	#NUM!	#NUM!	#NUM!	#NUM!	#NUM!	#NUM!	#NUM!	18201	#NUM!	#NUM!	#NUM!	#NUM!	#NUM!	#NUM!	#NUM!	#NUM!	14497	#NUM!	#NUM!	#NUM!	#NUM!	#NUM!	#NUM!
L-Carnitine +4	#NUM!	#NUM!	#NUM!	#NUM!	#NUM!	#NUM!	#NUM!	#NUM!	#NUM!	#NUM!	#NUM!	#NUM!	18208	#NUM!	#NUM!	#NUM!	#NUM!	#NUM!	#NUM!	#NUM!	#NUM!	#NUM!	#NUM!	#NUM!	#NUM!	#NUM!	#NUM!	#NUM!	#NUM!	#NUM!	#NUM!	#NUM!	#NUM!	#NUM!	#NUM!	#NUM!	#NUM!	#NUM!	#NUM!	#NUM!	#NUM!	#NUM!	#NUM!	#NUM!	#NUM!	#NUM!	#NUM!	#NUM!	#NUM!
L-Carnitine +5	#NUM!	#NUM!	#NUM!	#NUM!	#NUM!	#NUM!	#NUM!	#NUM!	#NUM!	16652	#NUM!	#NUM!	#NUM!	#NUM!	#NUM!	29924	13383	#NUM!	#NUM!	17133	#NUM!	#NUM!	#NUM!	#NUM!	#NUM!	#NUM!	#NUM!	19133	#NUM!	#NUM!	#NUM!	19356	19542	#NUM!	18598	#NUM!	#NUM!	#NUM!	#NUM!	#NUM!	#NUM!	#NUM!	#NUM!	21375	#NUM!	#NUM!	24407	#NUM!	#NUM!
L-Carnitine +6	#NUM!	#NUM!	#NUM!	#NUM!	#NUM!	#NUM!	#NUM!	#NUM!	#NUM!	#NUM!	#NUM!	#NUM!	#NUM!	#NUM!	#NUM!	#NUM!	#NUM!	#NUM!	#NUM!	#NUM!	#NUM!	#NUM!	#NUM!	#NUM!	#NUM!	#NUM!	#NUM!	#NUM!	#NUM!	#NUM!	#NUM!	#NUM!	#NUM!	#NUM!	#NUM!	#NUM!	#NUM!	#NUM!	#NUM!	#NUM!	#NUM!	#NUM!	#NUM!	#NUM!	#NUM!	#NUM!	#NUM!	#NUM!	#NUM!
L-Carnitine +7	#NUM!	#NUM!	#NUM!	#NUM!	#NUM!	#NUM!	#NUM!	#NUM!	#NUM!	#NUM!	#NUM!	#NUM!	#NUM!	#NUM!	#NUM!	#NUM!	#NUM!	#NUM!	#NUM!	#NUM!	#NUM!	#NUM!	#NUM!	#NUM!	#NUM!	#NUM!	#NUM!	#NUM!	#NUM!	#NUM!	#NUM!	#NUM!	#NUM!	#NUM!	#NUM!	#NUM!	#NUM!	#NUM!	#NUM!	#NUM!	#NUM!	#NUM!	#NUM!	#NUM!	#NUM!	#NUM!	#NUM!	#NUM!	#NUM!
L-CARNITINE	4281964278	2724691614	3173580146	2119976543	1983528488	2256620977	1346176954	2143612834	2887745056	3422620056	1666791042	2008326896	1442272331	1685741664	2242746276	2768037495	1533483616	1945286768	2546489953	2418767584	4313597487	4151945862	3337436832	5975090649	2139658355	2372627946	2943241729	4124190837	3143348201	3775344879	4005630758	1772000822	2241757490	4852249359	2202928342	2690514495	7363438531	5538827037	4125736065	4094575809	3635608036	4726147173	2684300460	2426826100	3345228528	3809861259	3068568431	5720661376	3267302022
Leucine +1	#NUM!	#NUM!	#NUM!	#NUM!	#NUM!	#NUM!	#NUM!	#NUM!	#NUM!	909636	#NUM!	#NUM!	#NUM!	#NUM!	#NUM!	#NUM!	#NUM!	#NUM!	#NUM!	#NUM!	#NUM!	#NUM!	#NUM!	#NUM!	#NUM!	#NUM!	#NUM!	#NUM!	#NUM!	#NUM!	#NUM!	#NUM!	#NUM!	2146627	#NUM!	#NUM!	#NUM!	#NUM!	332842	#NUM!	#NUM!	#NUM!	#NUM!	#NUM!	#NUM!	#NUM!	#NUM!	860418	#NUM!
Leucine +15N	15960148	12340250	16885713	6745388	10782898	11804244	6915377	11223159	13743602	20681985	12134877	10583018	11723909	10500071	14514179	18681177	12701650	12769604	12732274	14121501	14856941	15739042	12774467	12841774	12307303	16293571	16756616	27240948	17359780	21057507	21865491	10665366	11513690	28983459	10297788	16555246	38653349	23051595	20357938	11917627	14046899	19944293	14509572	13971332	18824819	16764410	15453202	28429763	18257251
Leucine +2	1152645	#NUM!	2006239	#NUM!	#NUM!	1099541	#NUM!	#NUM!	1274760	1311925	910268	#NUM!	935115	2797140	1290710	812465	#NUM!	2006312	1365034	1861346	1378257	1726781	#NUM!	5549045	1483702	3988734	3647917	8305670	1542529	5856640	6718221	#NUM!	1403770	8299643	2806848	3571196	14632408	6695435	4606773	2461443	1313483	5819021	2881042	2554408	5092961	3562160	1715552	9485551	4553035
Leucine +3	#NUM!	#NUM!	#NUM!	#NUM!	#NUM!	#NUM!	#NUM!	#NUM!	#NUM!	#NUM!	#NUM!	#NUM!	#NUM!	#NUM!	#NUM!	#NUM!	#NUM!	#NUM!	#NUM!	#NUM!	#NUM!	#NUM!	#NUM!	#NUM!	#NUM!	#NUM!	#NUM!	#NUM!	#NUM!	#NUM!	#NUM!	#NUM!	#NUM!	#NUM!	#NUM!	#NUM!	#NUM!	#NUM!	#NUM!	#NUM!	#NUM!	#NUM!	#NUM!	#NUM!	#NUM!	#NUM!	#NUM!	#NUM!	#NUM!
Leucine +4	#NUM!	#NUM!	#NUM!	#NUM!	#NUM!	#NUM!	#NUM!	#NUM!	#NUM!	#NUM!	#NUM!	#NUM!	#NUM!	#NUM!	#NUM!	#NUM!	#NUM!	#NUM!	#NUM!	#NUM!	#NUM!	#NUM!	#NUM!	#NUM!	#NUM!	#NUM!	#NUM!	#NUM!	#NUM!	#NUM!	#NUM!	#NUM!	#NUM!	#NUM!	#NUM!	#NUM!	#NUM!	#NUM!	#NUM!	#NUM!	#NUM!	#NUM!	#NUM!	#NUM!	#NUM!	#NUM!	#NUM!	#NUM!	#NUM!
Leucine +5	#NUM!	#NUM!	#NUM!	#NUM!	#NUM!	#NUM!	#NUM!	#NUM!	#NUM!	#NUM!	#NUM!	#NUM!	#NUM!	#NUM!	#NUM!	#NUM!	#NUM!	#NUM!	#NUM!	#NUM!	#NUM!	#NUM!	#NUM!	#NUM!	#NUM!	#NUM!	#NUM!	#NUM!	#NUM!	#NUM!	#NUM!	#NUM!	#NUM!	#NUM!	#NUM!	#NUM!	#NUM!	#NUM!	#NUM!	#NUM!	#NUM!	#NUM!	#NUM!	#NUM!	#NUM!	#NUM!	#NUM!	#NUM!	#NUM!
Leucine +6	#NUM!	#NUM!	#NUM!	#NUM!	#NUM!	#NUM!	#NUM!	#NUM!	#NUM!	#NUM!	#NUM!	#NUM!	#NUM!	#NUM!	#NUM!	#NUM!	#NUM!	#NUM!	#NUM!	#NUM!	#NUM!	#NUM!	#NUM!	#NUM!	#NUM!	#NUM!	#NUM!	#NUM!	#NUM!	#NUM!	#NUM!	#NUM!	#NUM!	#NUM!	#NUM!	#NUM!	#NUM!	#NUM!	#NUM!	#NUM!	#NUM!	#NUM!	#NUM!	#NUM!	#NUM!	#NUM!	#NUM!	#NUM!	#NUM!
LEUCINE	364166019	#NUM!	#NUM!	1092294497	#NUM!	1178775502	995127964	#NUM!	#NUM!	58634094	#NUM!	#NUM!	1193350264	#NUM!	#NUM!	#NUM!	#NUM!	#NUM!	1183032028	1190955205	#NUM!	#NUM!	#NUM!	6317124222	#NUM!	#NUM!	#NUM!	#NUM!	#NUM!	#NUM!	#NUM!	#NUM!	#NUM!	#NUM!	1173317058	#NUM!	2951333	7234782334	#NUM!	1457846415	#NUM!	#NUM!	#NUM!	#NUM!	#NUM!	#NUM!	#NUM!	#NUM!	#NUM!
L-GULONOLACTONE (neg.)	#NUM!	#NUM!	#NUM!	#NUM!	#NUM!	#NUM!	#NUM!	#NUM!	#NUM!	1276475	#NUM!	#NUM!	#NUM!	#NUM!	#NUM!	#NUM!	#NUM!	#NUM!	#NUM!	#NUM!	#NUM!	#NUM!	#NUM!	1990055	#NUM!	#NUM!	#NUM!	1368533	#NUM!	#NUM!	#NUM!	#NUM!	#NUM!	#NUM!	#NUM!	#NUM!	#NUM!	#NUM!	#NUM!	#NUM!	#NUM!	1656167	#NUM!	#NUM!	#NUM!	#NUM!	#NUM!	1188864	#NUM!
LIPOAMIDE	#NUM!	#NUM!	#NUM!	#NUM!	#NUM!	#NUM!	#NUM!	#NUM!	#NUM!	#NUM!	#NUM!	#NUM!	#NUM!	#NUM!	#NUM!	#NUM!	#NUM!	#NUM!	#NUM!	#NUM!	#NUM!	#NUM!	#NUM!	#NUM!	#NUM!	#NUM!	#NUM!	#NUM!	#NUM!	#NUM!	#NUM!	#NUM!	#NUM!	#NUM!	#NUM!	#NUM!	#NUM!	#NUM!	#NUM!	#NUM!	#NUM!	#NUM!	#NUM!	#NUM!	#NUM!	#NUM!	#NUM!	#NUM!	#NUM!
L-TRYPTOPHANAMIDE	21442	#NUM!	#NUM!	#NUM!	27520	#NUM!	22954	34605	#NUM!	81310	25958	17732	29420	#NUM!	#NUM!	59983	36120	#NUM!	#NUM!	41024	41103	25800	29481	49950	#NUM!	28062	#NUM!	39033	24855	#NUM!	48624	19593	34406	45882	#NUM!	#NUM!	40631	#NUM!	22867	25452	51635	#NUM!	#NUM!	20044	#NUM!	27196	#NUM!	36547	#NUM!
LUMICHROME	#NUM!	32703	278967	30439	#NUM!	25286	25100	594412	22440	86080	34751	91079	33522	63990	99817	147631	20670	32851	22980	1885632	45727	55545	#NUM!	70224	24592	41418	87852	171438	37229	55729	44952	56985	#NUM!	252405	39451	#NUM!	121615	440186	31961	58612	15875	47711	32075	23552	43136	144461	47580	75846	14328
Lysine +15N	#NUM!	#NUM!	#NUM!	#NUM!	#NUM!	#NUM!	#NUM!	#NUM!	#NUM!	#NUM!	#NUM!	#NUM!	#NUM!	#NUM!	#NUM!	#NUM!	#NUM!	#NUM!	#NUM!	#NUM!	#NUM!	#NUM!	#NUM!	#NUM!	#NUM!	#NUM!	#NUM!	#NUM!	#NUM!	#NUM!	#NUM!	#NUM!	#NUM!	#NUM!	#NUM!	#NUM!	#NUM!	#NUM!	#NUM!	#NUM!	#NUM!	#NUM!	#NUM!	#NUM!	#NUM!	#NUM!	#NUM!	#NUM!	#NUM!
LYSINE	853384802	496773262	719135369	313396455	390207617	547182179	318270851	550107256	764889211	981005369	428395154	611888986	426543720	706088588	602109376	784435370	391576641	582096111	661540210	676393460	1194510653	863041703	690838352	985107207	650670142	936419315	897752968	2269288325	937408458	1444298594	1518164819	424989333	674761303	2053514592	691579495	805086327	3600061955	1395000185	1350203335	701701678	651076538	1216210643	679446626	830279156	1144483101	1054965674	822787728	1934308816	939946359
Lysine+1	#NUM!	#NUM!	#NUM!	#NUM!	#NUM!	#NUM!	#NUM!	#NUM!	#NUM!	#NUM!	#NUM!	#NUM!	#NUM!	#NUM!	#NUM!	#NUM!	#NUM!	#NUM!	#NUM!	#NUM!	#NUM!	#NUM!	#NUM!	#NUM!	#NUM!	#NUM!	#NUM!	#NUM!	#NUM!	#NUM!	#NUM!	#NUM!	#NUM!	#NUM!	#NUM!	#NUM!	#NUM!	#NUM!	#NUM!	#NUM!	#NUM!	#NUM!	#NUM!	#NUM!	#NUM!	#NUM!	#NUM!	#NUM!	#NUM!
Lysine+2	#NUM!	#NUM!	#NUM!	#NUM!	#NUM!	#NUM!	#NUM!	#NUM!	#NUM!	#NUM!	#NUM!	#NUM!	#NUM!	#NUM!	#NUM!	#NUM!	#NUM!	#NUM!	#NUM!	#NUM!	#NUM!	#NUM!	#NUM!	#NUM!	#NUM!	#NUM!	#NUM!	#NUM!	#NUM!	#NUM!	#NUM!	#NUM!	#NUM!	#NUM!	#NUM!	#NUM!	#NUM!	#NUM!	#NUM!	#NUM!	#NUM!	#NUM!	#NUM!	#NUM!	#NUM!	#NUM!	#NUM!	#NUM!	#NUM!
Lysine+3	#NUM!	#NUM!	#NUM!	#NUM!	#NUM!	#NUM!	#NUM!	#NUM!	#NUM!	#NUM!	#NUM!	#NUM!	#NUM!	#NUM!	#NUM!	#NUM!	#NUM!	#NUM!	#NUM!	#NUM!	#NUM!	#NUM!	#NUM!	#NUM!	#NUM!	#NUM!	#NUM!	#NUM!	#NUM!	#NUM!	#NUM!	#NUM!	#NUM!	#NUM!	#NUM!	#NUM!	#NUM!	#NUM!	#NUM!	#NUM!	#NUM!	#NUM!	#NUM!	#NUM!	#NUM!	#NUM!	#NUM!	#NUM!	#NUM!
Lysine+4	#NUM!	#NUM!	#NUM!	#NUM!	#NUM!	#NUM!	#NUM!	#NUM!	#NUM!	#NUM!	#NUM!	#NUM!	#NUM!	#NUM!	#NUM!	#NUM!	#NUM!	#NUM!	#NUM!	#NUM!	#NUM!	#NUM!	#NUM!	#NUM!	#NUM!	#NUM!	#NUM!	#NUM!	#NUM!	#NUM!	#NUM!	#NUM!	#NUM!	#NUM!	#NUM!	#NUM!	#NUM!	#NUM!	#NUM!	#NUM!	#NUM!	#NUM!	#NUM!	#NUM!	#NUM!	#NUM!	#NUM!	#NUM!	#NUM!
Lysine+5	#NUM!	#NUM!	#NUM!	#NUM!	#NUM!	#NUM!	#NUM!	#NUM!	#NUM!	#NUM!	#NUM!	#NUM!	#NUM!	#NUM!	#NUM!	#NUM!	#NUM!	#NUM!	#NUM!	#NUM!	#NUM!	#NUM!	#NUM!	#NUM!	#NUM!	#NUM!	#NUM!	#NUM!	#NUM!	#NUM!	#NUM!	#NUM!	#NUM!	#NUM!	#NUM!	#NUM!	#NUM!	#NUM!	#NUM!	#NUM!	#NUM!	#NUM!	#NUM!	#NUM!	#NUM!	#NUM!	#NUM!	#NUM!	#NUM!
Lysine+6	#NUM!	#NUM!	#NUM!	#NUM!	#NUM!	#NUM!	#NUM!	#NUM!	#NUM!	#NUM!	#NUM!	#NUM!	#NUM!	#NUM!	#NUM!	#NUM!	#NUM!	#NUM!	#NUM!	#NUM!	#NUM!	#NUM!	#NUM!	#NUM!	#NUM!	#NUM!	#NUM!	#NUM!	#NUM!	#NUM!	#NUM!	#NUM!	#NUM!	#NUM!	#NUM!	#NUM!	#NUM!	#NUM!	#NUM!	#NUM!	#NUM!	#NUM!	#NUM!	#NUM!	#NUM!	#NUM!	#NUM!	#NUM!	#NUM!
Malate (neg.) +1	60523517	42838957	35605121	43728275	35049727	33457888	102125106	149142954	162421248	191644396	117296781	127759231	102712944	113711433	130660963	144495422	105133286	108230382	49518782	55021230	74679019	67673048	72236012	78517407	145043277	160765330	199915618	179043103	190037122	224637592	186569818	109524049	131193553	212411047	131788027	145321310	69959283	68379479	64811499	57431138	46532292	53674508	165310939	154278525	189280153	210761464	165108743	244597497	138807309
Malate (neg.) +2	95236200	68151803	54754453	69851616	59269963	51934480	136529561	201505231	223892623	236646549	152790889	172177179	172166728	193458159	217263966	245254837	181341993	189264600	79575829	93582633	113181405	103488080	112393461	116895063	210669651	208372529	287487709	247302555	267740232	309220892	342173271	200144479	242060501	393830122	249961836	252147770	112875634	123374297	114485487	98587556	80377927	81057779	257904065	238924823	281957484	328654165	258712353	358682456	292985735
Malate (neg.) +3	30577824	21897487	16265372	21710419	19867751	16508980	85172859	126851570	139139750	154668188	100942407	108069876	162236222	185533764	202346200	233756944	175407875	186434363	22104800	27620605	31864078	28775249	31559066	30933149	134545455	152848086	189568503	161265272	173747940	191390969	339991011	203654421	247344893	392651156	258726154	245764894	42935023	46120313	41498948	35813098	28826950	27078597	174036696	171082257	182987681	214495910	177293459	238048451	314613976
Malate (neg.) +4	2137444	1749335	1237169	1880286	1926824	1296812	21637296	34188736	37940740	40984341	28888575	30021999	81385577	95799828	100477280	120969545	94767757	103321040	1997017	2565765	2485000	2466420	2767849	2181594	40214470	47921139	56843697	47850618	51538122	55263418	201768406	121175343	150476601	238889977	164228484	139801558	3500751	4084532	3812942	3250956	2578497	1976234	54985611	56452889	54271432	66521150	57087266	73875339	204744442
MALATE (neg.)	855406797	554733847	492209596	549019713	417648230	436435250	336777335	462822742	516065161	554572252	346480647	396722593	224197293	239539667	275496748	299880185	213049760	223561594	570423819	583837810	860774154	762535764	795915363	997221046	428456540	452468105	583471640	540285753	539539910	635919923	365091942	227078268	255863354	401854021	255330735	284544881	903295866	883179879	751066829	712397932	571768748	697489843	506292642	455461255	587141081	658789903	497858416	728310505	327125065
MALEATE (neg.)	#NUM!	#NUM!	#NUM!	#NUM!	#NUM!	#NUM!	#NUM!	#NUM!	#NUM!	#NUM!	#NUM!	#NUM!	#NUM!	#NUM!	#NUM!	#NUM!	#NUM!	#NUM!	#NUM!	#NUM!	#NUM!	#NUM!	#NUM!	#NUM!	#NUM!	#NUM!	#NUM!	#NUM!	#NUM!	#NUM!	#NUM!	#NUM!	#NUM!	#NUM!	#NUM!	#NUM!	#NUM!	#NUM!	#NUM!	#NUM!	#NUM!	#NUM!	#NUM!	#NUM!	#NUM!	#NUM!	#NUM!	#NUM!	#NUM!
MALEIMIDE	#NUM!	#NUM!	#NUM!	13040	22552	#NUM!	12901	#NUM!	#NUM!	18549	#NUM!	#NUM!	#NUM!	18535	#NUM!	#NUM!	#NUM!	#NUM!	#NUM!	#NUM!	#NUM!	#NUM!	#NUM!	26251	#NUM!	#NUM!	#NUM!	#NUM!	#NUM!	#NUM!	#NUM!	#NUM!	#NUM!	#NUM!	#NUM!	#NUM!	#NUM!	#NUM!	#NUM!	#NUM!	#NUM!	#NUM!	#NUM!	#NUM!	#NUM!	#NUM!	#NUM!	#NUM!	#NUM!
MALONATE (neg.)	9719852	7424436	9337742	#NUM!	7596488	5402616	7760429	8208585	7838965	10332576	#NUM!	#NUM!	8892144	9302898	#NUM!	8482346	7380609	#NUM!	8532309	#NUM!	10300967	#NUM!	#NUM!	7376253	7688201	#NUM!	#NUM!	7344355	7169897	8185563	8939053	#NUM!	#NUM!	#NUM!	#NUM!	8735582	7842232	10326679	8432743	#NUM!	#NUM!	#NUM!	#NUM!	8804024	#NUM!	7928981	#NUM!	8369671	8344650
MALTOSE (neg.)	#NUM!	#NUM!	#NUM!	#NUM!	#NUM!	#NUM!	#NUM!	#NUM!	#NUM!	#NUM!	#NUM!	#NUM!	#NUM!	#NUM!	#NUM!	#NUM!	#NUM!	#NUM!	#NUM!	#NUM!	#NUM!	#NUM!	#NUM!	#NUM!	#NUM!	#NUM!	#NUM!	#NUM!	#NUM!	#NUM!	#NUM!	#NUM!	#NUM!	203676330	#NUM!	#NUM!	#NUM!	#NUM!	19471330	#NUM!	19954470	#NUM!	#NUM!	#NUM!	#NUM!	#NUM!	#NUM!	155576384	#NUM!
MANDELATE (neg.)	#NUM!	#NUM!	#NUM!	#NUM!	#NUM!	#NUM!	#NUM!	#NUM!	#NUM!	#NUM!	#NUM!	#NUM!	#NUM!	#NUM!	#NUM!	#NUM!	#NUM!	#NUM!	#NUM!	#NUM!	#NUM!	#NUM!	#NUM!	#NUM!	#NUM!	#NUM!	#NUM!	#NUM!	#NUM!	#NUM!	#NUM!	#NUM!	#NUM!	#NUM!	#NUM!	#NUM!	#NUM!	#NUM!	#NUM!	#NUM!	#NUM!	#NUM!	#NUM!	#NUM!	#NUM!	#NUM!	#NUM!	#NUM!	#NUM!
MANNITOL (neg.)	35309827	19981231	18545497	15357049	13932729	12009904	#NUM!	3525508	#NUM!	3666906	#NUM!	3138984	1889044266	858542029	1941951366	1721798487	#NUM!	#NUM!	15221121	17128546	30439288	27697801	23075426	43548778	3219602	3115460	4139372	3030469	3843008	#NUM!	2463992202	#NUM!	1494545152	4232601	#NUM!	1473699335	43032603	37139756	33181760	25000416	20325929	24596961	3099220	2483695	#NUM!	3912213	3098625	3484154	#NUM!
MANNOSE (neg.)	1177104638	746148522	1004018183	606492956	388509991	599126876	514603518	623727116	910519938	577478976	332839298	510733681	449605930	408355978	624663272	508449713	321979968	417392238	631766091	454740706	929623109	1118868170	880887624	1315901746	581835425	415865163	761071123	853414824	696518278	947122703	667211244	345976337	493164852	669718675	444156781	570056988	1189844006	868789085	581076388	848253441	662239860	1009162501	586447898	368154565	637954689	874266372	579390973	855044114	540385683
MANNOSE 6-PHOSPHATE (neg.)	70099036	41970929	32153863	33431379	28057527	28899406	19505342	21857494	23127886	27963340	13175647	15023171	3868989	9987943	12696963	15062634	5392746	10385976	33680076	34030437	58362338	48519718	43764076	69667979	15013840	17335450	18838359	21709079	22314342	27341631	18406764	8939663	10685900	21210122	6292840	11632152	52035410	65037986	61547417	46630199	41999747	46899450	17379192	18061318	22994878	27413597	18345697	33940828	12680799
MELATONIN	151246	204732	138621	115173	117013	150421	39606	170902	208665	236582	237988	108658	#NUM!	12464	#NUM!	13878	101054	246116	335264	206176	268192	188197	115070	266982	183562	160595	242932	184516	265586	263851	87550	108247	11837	518182	159546	#NUM!	235691	292168	208663	160055	413436	297074	287977	155807	319341	263056	187922	1162175	258111
MELIBIOSE (neg.)	#NUM!	#NUM!	#NUM!	#NUM!	#NUM!	#NUM!	#NUM!	#NUM!	#NUM!	#NUM!	#NUM!	#NUM!	#NUM!	#NUM!	#NUM!	#NUM!	#NUM!	#NUM!	#NUM!	#NUM!	#NUM!	#NUM!	#NUM!	#NUM!	#NUM!	#NUM!	#NUM!	#NUM!	#NUM!	#NUM!	#NUM!	#NUM!	#NUM!	203676330	#NUM!	#NUM!	#NUM!	#NUM!	19471330	#NUM!	19954470	#NUM!	#NUM!	#NUM!	#NUM!	#NUM!	#NUM!	155576384	#NUM!
MERCAPTOPYRUVATE (neg.)	#NUM!	#NUM!	6034	#NUM!	#NUM!	#NUM!	#NUM!	#NUM!	#NUM!	#NUM!	#NUM!	#NUM!	#NUM!	#NUM!	#NUM!	#NUM!	#NUM!	#NUM!	#NUM!	#NUM!	#NUM!	#NUM!	#NUM!	#NUM!	#NUM!	#NUM!	#NUM!	#NUM!	#NUM!	#NUM!	#NUM!	#NUM!	#NUM!	#NUM!	#NUM!	#NUM!	#NUM!	#NUM!	#NUM!	#NUM!	#NUM!	#NUM!	#NUM!	#NUM!	#NUM!	#NUM!	#NUM!	#NUM!	#NUM!
MESOXALATE (neg.)	1256853	#NUM!	#NUM!	556500	#NUM!	#NUM!	499035	#NUM!	#NUM!	#NUM!	#NUM!	#NUM!	208694	253767	396334	320421	152740	223370	#NUM!	370546	471019	#NUM!	355767	593190	#NUM!	#NUM!	#NUM!	538929	#NUM!	653886	333091	112167	130645	347249	169111	269806	#NUM!	553370	569162	301719	#NUM!	347069	773386	833854	848811	582563	836452	1031534	199820
Methionin +1	#NUM!	345130	52347	#NUM!	60678	94041	#NUM!	155721	426995	665543	#NUM!	#NUM!	#NUM!	#NUM!	677187	84250	#NUM!	116433	35605	43948	55815	736716	439942	63187	#NUM!	132660	#NUM!	54997	759568	#NUM!	#NUM!	28793	#NUM!	#NUM!	#NUM!	61710	#NUM!	51101	833926	#NUM!	146494	18320	#NUM!	#NUM!	#NUM!	124580	364729	437101	#NUM!
Methionin +3	#NUM!	#NUM!	#NUM!	#NUM!	#NUM!	#NUM!	#NUM!	#NUM!	#NUM!	#NUM!	#NUM!	#NUM!	#NUM!	#NUM!	#NUM!	#NUM!	#NUM!	#NUM!	42870	#NUM!	#NUM!	#NUM!	#NUM!	#NUM!	#NUM!	#NUM!	#NUM!	#NUM!	#NUM!	#NUM!	#NUM!	#NUM!	#NUM!	#NUM!	#NUM!	#NUM!	#NUM!	#NUM!	#NUM!	#NUM!	98880	#NUM!	#NUM!	#NUM!	#NUM!	#NUM!	#NUM!	#NUM!	#NUM!
Methionin +5	#NUM!	#NUM!	#NUM!	#NUM!	#NUM!	#NUM!	#NUM!	#NUM!	#NUM!	#NUM!	#NUM!	#NUM!	#NUM!	#NUM!	#NUM!	#NUM!	#NUM!	#NUM!	#NUM!	#NUM!	#NUM!	#NUM!	#NUM!	#NUM!	#NUM!	#NUM!	#NUM!	#NUM!	#NUM!	#NUM!	#NUM!	#NUM!	#NUM!	#NUM!	#NUM!	#NUM!	#NUM!	#NUM!	#NUM!	#NUM!	#NUM!	#NUM!	#NUM!	#NUM!	#NUM!	#NUM!	#NUM!	#NUM!	#NUM!
Methionine +1	140856218	95233178	125244150	70398781	72484223	85321966	61986317	87922689	110087279	123248576	74888177	83638633	93788333	98369200	117314671	136057360	85183873	99751750	89180826	89416849	85836182	119319743	90560360	158016383	95193027	105781103	114478493	184762638	109126645	145914754	178977892	83323787	103811200	208297989	93633094	120423963	274632336	149402223	126938836	109001262	94826476	137481851	100370350	93650314	123991912	119096241	110711269	193321497	139358998
Methionine +2	239846	91763	229542	139211	122301	125484	93005	167841	238078	116684	136883	143401	268421	161619	201709	419537	87945	124377	258289	60911	79630	168238	127916	170155	118452	79280	132459	236945	167715	291373	257198	54497	268418	470619	261434	126147	240041	174193	385561	168663	223529	359884	126942	162779	91239	262093	157456	178456	131568
Methionine +3	#NUM!	#NUM!	#NUM!	#NUM!	#NUM!	#NUM!	#NUM!	#NUM!	#NUM!	#NUM!	#NUM!	#NUM!	#NUM!	#NUM!	#NUM!	#NUM!	#NUM!	30294	#NUM!	#NUM!	#NUM!	#NUM!	#NUM!	#NUM!	#NUM!	#NUM!	#NUM!	#NUM!	#NUM!	#NUM!	#NUM!	#NUM!	#NUM!	#NUM!	#NUM!	#NUM!	#NUM!	#NUM!	#NUM!	#NUM!	#NUM!	#NUM!	#NUM!	#NUM!	#NUM!	#NUM!	#NUM!	#NUM!	#NUM!
Methionine +4	26737	22324	73809	109660	107013	42824	161961	113133	112777	55695	49326	53963	1151038	1467171	1588373	1674593	1066153	1287258	51915	78301	32209	36716	74129	#NUM!	78306	51384	86291	139975	124563	97308	2619223	1238597	1901476	2876705	1709873	1755841	#NUM!	24643	59690	40157	46967	38405	73247	208879	51274	166935	118486	167871	2751673
Methionine +5	#NUM!	#NUM!	#NUM!	#NUM!	#NUM!	#NUM!	#NUM!	#NUM!	#NUM!	#NUM!	#NUM!	#NUM!	#NUM!	#NUM!	#NUM!	#NUM!	#NUM!	#NUM!	#NUM!	#NUM!	#NUM!	#NUM!	#NUM!	#NUM!	#NUM!	#NUM!	#NUM!	#NUM!	#NUM!	#NUM!	#NUM!	#NUM!	#NUM!	#NUM!	#NUM!	#NUM!	#NUM!	#NUM!	#NUM!	#NUM!	#NUM!	#NUM!	#NUM!	#NUM!	#NUM!	#NUM!	#NUM!	#NUM!	#NUM!
METHIONINE SULFOXIMINE	#NUM!	#NUM!	#NUM!	#NUM!	#NUM!	48705	#NUM!	#NUM!	#NUM!	#NUM!	#NUM!	#NUM!	#NUM!	#NUM!	#NUM!	#NUM!	#NUM!	#NUM!	#NUM!	#NUM!	#NUM!	#NUM!	#NUM!	#NUM!	#NUM!	#NUM!	#NUM!	#NUM!	#NUM!	#NUM!	#NUM!	#NUM!	#NUM!	#NUM!	#NUM!	#NUM!	#NUM!	#NUM!	#NUM!	#NUM!	#NUM!	#NUM!	#NUM!	#NUM!	#NUM!	#NUM!	#NUM!	#NUM!	#NUM!
METHIONINE	2820530411	1958576148	2580374084	1414386243	1476708382	1727219838	1238375453	1792442947	2264872941	2527751238	1509733110	1725069964	1905072516	1993821465	2379749979	2752802312	1693868444	2008605406	1807117249	1826655251	1753791395	2456367600	1861351643	3209264982	1954758269	2161336581	2331320137	3740761379	2234900890	2973184899	3615333315	1664803193	2079023213	4186707090	1893548771	2455355682	5530027998	3056023025	2576889564	2209119972	1916418184	2793289882	2029884384	1901697361	2499903315	2434304196	2250595664	3953007409	2783536675
Methionine+2	#NUM!	#NUM!	#NUM!	#NUM!	#NUM!	18187	#NUM!	#NUM!	#NUM!	#NUM!	#NUM!	#NUM!	#NUM!	#NUM!	#NUM!	#NUM!	#NUM!	#NUM!	#NUM!	#NUM!	#NUM!	#NUM!	#NUM!	#NUM!	#NUM!	#NUM!	#NUM!	#NUM!	27267	#NUM!	#NUM!	#NUM!	#NUM!	#NUM!	#NUM!	#NUM!	#NUM!	#NUM!	#NUM!	#NUM!	#NUM!	#NUM!	21836	#NUM!	#NUM!	#NUM!	#NUM!	#NUM!	#NUM!
Methionine+4	32527	21859	159528	198969	284560	143293	226821	101915	94855	26085	125219	183724	45126	#NUM!	186533	#NUM!	84285	#NUM!	236630	282744	#NUM!	79347	157356	32240	#NUM!	126676	207389	49322	188232	28355	77760	#NUM!	52604	#NUM!	99790	242508	#NUM!	24368	61244	#NUM!	#NUM!	25305	57834	#NUM!	#NUM!	110880	#NUM!	39646	74736
METHYGLUTARATE (neg.)	#NUM!	#NUM!	#NUM!	#NUM!	#NUM!	#NUM!	#NUM!	#NUM!	#NUM!	#NUM!	#NUM!	#NUM!	#NUM!	#NUM!	#NUM!	#NUM!	#NUM!	#NUM!	#NUM!	#NUM!	#NUM!	#NUM!	#NUM!	#NUM!	#NUM!	#NUM!	#NUM!	#NUM!	#NUM!	#NUM!	#NUM!	#NUM!	#NUM!	#NUM!	#NUM!	#NUM!	#NUM!	#NUM!	#NUM!	#NUM!	#NUM!	#NUM!	#NUM!	#NUM!	#NUM!	#NUM!	#NUM!	#NUM!	#NUM!
METHYL 4-AMINOBUTYRATE	208284176	150145336	134358582	168472174	111440095	115554628	88049545	116309402	117077248	#NUM!	100775061	98774894	91946803	70452929	97436738	#NUM!	71618588	70186269	125225041	122175362	249074850	162771145	162223860	#NUM!	132944985	104953257	148495723	83707312	131840447	106263567	99190119	94467177	79485269	#NUM!	74922480	81565470	86990876	134867825	112212786	126644722	134236713	125576938	120729480	102161033	175724457	126414306	103798814	#NUM!	116802387
METHYL GALACTOSIDE (neg.)	#NUM!	#NUM!	#NUM!	#NUM!	#NUM!	#NUM!	#NUM!	#NUM!	#NUM!	#NUM!	#NUM!	#NUM!	#NUM!	#NUM!	#NUM!	#NUM!	#NUM!	#NUM!	#NUM!	#NUM!	162629	#NUM!	#NUM!	#NUM!	#NUM!	#NUM!	#NUM!	#NUM!	#NUM!	#NUM!	#NUM!	#NUM!	#NUM!	#NUM!	#NUM!	#NUM!	#NUM!	#NUM!	#NUM!	#NUM!	#NUM!	#NUM!	#NUM!	#NUM!	#NUM!	#NUM!	#NUM!	#NUM!	#NUM!
METHYLMALONATE (neg.)	32767944	21626942	16809957	19588692	16333306	12372311	17743484	22504750	26141121	33009549	17885649	19648927	15501759	19252772	17497218	20200883	13813676	13370576	21288069	18675010	25362105	#NUM!	20600004	23919692	19009715	20672447	22253837	22410327	20478933	24970825	24445932	12967399	12834379	23516682	14230160	15712964	23117464	28716183	#NUM!	16195780	14712231	16183364	19135663	18124739	19134705	#NUM!	15605246	24806074	18245014
METHYLTHIOADENOSINE	180570587	185111612	194575504	168922390	179025398	177493119	218856243	188144447	208839240	284988635	228532632	237718395	89338804	107412437	79848377	93956361	110894453	124207805	211511755	229588954	344452990	221039094	211960501	278881593	283078606	322990461	349657991	342477855	257721632	289720503	144871269	128372195	115335498	219618141	151456256	93127469	410350064	367210374	203028351	203773462	116643034	271077879	281749223	262118242	325389152	214978170	246779900	325040776	161041265
MEVALONATE (neg.)	#NUM!	#NUM!	#NUM!	#NUM!	#NUM!	#NUM!	#NUM!	#NUM!	#NUM!	#NUM!	#NUM!	#NUM!	#NUM!	#NUM!	#NUM!	#NUM!	#NUM!	#NUM!	#NUM!	#NUM!	#NUM!	#NUM!	#NUM!	#NUM!	#NUM!	#NUM!	#NUM!	#NUM!	#NUM!	#NUM!	#NUM!	#NUM!	#NUM!	#NUM!	#NUM!	#NUM!	#NUM!	#NUM!	#NUM!	#NUM!	#NUM!	#NUM!	#NUM!	#NUM!	#NUM!	#NUM!	#NUM!	#NUM!	#NUM!
MONOMETHYLGLUTARATE (neg.)	#NUM!	#NUM!	#NUM!	#NUM!	#NUM!	155293	1308803	1184801	1265258	1488564	1730911	2108946	193050846	228031327	79833639	111247615	#NUM!	2474951	349558	686870	1845297	#NUM!	365928	1357707	1758327	1409942	1555300	1231960	516546	1336847	235243893	2444764	234425022	868357	1803321	170990832	728255	758313	429075	462804	1073232	1021272	2121821	2791422	1472669	#NUM!	1819323	1910368	1292688
MYOINOSITOL (neg.)	1177104638	746148522	1004018183	606492956	388509991	599126876	514603518	623727116	910519938	577478976	332839298	510733681	449605930	408355978	624663272	508449713	321979968	417392238	631766091	454740706	929623109	1118868170	880887624	1315901746	581835425	415865163	761071123	853414824	696518278	947122703	667211244	345976337	493164852	669718675	444156781	570056988	1189844006	868789085	581076388	848253441	662239860	1009162501	586447898	368154565	637954689	874266372	579390973	855044114	540385683
myo-inositol	1170249869	745403639	1002477378	606355524	387695508	598816658	514451180	624195749	907512903	571908614	335379734	510326301	450124975	410351518	625180305	507145456	323940263	419461237	629849597	454636835	919737211	1115808478	879995262	1301239350	581884776	416892263	759361482	850905229	695881001	945316525	663257971	347393400	495185323	662348656	445342648	572438939	1182159117	855741733	580009225	847137704	663659229	1005657709	585667735	372588807	637891252	871552819	579050328	843480756	541381543
N,N,N-TRIMETHYLLYSINE	22879251	15756471	13200664	11226591	10976974	10091852	#NUM!	19528245	23330902	25269939	12204953	14241143	10811604	13914711	20561981	23434402	13891397	16839560	16556518	15621342	22894659	25420743	22710898	39515967	18803500	20029745	28361603	27564239	29128019	28189982	42550038	20603327	23678518	53629249	#NUM!	28049975	31946646	30632222	27872542	23870499	22121538	24132305	22346145	17370907	25444831	31055332	22544728	40411542	31637966
N,N-DIMETHYL-1,4-PHENYLENEDIAMINE	#NUM!	#NUM!	#NUM!	#NUM!	#NUM!	#NUM!	#NUM!	#NUM!	#NUM!	#NUM!	#NUM!	#NUM!	#NUM!	#NUM!	#NUM!	#NUM!	#NUM!	#NUM!	#NUM!	#NUM!	#NUM!	#NUM!	#NUM!	#NUM!	#NUM!	#NUM!	#NUM!	#NUM!	#NUM!	#NUM!	#NUM!	#NUM!	#NUM!	#NUM!	#NUM!	#NUM!	#NUM!	#NUM!	#NUM!	#NUM!	#NUM!	#NUM!	#NUM!	#NUM!	#NUM!	#NUM!	#NUM!	#NUM!	#NUM!
N,N-DIMETHYLARGININE	13708154	10522831	9032841	#NUM!	#NUM!	#NUM!	#NUM!	12774293	18874606	22398104	10429421	13535053	#NUM!	15475	27015859	35110778	#NUM!	#NUM!	#NUM!	#NUM!	#NUM!	18536281	16653860	28528702	#NUM!	#NUM!	#NUM!	#NUM!	28251822	30190063	64091748	23795394	#NUM!	82352240	#NUM!	#NUM!	#NUM!	#NUM!	20440544	16242905	32237	17015152	#NUM!	#NUM!	#NUM!	26219029	#NUM!	39758128	#NUM!
N6-(DELTA2-ISOPENTENYL)-ADENINE	#NUM!	#NUM!	#NUM!	#NUM!	130383	#NUM!	76426	146651	#NUM!	158607	#NUM!	#NUM!	#NUM!	#NUM!	#NUM!	#NUM!	68316	134005	#NUM!	96566	#NUM!	#NUM!	#NUM!	139702	#NUM!	#NUM!	168348	#NUM!	#NUM!	#NUM!	140440	#NUM!	71493	148115	120316	#NUM!	176584	#NUM!	107510	#NUM!	#NUM!	151013	#NUM!	#NUM!	144511	#NUM!	#NUM!	#NUM!	160902
N-ACETYLALANINE (neg.)	21140450	16069114	11579017	13286959	14294016	10958447	6486337	11878172	12005829	16434384	9779293	9248369	5876809	6967993	8087798	10595824	6334932	7107822	16601760	18743486	26990735	19450283	21553179	25338385	11347815	13503284	16435680	13673077	15152087	16032889	15086646	8315657	8783951	16165206	8258070	9382446	22933525	28467014	22995520	18427754	17599650	16054518	10567624	10466403	12453031	11527649	10418078	14705751	8888803
N-ACETYLASPARAGINE	1029185	210575	149869	264325	444460	351936	441113	872616	542648	42838	372903	740230	529993	753350	498539	1341360	397182	422504	665769	1103928	1283032	136012	309150	102730	1160654	1296429	922319	1486578	587353	674205	1519594	1168346	1044199	69249	1402274	793237	953581	#NUM!	1362232	233327	13582383	3862608	155692	616043	1418378	153094	177444	#NUM!	546141
N-ACETYLASPARTATE (neg.)	12494616189	9639710946	8136010754	8135864540	7827264085	7550185819	6332772395	9270328851	9876362090	12811992566	7180835405	7801540756	5119499651	6021160295	6698178905	8254251093	5611837297	5951884038	9485905988	9571312595	13241224229	11829861069	11897361293	15973573012	9003147251	9505662864	11510846402	11288187952	11304715605	12873465119	10802886486	6489591620	7201949049	12394507383	7190199950	7393387864	13401140886	14228452821	12390545667	10792741263	10038199618	10822423798	8947907580	8732949007	10270989484	10988865433	9389610264	14006005307	7863854284
N-ACETYLCYSTEINE (neg.)	15823086	13976363	13829658	11713897	12090060	12770307	4735318	4594039	7752380	832893	4640673	6049467	5451048	5141876	5264004	4961997	5809769	8048661	7102530	10960432	13834255	14611322	13608034	7103997	7190872	3386978	9707181	2419936	6023875	5859450	9823396	4167135	9696502	11081287	6620345	4555291	6746340	16393441	15997284	16459328	10883935	11015114	8231736	8289944	11508190	7669600	7603199	8394319	7915694
N-ACETYLGALACTOSAMINE	19286429	12800731	9028398	9506626	8914885	8442335	4642912	8851915	9531965	13300362	6188389	5793110	2408206	2495742	3498041	5894658	1870222	1970436	12639636	13520291	15905599	15794339	15701975	23634401	8736881	9000346	11645120	10056276	10817092	10906757	5440142	2678138	3326210	5985099	2801508	3129655	15901296	19453791	17272277	13201349	14020372	13986864	7739869	5705218	8350002	8543167	7051663	12467861	3102031
N-acetylglucosamine 6-phosphate+6	#NUM!	#NUM!	#NUM!	#NUM!	#NUM!	#NUM!	#NUM!	#NUM!	#NUM!	#NUM!	#NUM!	#NUM!	#NUM!	#NUM!	#NUM!	#NUM!	#NUM!	#NUM!	#NUM!	#NUM!	#NUM!	#NUM!	#NUM!	#NUM!	#NUM!	#NUM!	#NUM!	#NUM!	#NUM!	#NUM!	#NUM!	#NUM!	#NUM!	#NUM!	#NUM!	#NUM!	#NUM!	#NUM!	#NUM!	#NUM!	#NUM!	#NUM!	#NUM!	#NUM!	#NUM!	#NUM!	#NUM!	#NUM!	#NUM!
N-ACETYLGLUCOSAMINE	19286429	12800731	9028398	9506626	8914885	8442335	4642912	8851915	9531965	13300362	6188389	5793110	2408206	2495742	3498041	5894658	1870222	1970436	12639636	13520291	15905599	15794339	15701975	23634401	8736881	9000346	11645120	10056276	10817092	10906757	5440142	2678138	3326210	5985099	2801508	3129655	15901296	19453791	17272277	13201349	14020372	13986864	7739869	5705218	8350002	8543167	7051663	12467861	3102031
N-ACETYLGLUTAMATE	52411001	44139655	28270977	43811140	42855814	33752205	28654342	41515633	40647796	43245016	35333579	36056432	15987335	20127627	20078821	25491483	20559911	20137537	45581183	48411562	45838602	45832158	55547023	51028859	41688344	43304138	49230524	35387365	47203830	45347985	31164620	22827129	24461475	30125212	25024189	20172477	36619199	52482934	56307512	47211380	46208981	37024165	39909377	43145495	36713079	40720635	35897668	42591627	22175705
N-ACETYLGLYCINE (neg.)	18546484	14539993	11837240	10747050	10653953	9474785	4332084	9120194	8606319	11948856	7305252	6959546	6956437	7574135	9603937	11740346	7885379	7987437	12648665	13136585	21265288	17521582	16644244	21291453	8704980	9989123	11036082	9819058	10667163	10627663	14464474	8532322	9236879	15692341	8662118	9532740	21539958	21902195	17341624	16352752	13404384	13719871	7605398	8237949	8114697	8173712	7273850	9746087	8761224
N-ACETYLLEUCINE (neg.)	988038	1115184	1319054	826181	917016	611600	423639	977191	864482	1252537	831053	814928	834466	590779	800302	979876	835554	990524	1224495	792633	1341926	994070	958762	1775526	956337	#NUM!	941465	967654	983170	1082817	800677	892983	375038	1406356	758003	682622	1323600	555918	1181763	1175960	874628	1139015	983716	566130	897068	774088	715459	1380993	982544
N-ACETYLMANNOSAMINE	19286429	12800731	9028398	9506626	8914885	8442335	4642912	8851915	9531965	13300362	6188389	5793110	2408206	2495742	3498041	5894658	1870222	1970436	12639636	13520291	15905599	15794339	15701975	23634401	8736881	9000346	11645120	10056276	10817092	10906757	5440142	2678138	3326210	5985099	2801508	3129655	15901296	19453791	17272277	13201349	14020372	13986864	7739869	5705218	8350002	8543167	7051663	12467861	3102031
N-ACETYLMETHIONINE (neg.)	94603349	76020843	66229066	68216526	66029763	54319078	35840403	58285784	58705752	#NUM!	51148632	51924144	44496107	49520947	63248032	#NUM!	44262657	44067990	64779179	71339369	90374877	85115875	85177113	#NUM!	69174793	68242164	86269617	66653863	77160225	80665505	#NUM!	47900738	58685768	#NUM!	46471070	63705646	107164090	#NUM!	113298163	99269025	85777460	89516775	70344525	62337332	66963818	73400755	68074441	#NUM!	64830713
N-ACETYLNEURAMINATE	30727589	19341194	14725152	14726889	13843700	12807459	6244467	14729847	17666303	18119904	9582589	12171238	2026143	2659173	3926280	4960101	2456708	3253734	15174051	14214076	21938647	21915847	20924289	28844102	10191158	11626586	16666191	14216543	17338341	16257509	6595693	2857722	3229756	7049480	3413444	4132838	53822645	59822634	49078359	39436880	42795851	35928743	22204133	19252167	24539764	31768629	24231123	32859483	9545982
N-ACETYLPHENYLALANINE	908777	497279	413866	361279	241276	260079	787346	1437295	848470	1392358	819939	718138	122073	120425	124591	76122	906888	775337	269817	503858	1661102	636456	832833	565499	600394	1050430	594711	978572	887232	993883	64357	1034469	71221	790496	935152	77576	568236	1954051	716037	534253	371044	433372	619534	869917	828212	838893	858652	973342	607513
N-ACETYLPROLINE	#NUM!	#NUM!	#NUM!	#NUM!	#NUM!	#NUM!	#NUM!	#NUM!	#NUM!	#NUM!	#NUM!	#NUM!	#NUM!	#NUM!	#NUM!	#NUM!	#NUM!	#NUM!	#NUM!	#NUM!	#NUM!	#NUM!	#NUM!	#NUM!	#NUM!	#NUM!	#NUM!	#NUM!	#NUM!	#NUM!	#NUM!	#NUM!	#NUM!	#NUM!	#NUM!	#NUM!	#NUM!	#NUM!	#NUM!	#NUM!	#NUM!	#NUM!	#NUM!	#NUM!	#NUM!	#NUM!	#NUM!	#NUM!	#NUM!
N-ACETYLPUTRESCINE	#NUM!	#NUM!	#NUM!	#NUM!	#NUM!	#NUM!	#NUM!	#NUM!	#NUM!	#NUM!	#NUM!	#NUM!	#NUM!	#NUM!	#NUM!	#NUM!	#NUM!	#NUM!	#NUM!	#NUM!	#NUM!	#NUM!	#NUM!	#NUM!	#NUM!	#NUM!	#NUM!	#NUM!	#NUM!	#NUM!	#NUM!	#NUM!	#NUM!	#NUM!	#NUM!	#NUM!	#NUM!	#NUM!	#NUM!	#NUM!	#NUM!	#NUM!	#NUM!	#NUM!	#NUM!	#NUM!	#NUM!	#NUM!	#NUM!
N-ACETYLSERINE (neg.)	395695660	293195261	246557759	238636755	228410983	207076583	98323192	195559698	176401686	#NUM!	154356111	148618290	147970975	165121881	206919182	253475427	168660378	169473205	270023724	279321758	488680142	373439798	351279522	#NUM!	185001443	213804474	233949365	200239741	220957912	225114035	318791817	180057081	197201913	#NUM!	188581959	199165971	438151240	442000450	369457171	344102200	324595735	296867801	167773694	179039798	181268038	172815604	162833797	#NUM!	196007255
N-ACETYLSEROTONIN	33972	#NUM!	39311	#NUM!	25691	25741	20490	#NUM!	#NUM!	#NUM!	#NUM!	#NUM!	25945	22423	#NUM!	40251	#NUM!	#NUM!	#NUM!	#NUM!	#NUM!	#NUM!	#NUM!	33434	#NUM!	#NUM!	#NUM!	#NUM!	33600	25147	#NUM!	#NUM!	#NUM!	#NUM!	24349	#NUM!	#NUM!	#NUM!	#NUM!	#NUM!	#NUM!	#NUM!	#NUM!	#NUM!	#NUM!	38858	78343	#NUM!	35855
N-ACETYLTRYPTOPHAN	20795	#NUM!	35078	#NUM!	#NUM!	#NUM!	#NUM!	#NUM!	#NUM!	#NUM!	#NUM!	#NUM!	#NUM!	23481	31531	#NUM!	#NUM!	#NUM!	#NUM!	#NUM!	#NUM!	#NUM!	#NUM!	#NUM!	40639	#NUM!	#NUM!	#NUM!	#NUM!	#NUM!	#NUM!	#NUM!	#NUM!	#NUM!	#NUM!	#NUM!	#NUM!	#NUM!	#NUM!	#NUM!	#NUM!	#NUM!	#NUM!	#NUM!	#NUM!	36061	#NUM!	#NUM!	#NUM!
NAD+	176640	1143849	558853	993174	505223	724677	16298	1240408	863202	896394	522099	524756	27074	30364	19456	49806	#NUM!	96608	549696	227788	#NUM!	1841263	344587	1540088	416364	552692	1022034	627693	1078047	1382439	33076	81178	28717	48996	23696	#NUM!	1541067	877572	264672	1831449	1635378	1928004	1150893	749777	726996	476858	813873	1548993	40900
NADH	#NUM!	#NUM!	#NUM!	#NUM!	#NUM!	#NUM!	#NUM!	#NUM!	#NUM!	#NUM!	#NUM!	#NUM!	#NUM!	#NUM!	#NUM!	#NUM!	#NUM!	74744	#NUM!	#NUM!	#NUM!	#NUM!	#NUM!	#NUM!	#NUM!	#NUM!	#NUM!	#NUM!	#NUM!	#NUM!	#NUM!	#NUM!	#NUM!	#NUM!	#NUM!	#NUM!	#NUM!	#NUM!	#NUM!	#NUM!	#NUM!	#NUM!	#NUM!	#NUM!	#NUM!	#NUM!	#NUM!	#NUM!	#NUM!
NADP+	6419944	3390631	2236318	2717898	1974427	2546451	4213104	2473596	2764938	3358626	1690806	1728578	402103	869828	601480	1152287	267119	275748	2798015	3004881	5052798	4021670	4456094	5111641	2023760	2140652	2476894	2459626	3145459	3123639	1197637	298456	373671	630771	371168	375610	5304902	5469876	5745270	3996395	3710659	4044362	2265991	2599737	2452607	3399106	2695482	3932328	603290
NADPH	24775	#NUM!	#NUM!	#NUM!	15858	17321	#NUM!	83675	#NUM!	17138	#NUM!	17148	#NUM!	#NUM!	18899	#NUM!	#NUM!	#NUM!	#NUM!	23266	29583	32669	20031	33086	16734	#NUM!	#NUM!	18484	24943	#NUM!	20217	#NUM!	#NUM!	#NUM!	#NUM!	#NUM!	#NUM!	30230	30694	23900	18718	26727	18666	36803	#NUM!	23022	16020	#NUM!	39314
N-ALPHA-ACETYLLYSINE	21100429	15005539	14163739	13172492	12150321	11734294	12087636	18683399	19978276	22847050	12827252	13990494	8754488	10176078	13565431	14876723	9615213	11673531	15235362	13876753	18259900	20689227	18263052	25310648	17130149	16279288	21047365	21940319	21532417	24911662	16365465	11677246	13523454	21473327	12848859	16115391	19596353	17636796	17996686	15965524	12011487	16663558	14996923	12182881	16508419	19948820	15556376	21667346	12345199
N-FORMYLGLYCINE (neg.)	#NUM!	#NUM!	#NUM!	#NUM!	#NUM!	#NUM!	#NUM!	#NUM!	503639	482992	#NUM!	#NUM!	#NUM!	#NUM!	594896	#NUM!	#NUM!	#NUM!	#NUM!	#NUM!	#NUM!	#NUM!	#NUM!	#NUM!	#NUM!	#NUM!	#NUM!	#NUM!	#NUM!	#NUM!	504963	#NUM!	#NUM!	#NUM!	#NUM!	#NUM!	#NUM!	#NUM!	#NUM!	#NUM!	3641289	1033522	#NUM!	#NUM!	#NUM!	#NUM!	#NUM!	#NUM!	#NUM!
N-FORMYL-L-METHIONINE (neg.)	39218238	30699175	26205310	26561617	26763346	21607960	16595923	30178940	29499455	#NUM!	24591773	25354937	27888754	30263429	38210185	#NUM!	30558557	31384022	26967685	31451698	40170950	36119436	36149464	#NUM!	34316228	36207146	43975341	34316239	39668756	43227247	70885028	33540679	40951669	#NUM!	34182368	42821587	41864515	40355482	49074986	37977984	39403417	37436919	33829238	30267780	33616951	37351338	33698932	#NUM!	44389381
nicotic acid	#NUM!	#NUM!	26064	#NUM!	#NUM!	#NUM!	#NUM!	#NUM!	118383	#NUM!	#NUM!	#NUM!	#NUM!	#NUM!	60962	#NUM!	#NUM!	#NUM!	#NUM!	90216	1156224	#NUM!	#NUM!	#NUM!	#NUM!	#NUM!	#NUM!	53116	#NUM!	#NUM!	#NUM!	#NUM!	#NUM!	887620	#NUM!	#NUM!	#NUM!	#NUM!	#NUM!	120639	505830	84910	26425	#NUM!	#NUM!	#NUM!	46395	#NUM!	36505
NICOTINAMIDE HYPOXANTHINE DINUCLEOTIDE	#NUM!	#NUM!	#NUM!	#NUM!	#NUM!	40250	#NUM!	#NUM!	#NUM!	20993	21689	#NUM!	#NUM!	#NUM!	#NUM!	#NUM!	#NUM!	#NUM!	#NUM!	21432	#NUM!	#NUM!	70319	#NUM!	#NUM!	#NUM!	#NUM!	#NUM!	#NUM!	#NUM!	#NUM!	#NUM!	#NUM!	24732	#NUM!	#NUM!	#NUM!	#NUM!	62067	19926	#NUM!	18584	#NUM!	#NUM!	#NUM!	#NUM!	#NUM!	#NUM!	#NUM!
NICOTINAMIDE MONONUCLEOTIDE	1222527	655346	416707	255723	315037	277085	215793	521644	958832	757267	137670	439293	31597	37211	177857	28633	26801	22220	529833	218877	761663	935967	850400	1279500	324592	376137	716194	886395	687153	843961	303101	20884	59795	307820	96222	32728	2168167	2056682	1501212	1303484	1183240	1331494	705679	690077	1103087	1739729	914827	1947848	679776
NICOTINAMIDE	1054249769	1290311169	1855786525	848800332	1211271418	1294100757	684826532	997206533	1543718009	2201491113	1235310152	1311996289	923372318	1094446748	1113294486	1566455585	1201925121	1457871958	1414284976	1404141195	2140535044	1780002597	1310232318	2354238996	1479662579	1804784506	1664433998	3105862510	1713963421	2069925771	2025064706	1125485047	1282677553	3226520034	1386011706	1652077663	4609295006	2096240304	1825839805	1596977550	1413296975	2153357335	1387718599	1411120173	1848895562	1631080605	1821064600	3359484975	1857047356
NICOTINATE	6126353	3041244	4931519	3848802	2131826	2442613	16845453	26410057	3550670	5837296	4727654	3236463	4627806	#NUM!	4742807	14127850	2447770	3469388	5758368	17421290	2535462	13215395	6320517	9467201	3203812	7175536	3850052	15858153	6552475	8780021	265264	1711851	3178673	3648303	2599662	2939213	2855123	6213941	7080390	8125558	1854329	3404293	4227730	4502155	5321419	11065273	6991399	1776433	3456393
N-METHYLASPARTATE	#NUM!	#NUM!	#NUM!	#NUM!	#NUM!	#NUM!	#NUM!	#NUM!	#NUM!	#NUM!	#NUM!	#NUM!	#NUM!	1593818	1915746	1770959	#NUM!	#NUM!	#NUM!	#NUM!	#NUM!	#NUM!	#NUM!	#NUM!	#NUM!	#NUM!	#NUM!	#NUM!	#NUM!	#NUM!	1889121	#NUM!	#NUM!	2254600	#NUM!	2636895	4303894	#NUM!	#NUM!	#NUM!	#NUM!	#NUM!	#NUM!	#NUM!	#NUM!	#NUM!	#NUM!	#NUM!	#NUM!
N-METHYLGLUTAMATE	#NUM!	#NUM!	#NUM!	#NUM!	#NUM!	#NUM!	#NUM!	#NUM!	#NUM!	#NUM!	#NUM!	#NUM!	#NUM!	#NUM!	#NUM!	#NUM!	#NUM!	#NUM!	#NUM!	#NUM!	#NUM!	#NUM!	#NUM!	#NUM!	#NUM!	#NUM!	#NUM!	#NUM!	#NUM!	#NUM!	#NUM!	#NUM!	#NUM!	2434107	#NUM!	#NUM!	4945274	#NUM!	#NUM!	#NUM!	#NUM!	#NUM!	#NUM!	#NUM!	#NUM!	#NUM!	#NUM!	2397227	#NUM!
N-METHYLTRYPTAMINE	#NUM!	17502	#NUM!	#NUM!	#NUM!	#NUM!	#NUM!	#NUM!	#NUM!	#NUM!	#NUM!	#NUM!	#NUM!	25379	#NUM!	#NUM!	#NUM!	#NUM!	#NUM!	20060	#NUM!	17064	#NUM!	#NUM!	#NUM!	#NUM!	#NUM!	#NUM!	#NUM!	#NUM!	#NUM!	#NUM!	#NUM!	80340	#NUM!	#NUM!	#NUM!	#NUM!	#NUM!	#NUM!	27453	#NUM!	#NUM!	#NUM!	#NUM!	#NUM!	#NUM!	#NUM!	#NUM!
N-METYL-ALANINE	#NUM!	#NUM!	#NUM!	#NUM!	#NUM!	#NUM!	#NUM!	#NUM!	#NUM!	#NUM!	#NUM!	#NUM!	#NUM!	#NUM!	#NUM!	#NUM!	#NUM!	#NUM!	#NUM!	#NUM!	2844928198	#NUM!	#NUM!	#NUM!	#NUM!	#NUM!	#NUM!	#NUM!	#NUM!	#NUM!	#NUM!	#NUM!	#NUM!	#NUM!	#NUM!	#NUM!	#NUM!	#NUM!	#NUM!	#NUM!	#NUM!	#NUM!	#NUM!	#NUM!	#NUM!	#NUM!	#NUM!	#NUM!	#NUM!
NORLEUCINE	6533245338	5432490697	6992413873	4055463534	4864198442	5334235824	3607620166	5137706341	6429583804	9179402846	5098573335	5464646778	4879041467	5546288161	6066792983	7823676381	4963004498	5730789829	5613675517	5884723264	6273202037	6781462662	5408970779	9652414535	5998306393	6970874006	6775214044	11200415487	6845622952	8484976684	9732366134	4873787428	5934116417	12056104373	5617897581	6901889568	16021739473	9733483307	8125465852	6652972539	6134003951	8325944200	6240587022	6103561572	7910964466	7103966922	6973518863	12377230097	7696486345
NORMETANEPHRINE	#NUM!	#NUM!	432819	#NUM!	#NUM!	#NUM!	#NUM!	#NUM!	#NUM!	695877	#NUM!	#NUM!	#NUM!	#NUM!	#NUM!	855630	#NUM!	#NUM!	#NUM!	#NUM!	250189	175529	688623	#NUM!	#NUM!	#NUM!	#NUM!	248490	289747	334670	709451	#NUM!	#NUM!	262501	#NUM!	51795	47701	215151	#NUM!	113400	#NUM!	#NUM!	#NUM!	#NUM!	999552	#NUM!	181343	1063746	927351
NORVALINE	2853422571	2251768344	2802826315	1655515417	1973518386	2246312917	1540567909	2128014471	2796867623	3926340815	1972905683	2232852678	2061605606	2489767966	2667221534	3193974381	2058236742	2436729484	2376090785	2506734114	2811005381	2738991656	2309352441	4052991307	2396346854	2891140670	2725900240	5041142985	2837392785	3754746655	4233197067	2080669600	2578235375	5469416731	2505277832	3032700528	7194052335	3813682609	3407905829	2557193275	2257916843	3254976517	2363470863	2488259507	3216068738	2791891830	2694415049	5145087593	3107109561
O-ACETYLCARNITINE	659161345	428890312	342806319	317433544	257349243	218332128	279976635	397557235	323953833	484998267	229029148	213445180	256659054	245476323	319768315	444266817	225049627	211603923	210242271	191932297	414981163	274894458	248857987	434335420	195269117	160527577	230827631	140850238	193038846	147332450	283276691	178285537	169675858	295413922	147484963	139372514	318830496	534930608	311865690	351372746	304822637	301832313	292521333	233557118	278458255	273715842	211119897	323391972	293411382
O-ACETYLSERINE (neg.)	395695660	293195261	246557759	238636755	228410983	207076583	98323192	195559698	176401686	257082755	154356111	148618290	147970975	165121881	206919182	253475427	168660378	169473205	270023724	279321758	488680142	373439798	351279522	437517066	185001443	213804474	233949365	200239741	220957912	225114035	318791817	180057081	197201913	332600855	188581959	199165971	438151240	442000450	369457171	344102200	324595735	296867801	167773694	179039798	181268038	172815604	162833797	215378239	196007255
O-PHOSPHOETHANOLAMINE	714796186	458925382	365056569	351391317	322688104	324125875	338445797	577301765	567681059	791909816	381040426	417522105	266728285	351005237	405817855	477205548	310503053	322573540	386369337	397058672	627895180	534930604	543868214	773368676	448102238	492788173	590221164	545540119	634503585	735077013	636976946	329599700	359788168	683632472	345455215	362596540	459229756	513348238	453769311	363958561	352395356	383969174	388628176	405627469	495124991	509582138	413785922	665237091	297127165
O-PHOSPHOSERINE	187947	56771	#NUM!	#NUM!	14261	10691	2225457	271676	525564	427873	361943	95981	39135	572233	770149	988847	242934	281702	148535	#NUM!	64727	#NUM!	60116	19055	159233	337491	248918	707938	436152	699018	861916	289805	524927	1301469	472929	617346	157140	#NUM!	91019	22541	#NUM!	94289	55607	265452	423686	644204	61283	1214828	894847
OPHTHALMATE	3511827	936771	1764516	813414	606555	649660	#NUM!	93813	138504	178099	30313	80069	39917	54125	83897	116279	31375	87801	1411469	1490446	2734356	2603086	1862377	4982882	490292	81642	122171	116707	991578	150056	64623	66469	#NUM!	170280	64370	509207	3196447	3284332	3334098	1629382	1477258	2368735	133654	94718	98941	141507	80250	162434	92943
Ornithine	54568616	19893524	24318318	14880976	7248488	17535539	28678596	36247179	42042592	48890071	20360992	28902486	41823965	64386592	66924798	68104657	36636674	48473297	14347235	17793911	32303380	33928234	28787441	43659732	33101271	37246211	32491713	68763358	48157050	60988715	124498361	38539330	57409145	167796569	65004669	80984176	70151252	35358966	40384646	22382655	17405044	33031413	31646488	30472958	39702038	52432873	39045205	76009644	78604604
Ornithine+1	#NUM!	#NUM!	#NUM!	#NUM!	#NUM!	#NUM!	#NUM!	#NUM!	#NUM!	125927	#NUM!	#NUM!	#NUM!	#NUM!	467436	448387	#NUM!	#NUM!	#NUM!	#NUM!	#NUM!	#NUM!	#NUM!	#NUM!	#NUM!	#NUM!	#NUM!	#NUM!	102170	472259	546496	#NUM!	#NUM!	3037332	230854	403952	391405	#NUM!	103698	#NUM!	#NUM!	#NUM!	#NUM!	#NUM!	#NUM!	#NUM!	#NUM!	1103357	166493
Ornithine+15N	#NUM!	#NUM!	#NUM!	#NUM!	#NUM!	#NUM!	#NUM!	#NUM!	#NUM!	#NUM!	#NUM!	#NUM!	#NUM!	#NUM!	#NUM!	#NUM!	#NUM!	#NUM!	#NUM!	#NUM!	#NUM!	#NUM!	#NUM!	#NUM!	#NUM!	#NUM!	#NUM!	#NUM!	#NUM!	#NUM!	#NUM!	#NUM!	#NUM!	#NUM!	#NUM!	#NUM!	#NUM!	#NUM!	#NUM!	#NUM!	#NUM!	#NUM!	#NUM!	#NUM!	#NUM!	#NUM!	#NUM!	#NUM!	#NUM!
Ornithine+2	#NUM!	#NUM!	#NUM!	#NUM!	#NUM!	#NUM!	10556	#NUM!	#NUM!	#NUM!	#NUM!	#NUM!	10147	8701	13512	#NUM!	#NUM!	9358	#NUM!	#NUM!	#NUM!	#NUM!	#NUM!	#NUM!	#NUM!	#NUM!	9646	17755	#NUM!	#NUM!	41835	#NUM!	#NUM!	112415	#NUM!	#NUM!	#NUM!	#NUM!	#NUM!	#NUM!	#NUM!	#NUM!	#NUM!	#NUM!	#NUM!	#NUM!	#NUM!	#NUM!	10377
Ornithine+3	#NUM!	#NUM!	#NUM!	#NUM!	#NUM!	#NUM!	#NUM!	#NUM!	#NUM!	#NUM!	#NUM!	#NUM!	#NUM!	#NUM!	#NUM!	#NUM!	#NUM!	#NUM!	#NUM!	#NUM!	#NUM!	#NUM!	#NUM!	#NUM!	#NUM!	#NUM!	#NUM!	#NUM!	#NUM!	#NUM!	#NUM!	#NUM!	#NUM!	#NUM!	#NUM!	#NUM!	#NUM!	#NUM!	#NUM!	#NUM!	#NUM!	#NUM!	#NUM!	#NUM!	#NUM!	#NUM!	#NUM!	#NUM!	#NUM!
Ornithine+4	#NUM!	#NUM!	#NUM!	#NUM!	#NUM!	#NUM!	16262	#NUM!	#NUM!	#NUM!	#NUM!	#NUM!	#NUM!	#NUM!	#NUM!	#NUM!	#NUM!	#NUM!	#NUM!	#NUM!	#NUM!	#NUM!	#NUM!	#NUM!	#NUM!	#NUM!	#NUM!	#NUM!	#NUM!	#NUM!	#NUM!	#NUM!	#NUM!	#NUM!	#NUM!	#NUM!	#NUM!	#NUM!	#NUM!	#NUM!	#NUM!	#NUM!	#NUM!	#NUM!	#NUM!	#NUM!	#NUM!	#NUM!	#NUM!
Ornithine+5	#NUM!	#NUM!	#NUM!	#NUM!	#NUM!	#NUM!	#NUM!	#NUM!	#NUM!	#NUM!	#NUM!	#NUM!	#NUM!	#NUM!	#NUM!	#NUM!	#NUM!	#NUM!	#NUM!	#NUM!	#NUM!	#NUM!	#NUM!	#NUM!	#NUM!	#NUM!	#NUM!	#NUM!	8547	#NUM!	#NUM!	#NUM!	#NUM!	#NUM!	#NUM!	#NUM!	#NUM!	#NUM!	#NUM!	#NUM!	#NUM!	#NUM!	#NUM!	9989	#NUM!	#NUM!	#NUM!	#NUM!	#NUM!
OROTATE (neg.)	1132916	1102376	578314	758515	507874	684579	439067	509585	579990	275642	487815	714944	469447	163070	4263334	33115	85766	121240	823144	1735513	2817667	1328855	896625	1215436	759775	686553	561306	638388	609621	713714	370072	407251	451974	222106	293993	476249	990526	1983614	1558236	1290776	3056579	1163723	920809	780589	975035	1076376	743878	897802	833387
O-SUCCINYL-HOMOSERINE	56469	33270	#NUM!	55582	#NUM!	#NUM!	57132	#NUM!	#NUM!	#NUM!	#NUM!	#NUM!	#NUM!	#NUM!	#NUM!	#NUM!	#NUM!	#NUM!	122474	47200	52171	59032	81400	#NUM!	#NUM!	#NUM!	#NUM!	#NUM!	#NUM!	#NUM!	#NUM!	#NUM!	#NUM!	#NUM!	#NUM!	#NUM!	#NUM!	97199	#NUM!	76959	#NUM!	55931	#NUM!	#NUM!	#NUM!	#NUM!	#NUM!	#NUM!	#NUM!
OXALATE (neg.)	26779835	18587722	16771418	16244505	29095246	28231212	20364912	24688525	22450680	28709303	16739594	21048856	18920131	20265556	19078254	16686196	19543504	17808932	29258965	21789306	19981154	17281037	20657861	15917361	22498812	29495957	22135533	35847069	22200508	19980840	18577270	16992689	16503232	18979888	15779827	19393355	21780160	17971333	26794805	18398528	30570129	18174439	28096798	27131903	19451826	18644636	18341385	23622953	24378766
OXOADIPATE (neg.)	#NUM!	#NUM!	#NUM!	#NUM!	#NUM!	#NUM!	#NUM!	#NUM!	#NUM!	#NUM!	#NUM!	#NUM!	#NUM!	#NUM!	#NUM!	#NUM!	#NUM!	#NUM!	#NUM!	#NUM!	#NUM!	#NUM!	#NUM!	#NUM!	#NUM!	#NUM!	#NUM!	#NUM!	#NUM!	#NUM!	#NUM!	#NUM!	#NUM!	#NUM!	#NUM!	#NUM!	#NUM!	#NUM!	#NUM!	#NUM!	#NUM!	#NUM!	#NUM!	#NUM!	#NUM!	#NUM!	#NUM!	#NUM!	#NUM!
Oxoglutarate (neg.) +1	3333899	2994748	1675705	1731719	2224671	1694714	5797162	8637583	7956260	5833605	4431096	5695928	5720058	6397539	9849123	9373548	6582361	7562679	2180319	2608019	3279658	3189208	3172406	3792367	7169204	5848779	9472346	7762825	8430197	8923972	11296283	5847780	8751927	12881450	8506007	9231064	1754338	2380745	2274921	2053336	2176034	1788757	6643959	6248944	7630255	8962482	7450066	11241920	8311356
Oxoglutarate (neg.) +2	4121387	3527384	1400512	1598748	555833	1045808	8118612	14558343	14867664	9432020	8598025	9713338	14791124	16950010	24955667	26472435	18983623	21464592	1980910	2064426	1373904	3032620	3829653	2246087	12813455	10303139	13021935	12046412	15126639	16594001	34139805	17373455	25641657	41285225	25982931	26586634	208484	694168	1168397	2092608	2285473	1343464	11724322	10680338	11951249	16616616	16057636	24209217	29115889
Oxoglutarate (neg.) +3	621624	675904	347560	405342	587799	364883	4624467	7198465	6740321	4962695	4326551	4686714	12007037	13839205	19279414	20031001	14885067	17367348	538827	722846	778303	682779	740947	732183	6954314	6095187	9066153	7375801	8244859	7959645	27957555	14836217	22433133	33890587	22402875	21271956	139320	512829	669749	553995	658103	346319	6851071	6881482	7537994	9359688	8187816	11531509	24385010
Oxoglutarate (neg.) +4	348181	331658	150630	213857	311530	158963	2679025	4022499	3888116	2843397	2490601	2736761	9685121	11525667	15627458	16733714	12688541	14593919	246140	373430	370989	352389	369378	386634	4069184	3645369	5365314	4488572	4888460	4655745	25247950	13197737	20289093	30941462	20838834	18320377	204131	332922	359077	292905	325755	203034	4356966	4502027	4408366	5676476	5165898	7155237	24156672
Oxoglutarate (neg.) +5	55626	75153	15097	42369	62823	21625	820233	1327621	1315897	1029139	860779	875061	5459955	6785504	8558336	9570946	7635489	9059920	23405	63577	37448	48831	59372	29148	1461149	1317341	1966916	1535911	1720849	1617186	16677885	8704746	13768947	20442883	14405731	11401269	28031	63880	71797	62739	92696	33790	1555647	1755180	1549900	2023479	2075136	2644894	17965905
OXOGLUTARATE (neg.)	48185778	44728523	29501383	25689987	29507809	24772402	27888546	44167732	44474632	#NUM!	17071001	20965913	16148105	18968604	26898435	27076328	18774870	21007182	31104276	33123388	43749144	41262793	39236183	56313859	38601426	20078998	45639119	36387303	44792320	41923732	32097389	17375183	24083477	35665834	23008308	23765067	28495000	36131031	34171083	28824761	33367521	29823717	34251530	22223250	30177106	33384870	27838980	52151655	29683086
OXOPROLINE (neg.)	433306291	292672918	357476537	267806012	262011799	322816677	390926503	455065011	613614358	591617453	434508636	510914257	883614325	1094843314	1091315393	1147766835	863179921	1031909611	335630369	321217206	586855700	368355414	351578598	398490579	526264847	618441307	625679657	1050265196	587452831	811522695	1630010634	863038649	1058611906	3343853004	1043037400	1221482250	758420548	472558631	416918578	348116691	392228147	465244395	555532265	690325572	698466358	612816443	589742500	851601447	1283306280
PALATINOSE (neg.)	#NUM!	#NUM!	#NUM!	#NUM!	#NUM!	#NUM!	#NUM!	#NUM!	#NUM!	#NUM!	#NUM!	#NUM!	#NUM!	#NUM!	#NUM!	#NUM!	#NUM!	#NUM!	#NUM!	#NUM!	#NUM!	#NUM!	#NUM!	#NUM!	#NUM!	#NUM!	#NUM!	#NUM!	#NUM!	#NUM!	#NUM!	#NUM!	#NUM!	203676330	#NUM!	#NUM!	#NUM!	#NUM!	19471330	#NUM!	19954470	#NUM!	#NUM!	#NUM!	#NUM!	#NUM!	#NUM!	155576384	#NUM!
Palmitic Acid +2	8386026	40121417	55901475	53181855	55694253	42010078	34698246	15272870	19489824	13930391	44832416	33782676	49707558	38856637	16119429	6395282	38465172	44085135	40590563	42621189	38401580	22756873	28389877	76089724	51147744	40342597	44296125	37014204	13139810	17567526	20403689	47714002	49917553	9894303	48972818	35798360	30188898	6934431	24089866	38462424	48777779	48981684	42217136	29524716	49673197	19070282	36522302	12547313	51383792
Palmitic acid +8	#NUM!	#NUM!	#NUM!	#NUM!	#NUM!	#NUM!	#NUM!	#NUM!	#NUM!	#NUM!	#NUM!	#NUM!	#NUM!	#NUM!	#NUM!	#NUM!	#NUM!	#NUM!	#NUM!	#NUM!	2939	#NUM!	#NUM!	2868	#NUM!	#NUM!	#NUM!	#NUM!	#NUM!	#NUM!	#NUM!	4228	#NUM!	#NUM!	#NUM!	#NUM!	#NUM!	2679	#NUM!	#NUM!	2311	#NUM!	#NUM!	#NUM!	#NUM!	#NUM!	#NUM!	#NUM!	#NUM!
Palmitic acid	654500923	3242199786	4483880823	4240533835	4495579599	3339963663	2784604395	1208369315	1547470693	1115119287	3556966672	2647563818	3879194981	3114037800	1270964170	526826313	3065205108	3565975768	3184005784	3340679876	3075986312	1805994223	2192325224	6011279625	4017940379	3167619427	3511296106	2807152631	1053847684	1375528947	1587316157	3874683231	3897690770	729048352	3907381572	2784997470	2440802740	543950580	1850479335	3024173529	3886392715	3912146521	3301095736	2391543846	3871775431	1515412320	2920999126	995675335	4131389110
Palmitoleic acid +4	#NUM!	#NUM!	#NUM!	#NUM!	#NUM!	#NUM!	#NUM!	#NUM!	#NUM!	#NUM!	#NUM!	#NUM!	#NUM!	#NUM!	#NUM!	#NUM!	#NUM!	#NUM!	#NUM!	#NUM!	#NUM!	#NUM!	#NUM!	#NUM!	#NUM!	#NUM!	#NUM!	#NUM!	#NUM!	#NUM!	#NUM!	#NUM!	#NUM!	#NUM!	#NUM!	#NUM!	#NUM!	#NUM!	#NUM!	#NUM!	#NUM!	#NUM!	#NUM!	#NUM!	#NUM!	#NUM!	#NUM!	#NUM!	#NUM!
Palmitoleic acid +6	#NUM!	#NUM!	#NUM!	#NUM!	#NUM!	#NUM!	#NUM!	#NUM!	#NUM!	#NUM!	#NUM!	#NUM!	#NUM!	#NUM!	#NUM!	#NUM!	#NUM!	#NUM!	#NUM!	#NUM!	#NUM!	#NUM!	#NUM!	#NUM!	#NUM!	#NUM!	#NUM!	#NUM!	#NUM!	#NUM!	#NUM!	#NUM!	#NUM!	#NUM!	#NUM!	#NUM!	#NUM!	#NUM!	#NUM!	#NUM!	#NUM!	#NUM!	#NUM!	#NUM!	#NUM!	#NUM!	#NUM!	#NUM!	#NUM!
Palmitoleic acid	#NUM!	5490630	6985415	5114010	6429421	4114915	4873164	3471570	5778956	7373079	6107861	6462956	8976114	5760290	4386990	15470810	6883955	7636525	3875917	6072408	7863497	2408041	3613621	9854596	9803658	9460057	9214558	8361598	3441601	4843102	12493837	6866232	7897633	10956541	5154185	9529708	7767839	5728028	3975288	4684740	6433118	20108056	6272906	13851792	7514319	4458108	7162540	8648223	7829276
PALMITOYLCARNITINE	54015	102504	#NUM!	29892	177889	70096	5077294	1641087	2573633	7202191	5970162	5140092	2006631	3474510	958436	6983394	7323772	8114217	127186	68747	1153948	#NUM!	56695	480217	4908448	6297871	6062012	6063949	2165758	1946852	3643345	6911810	2232534	7957192	5619979	1398320	497579	844520	63456	315896	187804	112996	5487359	3951712	7448487	3299904	5727249	6673018	7369741
Pantothenate	12004164602	8313261459	7177463799	6832148438	7014150127	5888871511	5291240136	10129842508	9736569853	14090969444	7579561304	7429068143	5190904514	5719743546	7713942581	10285951654	6035460733	6602587444	6403235874	6652832969	8896132277	8763228204	8225774302	11940227955	7408401274	7889949389	9121798982	8864084782	9940945805	10964128477	11025031553	5669975179	6170997577	11750032871	5877602182	7161035438	9837097372	9185915744	8841109998	6868336766	6140817783	7120712668	6505246198	6109488859	7384652469	8351981378	7106422262	11560957239	7019835409
PARAXANTHINE	21127	#NUM!	#NUM!	#NUM!	16643	#NUM!	#NUM!	#NUM!	15311	#NUM!	#NUM!	17799	#NUM!	#NUM!	#NUM!	#NUM!	#NUM!	18268	#NUM!	#NUM!	#NUM!	11613	#NUM!	#NUM!	#NUM!	#NUM!	#NUM!	15286	#NUM!	#NUM!	#NUM!	#NUM!	#NUM!	#NUM!	22356	#NUM!	14611	163303	26787	#NUM!	20969	19481	#NUM!	18098	#NUM!	#NUM!	#NUM!	#NUM!	#NUM!
PEP +1	193809	71292	58418	34248	18551	48210	39089	75779	105198	97489	28579	44595	15759	30989	34962	67587	9106	26132	55144	43866	133137	106288	87639	107600	54594	62615	93013	84881	101167	127306	89536	18112	13667	91190	28538	56996	141496	134418	141464	74467	104668	79003	75585	57084	127498	135380	116479	154066	31618
PEP +2	#NUM!	26087	#NUM!	#NUM!	#NUM!	#NUM!	#NUM!	#NUM!	#NUM!	#NUM!	#NUM!	#NUM!	#NUM!	#NUM!	24888	#NUM!	#NUM!	#NUM!	69710	#NUM!	#NUM!	#NUM!	49478	#NUM!	#NUM!	#NUM!	#NUM!	#NUM!	#NUM!	38060	#NUM!	#NUM!	89955	158810	#NUM!	#NUM!	148179	#NUM!	#NUM!	#NUM!	47624	#NUM!	#NUM!	#NUM!	#NUM!	#NUM!	#NUM!	#NUM!	#NUM!
PEP +3	68457275	28005946	19835084	20990929	16597063	17590973	19354988	36008665	37149453	41481898	18454212	22821815	18432980	20645786	23763133	28305281	16631656	16615704	19698644	20300445	40754720	29330065	33234220	33965506	24869861	27287223	43043830	35659876	42520119	47914808	44810934	16912709	19310103	43052756	18409469	26796246	42096637	48472481	56188788	28011833	39869499	25516835	30827557	34415442	42213897	50620943	43067717	63686599	25781462
PEP	2118066	966854	862816	777268	564811	780798	1170319	1130540	1132745	1208992	737002	814417	506063	843510	658139	1280685	430796	486376	1321305	960746	2219085	1753888	1848582	1924982	832988	1085208	1549460	1517636	1757874	2100226	1440822	369971	526957	1031091	529643	849072	1930983	2107615	2615149	1303694	2050164	1776256	943737	1167593	1474567	1894638	1542149	2306068	667659
PHENYLALANINE	4495058844	3953970505	5369426320	2849280281	3329047720	3749394586	2408898552	3644017255	5030384887	4274751607	3684534407	4006415632	3554246036	4163553442	4547364275	4485892712	3795857593	4447449407	4211931091	4253959104	4567460381	4607724787	3837209037	4787742109	4563651284	5418889147	5364072029	8945665482	5529069293	7119414898	6836022469	3777361335	4704911237	5991825054	4419397338	5871818695	11600727001	5154322016	6134353093	5124958539	4513659704	6338936056	4566054459	4402480722	5274349253	5453920650	5438923803	6096601164	6227631733
PHENYLETHANOLAMINE	#NUM!	#NUM!	#NUM!	#NUM!	#NUM!	#NUM!	#NUM!	#NUM!	#NUM!	#NUM!	#NUM!	#NUM!	#NUM!	#NUM!	#NUM!	#NUM!	#NUM!	#NUM!	#NUM!	#NUM!	#NUM!	#NUM!	#NUM!	#NUM!	#NUM!	#NUM!	#NUM!	#NUM!	#NUM!	#NUM!	#NUM!	#NUM!	#NUM!	#NUM!	#NUM!	#NUM!	#NUM!	#NUM!	#NUM!	#NUM!	#NUM!	#NUM!	#NUM!	#NUM!	#NUM!	#NUM!	#NUM!	#NUM!	#NUM!
phospholactate+1	#NUM!	#NUM!	#NUM!	#NUM!	#NUM!	#NUM!	#NUM!	#NUM!	#NUM!	#NUM!	#NUM!	#NUM!	#NUM!	#NUM!	#NUM!	#NUM!	#NUM!	#NUM!	#NUM!	#NUM!	#NUM!	#NUM!	#NUM!	#NUM!	#NUM!	#NUM!	#NUM!	#NUM!	#NUM!	#NUM!	#NUM!	#NUM!	#NUM!	#NUM!	#NUM!	#NUM!	#NUM!	#NUM!	#NUM!	#NUM!	#NUM!	#NUM!	#NUM!	#NUM!	#NUM!	#NUM!	#NUM!	#NUM!	#NUM!
phospholactate+2	#NUM!	#NUM!	#NUM!	#NUM!	#NUM!	#NUM!	#NUM!	#NUM!	#NUM!	#NUM!	#NUM!	#NUM!	#NUM!	#NUM!	#NUM!	#NUM!	#NUM!	#NUM!	#NUM!	#NUM!	#NUM!	#NUM!	#NUM!	#NUM!	#NUM!	#NUM!	#NUM!	#NUM!	#NUM!	#NUM!	#NUM!	#NUM!	#NUM!	#NUM!	#NUM!	#NUM!	#NUM!	#NUM!	#NUM!	#NUM!	#NUM!	#NUM!	#NUM!	#NUM!	#NUM!	#NUM!	#NUM!	#NUM!	#NUM!
phospholactate+3	41537717	12194351	4914163	6043258	6822164	3720636	3670190	7010821	8972325	9760645	4144154	5242954	3572383	1747389	2944771	3442655	1796626	1610229	7402123	5965559	9725564	9670138	8854992	17719828	5620739	7531453	11376454	9002395	12680726	14771815	10674642	1946365	2301962	7744871	2267511	3346547	12276670	20732842	23595575	11749021	12574549	9549358	8822055	9040010	12652600	20249227	11921748	31336788	3708092
PHOSPHOSERINE	187947	56771	#NUM!	#NUM!	14261	10691	2225457	271676	525564	427873	361943	95981	39135	572233	770149	988847	242934	281702	148535	#NUM!	64727	#NUM!	60116	19055	159233	337491	248918	707938	436152	699018	861916	289805	524927	1301469	472929	617346	157140	#NUM!	91019	22541	#NUM!	94289	55607	265452	423686	644204	61283	1214828	894847
phosphoserine+2	#NUM!	#NUM!	#NUM!	#NUM!	#NUM!	#NUM!	#NUM!	#NUM!	#NUM!	#NUM!	#NUM!	#NUM!	#NUM!	#NUM!	#NUM!	#NUM!	#NUM!	#NUM!	#NUM!	#NUM!	#NUM!	#NUM!	#NUM!	#NUM!	#NUM!	#NUM!	#NUM!	#NUM!	#NUM!	#NUM!	#NUM!	#NUM!	#NUM!	#NUM!	#NUM!	#NUM!	#NUM!	#NUM!	#NUM!	#NUM!	#NUM!	#NUM!	#NUM!	#NUM!	#NUM!	#NUM!	#NUM!	#NUM!	#NUM!
P-HYDROXYPHENYLACETATE (neg.)	#NUM!	#NUM!	#NUM!	#NUM!	#NUM!	#NUM!	#NUM!	#NUM!	#NUM!	#NUM!	#NUM!	#NUM!	#NUM!	#NUM!	#NUM!	#NUM!	#NUM!	#NUM!	#NUM!	89577	#NUM!	#NUM!	#NUM!	#NUM!	#NUM!	#NUM!	#NUM!	#NUM!	#NUM!	#NUM!	#NUM!	#NUM!	#NUM!	#NUM!	#NUM!	#NUM!	#NUM!	#NUM!	401340	#NUM!	#NUM!	#NUM!	#NUM!	#NUM!	#NUM!	#NUM!	#NUM!	289582	#NUM!
PIPECOLATE	#NUM!	#NUM!	#NUM!	#NUM!	#NUM!	#NUM!	#NUM!	#NUM!	#NUM!	#NUM!	#NUM!	#NUM!	#NUM!	#NUM!	#NUM!	#NUM!	#NUM!	#NUM!	#NUM!	#NUM!	#NUM!	#NUM!	#NUM!	#NUM!	#NUM!	#NUM!	#NUM!	#NUM!	#NUM!	#NUM!	#NUM!	#NUM!	#NUM!	#NUM!	#NUM!	#NUM!	#NUM!	#NUM!	#NUM!	#NUM!	24036646	#NUM!	#NUM!	#NUM!	#NUM!	#NUM!	#NUM!	#NUM!	#NUM!
P-OCTOPAMINE	#NUM!	#NUM!	#NUM!	#NUM!	#NUM!	#NUM!	#NUM!	#NUM!	#NUM!	#NUM!	#NUM!	#NUM!	#NUM!	#NUM!	#NUM!	#NUM!	#NUM!	#NUM!	#NUM!	#NUM!	#NUM!	#NUM!	#NUM!	#NUM!	#NUM!	#NUM!	#NUM!	#NUM!	#NUM!	#NUM!	#NUM!	#NUM!	#NUM!	#NUM!	#NUM!	#NUM!	#NUM!	#NUM!	#NUM!	#NUM!	#NUM!	#NUM!	#NUM!	#NUM!	#NUM!	#NUM!	#NUM!	#NUM!	#NUM!
PORPHOBILINOGEN	#NUM!	#NUM!	#NUM!	#NUM!	#NUM!	#NUM!	#NUM!	#NUM!	#NUM!	#NUM!	#NUM!	#NUM!	#NUM!	#NUM!	#NUM!	#NUM!	#NUM!	#NUM!	#NUM!	#NUM!	#NUM!	#NUM!	#NUM!	#NUM!	#NUM!	#NUM!	#NUM!	#NUM!	#NUM!	#NUM!	#NUM!	#NUM!	#NUM!	#NUM!	#NUM!	#NUM!	#NUM!	#NUM!	#NUM!	#NUM!	#NUM!	#NUM!	#NUM!	#NUM!	#NUM!	#NUM!	#NUM!	#NUM!	#NUM!
PREGNENOLONE SULFATE (neg.)	11438	#NUM!	14558	#NUM!	#NUM!	#NUM!	#NUM!	5880	11400	72925	#NUM!	#NUM!	#NUM!	4113	#NUM!	#NUM!	2680	14715	#NUM!	#NUM!	13931	#NUM!	#NUM!	#NUM!	#NUM!	9023	4145	22575	#NUM!	#NUM!	#NUM!	#NUM!	#NUM!	#NUM!	#NUM!	3578	#NUM!	#NUM!	#NUM!	#NUM!	#NUM!	#NUM!	12812	#NUM!	23091	6521	3082	#NUM!	8686
PROLINE	6235426265	4378532413	4867080639	3530616481	3385081446	3652184113	2881396623	4234668777	4788922659	6067143835	3349196377	3653834165	3966616943	4093357724	4976737683	6108007428	3661502322	4253518462	4112467737	3983320779	1984538170	4823365236	4610316750	7681013481	4169495214	4467553105	5060197944	6184470367	5146193246	5709611925	7424080263	3823400047	4444162097	8557911018	4320919888	5185214821	8278699168	6180379739	5323672432	5003933730	4228444692	5705566590	4384731045	3851253233	4819653482	5334028028	4527257000	7216909523	5865050343
proline+1	349891537	248480628	273817215	197734992	190339541	205764548	208357706	299130511	334915069	400899760	233746763	260652477	280877204	291052522	358773584	430713467	266095735	307777796	231068156	226695784	84025003	261308142	262550432	407117568	285348994	298367951	353149413	417027538	368521115	408315282	525126096	274597103	319525697	583321874	310624129	378906031	462540317	325532792	300076313	280792363	231004000	317277717	294674991	254839423	312027709	364119450	306020080	463896580	401730050
proline+13C5+15N	#NUM!	#NUM!	#NUM!	#NUM!	#NUM!	#NUM!	#NUM!	#NUM!	#NUM!	#NUM!	#NUM!	#NUM!	#NUM!	#NUM!	#NUM!	#NUM!	#NUM!	#NUM!	#NUM!	#NUM!	#NUM!	#NUM!	#NUM!	#NUM!	#NUM!	#NUM!	#NUM!	#NUM!	#NUM!	#NUM!	#NUM!	#NUM!	#NUM!	#NUM!	#NUM!	#NUM!	#NUM!	#NUM!	#NUM!	#NUM!	#NUM!	#NUM!	#NUM!	#NUM!	#NUM!	#NUM!	#NUM!	#NUM!	#NUM!
proline+13C5+d1	#NUM!	#NUM!	#NUM!	#NUM!	#NUM!	#NUM!	#NUM!	#NUM!	#NUM!	#NUM!	#NUM!	#NUM!	#NUM!	#NUM!	#NUM!	#NUM!	#NUM!	#NUM!	#NUM!	#NUM!	#NUM!	#NUM!	#NUM!	#NUM!	#NUM!	#NUM!	#NUM!	#NUM!	#NUM!	#NUM!	#NUM!	#NUM!	#NUM!	#NUM!	#NUM!	#NUM!	#NUM!	#NUM!	#NUM!	#NUM!	#NUM!	#NUM!	#NUM!	#NUM!	#NUM!	#NUM!	#NUM!	#NUM!	#NUM!
proline+13C5+d2	#NUM!	#NUM!	#NUM!	#NUM!	#NUM!	#NUM!	#NUM!	#NUM!	#NUM!	#NUM!	#NUM!	#NUM!	#NUM!	#NUM!	#NUM!	#NUM!	#NUM!	#NUM!	#NUM!	#NUM!	#NUM!	#NUM!	#NUM!	#NUM!	#NUM!	#NUM!	#NUM!	#NUM!	#NUM!	#NUM!	#NUM!	#NUM!	#NUM!	#NUM!	#NUM!	#NUM!	#NUM!	#NUM!	#NUM!	#NUM!	#NUM!	#NUM!	#NUM!	#NUM!	#NUM!	#NUM!	#NUM!	#NUM!	#NUM!
Proline+2	35650568	26499937	20830709	23331205	27231285	21739765	132236601	160576916	179470433	198494703	120629624	136115826	187763340	200705329	249584779	302029657	196512180	231086703	27853566	33124384	8581788	24614756	35466893	42604727	143022748	131691862	187330434	195897111	208934598	224549582	384737485	219153453	248337372	409816184	242090637	287996478	26344705	32748464	50705751	32637129	28910003	31547114	139117258	117839119	144112467	180838378	151665248	207281968	298626143
Proline+3	2205357	1531133	1412040	804413	2441768	821058	48602082	66742473	76653323	88046962	52148936	58043618	129767381	138614000	175336509	214078094	145711793	171599194	2087284	3334083	#NUM!	1961647	2587578	2971676	63504637	60498475	86154570	86263855	97812002	104591346	300560151	168340719	196997293	320088573	189895038	218543322	1978381	2544642	4291728	2189181	2215440	2537417	64436435	54996592	61426507	84703843	72026950	98455161	225320106
Proline+4	1574972	924776	665848	983202	1487637	981112	28263623	39620977	43969156	51339354	30722707	33689360	105872796	113407631	140496527	172183036	121270843	145701682	1314701	2048816	#NUM!	625568	1689564	1700688	39697944	38074285	53601324	55456556	59582942	61699068	263768541	152196149	176766742	286186768	172906564	188492146	872297	1557161	2946632	1696176	1028267	1101783	40483615	35706262	39159013	53913607	47634692	64546921	219097248
Proline+5	64292	68711	#NUM!	47518	85193	44614	9266270	12979102	15074933	17554536	11002639	11094482	54172282	60003134	71963444	94738133	67112015	82132131	38597	#NUM!	#NUM!	#NUM!	#NUM!	#NUM!	13453493	13713556	17888770	18256482	20075015	19943127	157919938	94150565	107743004	169887174	107248768	106593680	71580	#NUM!	122087	55188	#NUM!	192876	15628842	14300612	13560278	19446738	17350250	23980020	141340886
PSICOSE (neg.)	#NUM!	#NUM!	#NUM!	#NUM!	#NUM!	#NUM!	#NUM!	#NUM!	#NUM!	#NUM!	#NUM!	#NUM!	#NUM!	#NUM!	#NUM!	#NUM!	#NUM!	#NUM!	#NUM!	#NUM!	#NUM!	#NUM!	#NUM!	#NUM!	#NUM!	#NUM!	#NUM!	#NUM!	#NUM!	#NUM!	#NUM!	#NUM!	#NUM!	#NUM!	#NUM!	#NUM!	#NUM!	#NUM!	#NUM!	#NUM!	#NUM!	#NUM!	#NUM!	#NUM!	#NUM!	#NUM!	#NUM!	#NUM!	#NUM!
PTERIN	29373	#NUM!	#NUM!	48066	#NUM!	#NUM!	#NUM!	50640	#NUM!	68260	#NUM!	#NUM!	#NUM!	#NUM!	#NUM!	1199017	#NUM!	#NUM!	#NUM!	#NUM!	20077	37558	98365	#NUM!	#NUM!	33145	41249	#NUM!	#NUM!	#NUM!	65658	#NUM!	#NUM!	35242	#NUM!	#NUM!	75405	#NUM!	25134	#NUM!	74864	38266	#NUM!	31343	#NUM!	44559	#NUM!	40319	182504
PURINE	#NUM!	#NUM!	#NUM!	#NUM!	#NUM!	#NUM!	#NUM!	#NUM!	25958	#NUM!	#NUM!	#NUM!	#NUM!	#NUM!	#NUM!	#NUM!	22542	#NUM!	#NUM!	30284	#NUM!	#NUM!	32695	#NUM!	#NUM!	#NUM!	#NUM!	#NUM!	#NUM!	#NUM!	#NUM!	#NUM!	#NUM!	#NUM!	30855	#NUM!	#NUM!	#NUM!	#NUM!	21086	#NUM!	#NUM!	#NUM!	#NUM!	#NUM!	#NUM!	#NUM!	#NUM!	#NUM!
PYRIDOXAL	41936976	35167070	42706763	20874752	26841486	27856845	14678553	25695179	38559537	80429880	25029529	27302759	16405876	19757824	24990619	38294164	19019937	22549140	32285227	32829123	61685065	44435797	31840991	94446334	34125804	40913358	36321468	71123699	41666073	55822508	46882558	18924400	23417250	94023536	21983165	32610452	112965682	76204584	56539719	41380150	36177047	53631279	29177629	29108442	46343376	43002249	43818346	115684526	32875486
PYRIDOXAL-PHOSPHATE (neg.)	152656	11494	19891	19862	10416	23981	17779	32757	42599	106459	6255	10104	9572	8931	59072	120866	10671	26873	18602	21494	188954	57935	131773	317292	24350	14315	40883	37004	142443	238903	244175	16008	49516	469573	23951	60769	123759	252065	313989	151384	59849	79253	43647	37959	103649	102209	205097	374381	131532
PYRIDOXAMINE	22067930	15582376	19983656	#NUM!	#NUM!	#NUM!	#NUM!	#NUM!	18554445	#NUM!	#NUM!	#NUM!	9483915	9911196	#NUM!	9800535	#NUM!	#NUM!	#NUM!	#NUM!	15873426	26514820	#NUM!	14742708	#NUM!	#NUM!	23542326	#NUM!	29116034	24627259	#NUM!	#NUM!	#NUM!	10742603	#NUM!	#NUM!	27696710	#NUM!	21308727	#NUM!	21407788	#NUM!	#NUM!	#NUM!	21124747	#NUM!	16288377	13501227	20275122
PYRIDOXINE	#NUM!	5746582	7912606	3692630	4264275	4806183	#NUM!	4816147	5861281	11728220	4629559	8038165	#NUM!	#NUM!	#NUM!	#NUM!	7811082	6157996	7441838	8559788	10364260	7421453	6694138	8824056	3966114	5465508	5777855	14455095	6743091	7871952	#NUM!	4901421	#NUM!	20738940	6346864	#NUM!	22714367	11364482	9776592	7432217	12388538	11330118	4531786	16955515	7354342	7837913	6315936	15008938	10569532
PYROCATECHOL (neg.)	90473	#NUM!	#NUM!	#NUM!	#NUM!	#NUM!	#NUM!	#NUM!	#NUM!	96329	#NUM!	#NUM!	#NUM!	#NUM!	#NUM!	#NUM!	#NUM!	#NUM!	#NUM!	#NUM!	78731	#NUM!	#NUM!	#NUM!	#NUM!	#NUM!	#NUM!	#NUM!	#NUM!	136252	49849	#NUM!	#NUM!	33430	#NUM!	#NUM!	27169	#NUM!	#NUM!	#NUM!	#NUM!	32338	#NUM!	#NUM!	#NUM!	#NUM!	#NUM!	37800	#NUM!
PYROGLUTAMATE (neg.)	433306291	292672918	357476537	267806012	262011799	322816677	390926503	455065011	613614358	591617453	434508636	510914257	883614325	1094843314	1091315393	1147766835	863179921	1031909611	335630369	321217206	586855700	368355414	351578598	398490579	526264847	618441307	625679657	1050265196	587452831	811522695	1630010634	863038649	1058611906	3343853004	1043037400	1221482250	758420548	472558631	416918578	348116691	392228147	465244395	555532265	690325572	698466358	612816443	589742500	851601447	1283306280
PYRROLE-2-CARBOXYLATE (neg.)	1958234	2371012	2913665	1404750	1927206	2073275	1350621	#NUM!	2728959	#NUM!	1897547	2116593	1720007	2130457	2261660	#NUM!	2080771	2053433	2090972	2218756	#NUM!	2807267	2400338	#NUM!	2260961	#NUM!	2525902	4802964	2756906	3525066	#NUM!	#NUM!	2124696	#NUM!	2187007	3545551	6127712	2711953	3601711	2624609	2261078	3703370	2320156	2362841	#NUM!	#NUM!	3579645	#NUM!	2471878
Pyruvate (neg.) +1	74202	81985	116474	79657	85930	81442	45943	111566	168622	48250	53195	146489	448122	465744	539968	427218	460187	511448	103885	119911	244891	185446	122510	165503	264454	260814	374457	467400	242169	357919	964041	443299	588651	789665	651350	497128	455790	245605	166114	196078	221837	224973	347659	369668	369029	398603	379607	727204	622935
Pyruvate (neg.) +2	58166	21231	84822	44201	50273	37346	37289	67796	126203	5487	47894	133906	632910	628416	698619	627001	643593	792545	15346	115027	104475	66172	86498	136153	207102	151685	534650	645440	156710	318973	1752988	672383	968160	1553402	850837	771221	237161	95954	34904	111566	139335	97011	416793	408314	506225	432211	520094	943104	1136094
Pyruvate (neg.) +3	3363169	2330340	2329576	1545784	1613562	2204469	1976958	2695010	4056247	1755568	1892937	2750373	11192859	13083286	11910644	10574437	11487212	14668758	1270003	2374148	4146710	2835314	2432909	3128881	5079777	3983130	9145882	13147412	4930768	7524977	27838678	11335645	17480151	26119132	15784193	14763900	5617947	3806909	3026707	2706045	2756923	2414822	7355816	6699646	9553690	8726203	9829409	18048133	20800790
PYRUVATE (neg.)	3172347	1550232	4163929	1616855	1785628	1618784	1039241	2509668	3660774	#NUM!	972707	2101618	4585019	5386835	6232356	4044974	5392315	6392939	838152	1894825	2228615	4255284	3409274	4048440	4233418	1664447	7271567	9312754	4111261	6731909	8922319	4055460	5598262	7613389	5731205	6258920	10261328	4225312	3905691	3521990	3300726	3578017	4757872	4492837	6130935	6273362	7744665	9787756	6224002
QUINATE (neg.)	#NUM!	#NUM!	#NUM!	#NUM!	#NUM!	#NUM!	#NUM!	#NUM!	#NUM!	#NUM!	#NUM!	#NUM!	#NUM!	#NUM!	#NUM!	#NUM!	#NUM!	#NUM!	#NUM!	#NUM!	#NUM!	#NUM!	#NUM!	#NUM!	#NUM!	#NUM!	#NUM!	#NUM!	#NUM!	#NUM!	#NUM!	6250779	#NUM!	#NUM!	#NUM!	#NUM!	#NUM!	#NUM!	#NUM!	#NUM!	#NUM!	#NUM!	#NUM!	#NUM!	#NUM!	#NUM!	#NUM!	#NUM!	#NUM!
QUINOLINATE (neg.)	243508	206299	251257	87289	63093	150875	47362	#NUM!	182913	345567	223374	#NUM!	#NUM!	#NUM!	#NUM!	213874	#NUM!	56526	47947	188621	145966	235751	115314	230008	192784	213833	214784	208403	282450	252539	130319	155076	#NUM!	157754	183587	225714	98874	283289	317969	125235	108364	178812	#NUM!	175465	144583	274324	170651	240768	159085
RAFFINOSE (neg.)	18796	9803	21996	17174	33712	10800	11059	14406	15094	16425	15100	9681	80593	18215	24548	74122	10029	#NUM!	14215	57972	22352	18226	22572	24489	32858	12536	21015	#NUM!	14158	19014	47336	11895	13868	45226	18309	35749	24321	23078	212542	16703	27124	14828	14342	32104	14345	17544	14247	30677	15161
RIBITOL (neg.)	1824185	1419331	1190045	3685604	1315223	1020540	268202	557127	619675	1182900	414178	381085	2796251	1225994	2900670	3415617	195006	169261	1588482	1662482	2164557	2255929	1985943	3473853	593971	690551	943467	852877	723650	809240	4367268	301138	2249943	691531	222593	2259468	2838735	3528885	2424433	1994568	2078063	2202904	664814	761554	842260	874954	651382	1271446	547303
RIBOFLAVIN	4626132	2355855	7385138	2858389	3781648	4595361	2242964	3724470	6659855	9673593	4225488	5188186	3398260	4625942	4903459	7971046	4218874	5473435	4906830	4939787	9527142	6991921	4003075	5466827	5394873	7201567	6938152	14893015	7064097	10030026	11994897	3717296	5306651	14812668	3968334	7121979	24966195	9790070	7969531	5880078	5611062	8877053	5376081	5058668	7313796	6237284	6609574	17157052	6688287
Ribose 5-phosphate	3894649	1114419	913246	892669	590715	814786	#NUM!	1245343	935043	942753	771951	310310	263808	1122849	526780	2080270	57045	83307	1792192	864811	2790668	1855879	1575880	2109141	453954	1075720	877762	1259810	1067722	1492601	1461431	64459	602525	272961	173929	346608	2923351	2133954	3030930	1199398	1354054	2013475	680245	444420	888439	1566750	678756	1705369	344713
Ribose phosphate	2832209	841921	679845	758030	410554	685460	1617544	914761	678126	586438	843192	335569	307236	485159	622457	1914842	188881	232514	1097424	629295	2008083	1679760	1432438	1728771	439375	787098	588753	868193	750783	1081250	1327960	227097	516935	528459	367736	391559	2488236	1615143	2127185	1056872	861338	1738412	567030	507223	523322	1078735	501773	1155264	532276
Ribose phosphate+1	#NUM!	#NUM!	36115	84800	#NUM!	47815	#NUM!	#NUM!	#NUM!	#NUM!	121422	#NUM!	#NUM!	#NUM!	#NUM!	#NUM!	81702	#NUM!	#NUM!	129223	#NUM!	#NUM!	70392	#NUM!	#NUM!	#NUM!	#NUM!	#NUM!	#NUM!	#NUM!	#NUM!	87825	79100	#NUM!	59200	#NUM!	#NUM!	#NUM!	#NUM!	76639	64445	#NUM!	#NUM!	25948	#NUM!	#NUM!	#NUM!	#NUM!	#NUM!
Ribose phosphate+2	#NUM!	#NUM!	#NUM!	#NUM!	#NUM!	#NUM!	#NUM!	#NUM!	#NUM!	#NUM!	#NUM!	#NUM!	#NUM!	#NUM!	#NUM!	#NUM!	#NUM!	#NUM!	#NUM!	#NUM!	#NUM!	#NUM!	#NUM!	#NUM!	#NUM!	#NUM!	#NUM!	#NUM!	#NUM!	#NUM!	#NUM!	#NUM!	#NUM!	#NUM!	#NUM!	#NUM!	#NUM!	#NUM!	#NUM!	#NUM!	#NUM!	#NUM!	#NUM!	#NUM!	#NUM!	#NUM!	#NUM!	#NUM!	#NUM!
Ribose phosphate+3	#NUM!	#NUM!	#NUM!	#NUM!	#NUM!	#NUM!	#NUM!	#NUM!	#NUM!	#NUM!	#NUM!	#NUM!	#NUM!	#NUM!	#NUM!	#NUM!	#NUM!	#NUM!	#NUM!	#NUM!	#NUM!	#NUM!	#NUM!	#NUM!	#NUM!	#NUM!	#NUM!	#NUM!	#NUM!	#NUM!	#NUM!	#NUM!	#NUM!	#NUM!	#NUM!	#NUM!	#NUM!	#NUM!	#NUM!	#NUM!	#NUM!	#NUM!	#NUM!	#NUM!	#NUM!	#NUM!	#NUM!	#NUM!	#NUM!
Ribose phosphate+4	#NUM!	#NUM!	#NUM!	#NUM!	#NUM!	#NUM!	#NUM!	#NUM!	#NUM!	#NUM!	#NUM!	#NUM!	#NUM!	#NUM!	#NUM!	#NUM!	#NUM!	#NUM!	#NUM!	#NUM!	#NUM!	#NUM!	#NUM!	#NUM!	#NUM!	#NUM!	#NUM!	#NUM!	#NUM!	#NUM!	#NUM!	#NUM!	#NUM!	#NUM!	#NUM!	#NUM!	#NUM!	#NUM!	#NUM!	#NUM!	#NUM!	#NUM!	#NUM!	#NUM!	#NUM!	#NUM!	#NUM!	#NUM!	#NUM!
Ribose phosphate+5	#NUM!	#NUM!	#NUM!	#NUM!	#NUM!	#NUM!	#NUM!	#NUM!	#NUM!	#NUM!	#NUM!	#NUM!	#NUM!	#NUM!	#NUM!	#NUM!	#NUM!	#NUM!	#NUM!	#NUM!	#NUM!	#NUM!	#NUM!	#NUM!	#NUM!	#NUM!	#NUM!	#NUM!	#NUM!	#NUM!	#NUM!	#NUM!	#NUM!	18202	#NUM!	#NUM!	#NUM!	#NUM!	#NUM!	#NUM!	#NUM!	#NUM!	#NUM!	#NUM!	#NUM!	#NUM!	#NUM!	#NUM!	#NUM!
Ribose+1	240418	155536	136934	137371	208868	101084	19905	22970	60061	530704	61034	44031	36195	22517	23157	69605	24757	16724	122339	125734	358562	327844	284750	349018	42156	40350	134614	79022	41501	43226	88779	10066	26703	89647	82781	32045	293825	393161	188734	167111	166870	160320	#NUM!	26454	132423	21368	40720	23253	34450
Ribose+2	#NUM!	50003	#NUM!	#NUM!	#NUM!	#NUM!	#NUM!	#NUM!	#NUM!	26691	#NUM!	#NUM!	#NUM!	#NUM!	#NUM!	40269	#NUM!	#NUM!	#NUM!	#NUM!	#NUM!	#NUM!	#NUM!	45580	#NUM!	#NUM!	#NUM!	#NUM!	#NUM!	86676	#NUM!	#NUM!	#NUM!	29921	#NUM!	#NUM!	#NUM!	35060	#NUM!	#NUM!	#NUM!	#NUM!	#NUM!	#NUM!	#NUM!	#NUM!	49307	#NUM!	#NUM!
Ribose+3	#NUM!	#NUM!	#NUM!	#NUM!	#NUM!	#NUM!	#NUM!	#NUM!	#NUM!	#NUM!	#NUM!	#NUM!	#NUM!	#NUM!	#NUM!	#NUM!	#NUM!	#NUM!	#NUM!	#NUM!	#NUM!	#NUM!	#NUM!	#NUM!	#NUM!	#NUM!	#NUM!	#NUM!	#NUM!	#NUM!	#NUM!	#NUM!	#NUM!	#NUM!	#NUM!	#NUM!	#NUM!	#NUM!	#NUM!	#NUM!	#NUM!	#NUM!	#NUM!	#NUM!	#NUM!	#NUM!	#NUM!	#NUM!	#NUM!
ribulose 5-phosphate	3890543	1134971	1001164	1040155	616695	999596	4162100	1516816	977539	32992	1024619	524387	469215	1238016	955783	2519542	292543	466668	1634590	896607	2866824	2114494	1866763	#NUM!	676977	1217609	877984	1324237	1190438	1613384	1886712	22074	760043	14802	595833	747271	3085321	69278	2943167	1397425	1416904	2186449	805490	807980	1001509	1820975	740051	#NUM!	1002100
ribulose 5-phosphate+1	18725	#NUM!	#NUM!	9302	#NUM!	#NUM!	#NUM!	#NUM!	#NUM!	13368	#NUM!	#NUM!	#NUM!	#NUM!	#NUM!	#NUM!	#NUM!	#NUM!	#NUM!	#NUM!	64643	#NUM!	13887	#NUM!	#NUM!	14430	#NUM!	#NUM!	#NUM!	#NUM!	14105	#NUM!	#NUM!	#NUM!	#NUM!	#NUM!	#NUM!	#NUM!	#NUM!	#NUM!	#NUM!	12037	#NUM!	#NUM!	#NUM!	17537	#NUM!	#NUM!	#NUM!
ribulose 5-phosphate+2	67011	31369	27935	#NUM!	23039	12805	#NUM!	#NUM!	28168	#NUM!	#NUM!	14077	#NUM!	#NUM!	#NUM!	27308	9270	#NUM!	#NUM!	#NUM!	481537	443482	270807	#NUM!	#NUM!	#NUM!	#NUM!	14863	#NUM!	251148	101447	#NUM!	34425	#NUM!	#NUM!	#NUM!	84079	#NUM!	#NUM!	170253	#NUM!	323547	#NUM!	#NUM!	25558	#NUM!	13350	#NUM!	#NUM!
ribulose 5-phosphate+3	356925	#NUM!	12977	31184	#NUM!	57481	#NUM!	#NUM!	31604	#NUM!	10391	32462	#NUM!	#NUM!	10673	#NUM!	#NUM!	#NUM!	#NUM!	#NUM!	283819	221218	244921	#NUM!	#NUM!	#NUM!	#NUM!	29557	#NUM!	#NUM!	#NUM!	#NUM!	#NUM!	#NUM!	#NUM!	#NUM!	439115	#NUM!	#NUM!	#NUM!	#NUM!	#NUM!	#NUM!	12028	#NUM!	80307	#NUM!	#NUM!	#NUM!
ribulose 5-phosphate+4	#NUM!	#NUM!	#NUM!	#NUM!	#NUM!	#NUM!	#NUM!	#NUM!	#NUM!	#NUM!	#NUM!	#NUM!	#NUM!	#NUM!	#NUM!	#NUM!	#NUM!	#NUM!	#NUM!	#NUM!	#NUM!	#NUM!	#NUM!	#NUM!	#NUM!	#NUM!	#NUM!	#NUM!	#NUM!	#NUM!	#NUM!	#NUM!	#NUM!	#NUM!	#NUM!	#NUM!	#NUM!	#NUM!	#NUM!	#NUM!	#NUM!	#NUM!	#NUM!	#NUM!	#NUM!	#NUM!	#NUM!	#NUM!	#NUM!
ribulose 5-phosphate+5	8132377	4128465	2767369	2797297	3129022	3048913	1764362	#NUM!	3045415	#NUM!	1783941	2176269	1343934	1407002	2943276	3461230	#NUM!	2456716	3581411	3631416	11101702	8030318	6841501	#NUM!	2592671	2605707	3705024	3268070	#NUM!	10096	7648370	2873538	3560666	#NUM!	#NUM!	#NUM!	6730170	#NUM!	14461	5407563	5152134	6866807	2461683	2561508	3743638	#NUM!	3489053	#NUM!	3590973
SACCHARATE (neg.)	14813074	11454757	8290786	6436026	8408577	8112437	7667894	20530099	24458498	37452164	12508330	14836897	4843559	8995225	14166400	11090504	8828919	11022679	7628802	8670515	14140561	10808015	10260723	19458566	15150614	16068511	24530623	30065070	23678112	27062681	27931234	7238889	11082110	39504099	11621269	14857661	22101834	16105983	13332473	8278823	12418144	10095299	13441231	19655490	20869779	18303469	16525550	38927594	13080172
S-ADENOSYLHOMOCYSTEINE	2531319	2560011	2278887	4094548	1348223	2225203	3676547	2371456	2937277	2570938	3288666	3726327	1512948	2116776	1574106	924737	1951824	1772419	1331775	3848620	2856680	3711033	3606359	4453037	3784047	4255304	2237214	2662709	3536940	3308856	1988241	2685828	2469162	1970642	3016084	2171086	2186912	2350570	3192063	3536438	2667359	2925140	4148221	2957626	3323367	4318984	2989446	2823787	1924633
S-Adenosyl-L-Homocysteine	2655356	2558614	2280229	#NUM!	#NUM!	2224986	#NUM!	2372001	2938987	2605578	#NUM!	#NUM!	698594	#NUM!	1575135	925601	#NUM!	1770731	1440066	#NUM!	2856979	3711781	3599906	4485159	73086	#NUM!	2236606	2659841	3541385	3310136	752090	#NUM!	2470341	2203109	#NUM!	2218816	#NUM!	2418291	3194112	3538146	2667769	2925745	701281	259222	324007	4312994	2988451	330778	1924570
S-Adenosyl-L-methionine	88679848	72550108	64454907	55506846	53287771	52306435	63216368	96314639	100756274	128528231	68055407	73456773	36427033	42737589	63596461	56106975	41419374	44366368	57277191	66923615	87954309	99259468	84342295	114505705	89678098	85980133	107997035	100330570	115970223	111059635	77418302	42997414	45113014	81059079	48454671	60244304	90431109	94051772	70512542	70824331	73723801	73130683	79056258	82140359	91159382	99051501	76324514	116748148	54754717
S-ADENOSYLMETHIONINE	90089790	65728843	59547465	56385386	53584023	52999538	64056825	88379368	102510072	129162500	67118049	74531772	36162439	43047008	64352937	47675816	42099660	44690632	53572445	68078604	88212718	100364376	85856656	99990230	87026860	81062507	109349380	101236042	118292699	112601117	77412667	43262941	44490449	81820025	48681794	60954691	91484354	94724724	56312889	71467187	74033522	73680559	72327720	82695830	91995111	101044123	68280120	119052296	55340084
SAICAR	#NUM!	#NUM!	#NUM!	#NUM!	#NUM!	#NUM!	#NUM!	#NUM!	#NUM!	#NUM!	#NUM!	#NUM!	#NUM!	#NUM!	#NUM!	#NUM!	#NUM!	#NUM!	#NUM!	#NUM!	#NUM!	#NUM!	#NUM!	#NUM!	#NUM!	#NUM!	#NUM!	#NUM!	#NUM!	#NUM!	#NUM!	#NUM!	#NUM!	#NUM!	#NUM!	#NUM!	#NUM!	#NUM!	#NUM!	#NUM!	#NUM!	#NUM!	#NUM!	#NUM!	#NUM!	#NUM!	#NUM!	#NUM!	#NUM!
SALICYLAMIDE (neg.)	#NUM!	#NUM!	#NUM!	#NUM!	#NUM!	#NUM!	#NUM!	#NUM!	#NUM!	#NUM!	#NUM!	#NUM!	#NUM!	#NUM!	#NUM!	#NUM!	#NUM!	#NUM!	#NUM!	#NUM!	#NUM!	#NUM!	#NUM!	#NUM!	#NUM!	#NUM!	#NUM!	#NUM!	#NUM!	#NUM!	#NUM!	#NUM!	#NUM!	#NUM!	#NUM!	#NUM!	#NUM!	#NUM!	#NUM!	#NUM!	#NUM!	#NUM!	#NUM!	#NUM!	#NUM!	#NUM!	#NUM!	#NUM!	#NUM!
SALICYLATE (neg.)	#NUM!	#NUM!	#NUM!	#NUM!	#NUM!	#NUM!	#NUM!	#NUM!	#NUM!	#NUM!	#NUM!	#NUM!	#NUM!	#NUM!	36850	#NUM!	#NUM!	#NUM!	#NUM!	#NUM!	#NUM!	#NUM!	#NUM!	#NUM!	#NUM!	#NUM!	#NUM!	#NUM!	#NUM!	#NUM!	#NUM!	#NUM!	#NUM!	#NUM!	#NUM!	#NUM!	#NUM!	#NUM!	#NUM!	#NUM!	#NUM!	#NUM!	#NUM!	#NUM!	#NUM!	#NUM!	#NUM!	#NUM!	#NUM!
SALSOLINOL	#NUM!	#NUM!	#NUM!	#NUM!	#NUM!	#NUM!	#NUM!	#NUM!	#NUM!	#NUM!	#NUM!	#NUM!	#NUM!	#NUM!	#NUM!	#NUM!	#NUM!	#NUM!	#NUM!	#NUM!	#NUM!	#NUM!	#NUM!	#NUM!	#NUM!	#NUM!	#NUM!	#NUM!	#NUM!	#NUM!	#NUM!	#NUM!	#NUM!	#NUM!	#NUM!	#NUM!	#NUM!	#NUM!	#NUM!	#NUM!	#NUM!	#NUM!	#NUM!	#NUM!	#NUM!	#NUM!	#NUM!	#NUM!	#NUM!
SARCOSINE	#NUM!	#NUM!	#NUM!	#NUM!	#NUM!	#NUM!	#NUM!	#NUM!	#NUM!	#NUM!	#NUM!	#NUM!	#NUM!	#NUM!	#NUM!	245771761	#NUM!	#NUM!	#NUM!	#NUM!	#NUM!	#NUM!	#NUM!	#NUM!	#NUM!	#NUM!	#NUM!	#NUM!	#NUM!	#NUM!	#NUM!	#NUM!	#NUM!	#NUM!	#NUM!	#NUM!	#NUM!	#NUM!	#NUM!	#NUM!	#NUM!	#NUM!	#NUM!	#NUM!	#NUM!	#NUM!	#NUM!	#NUM!	#NUM!
S-CARBOXYMETHYLCYSTEINE	#NUM!	#NUM!	#NUM!	#NUM!	#NUM!	#NUM!	#NUM!	#NUM!	#NUM!	#NUM!	#NUM!	#NUM!	#NUM!	#NUM!	#NUM!	#NUM!	#NUM!	#NUM!	#NUM!	#NUM!	#NUM!	#NUM!	#NUM!	#NUM!	#NUM!	#NUM!	#NUM!	#NUM!	#NUM!	#NUM!	#NUM!	#NUM!	#NUM!	#NUM!	#NUM!	#NUM!	#NUM!	#NUM!	#NUM!	#NUM!	#NUM!	#NUM!	#NUM!	#NUM!	#NUM!	#NUM!	#NUM!	#NUM!	#NUM!
SEBACATE (neg.)	#NUM!	1246988	#NUM!	2123116	2129562	1270698	2776494	#NUM!	2014434	#NUM!	1428128	1580374	3432060	2516442	2762839	#NUM!	1893514	#NUM!	1653342	2037792	#NUM!	1852597	3313137	#NUM!	2396656	2287369	2187938	#NUM!	1542631	3000065	#NUM!	1891187	1890711	#NUM!	2654327	3000599	#NUM!	13071878	2793950	1228324	2082521	1767121	1775975	2956796	2979269	3066802	1951851	#NUM!	#NUM!
sedoheptulose+1	#NUM!	#NUM!	#NUM!	#NUM!	#NUM!	#NUM!	40541	28313	#NUM!	#NUM!	48781	#NUM!	38474	18182	#NUM!	#NUM!	#NUM!	#NUM!	#NUM!	90891	#NUM!	#NUM!	#NUM!	#NUM!	#NUM!	#NUM!	37034	331625	#NUM!	#NUM!	#NUM!	#NUM!	#NUM!	#NUM!	41292	#NUM!	#NUM!	#NUM!	#NUM!	#NUM!	#NUM!	50702	46912	#NUM!	#NUM!	#NUM!	#NUM!	#NUM!	#NUM!
sedoheptulose+2	2088617	548274	946430	1770103	2463176	2266695	2483031	1925145	1245350	2050223	1549788	1971754	1545494	1258901	961475	683335	773496	998057	2088465	1245690	1087506	548317	567321	663932	1037885	1484321	1484753	1565086	1361971	1305978	1015889	819166	1390231	3026366	838062	732765	1024924	2244110	1705515	1061072	343483	1579699	1081406	2378834	2765864	1200785	946436	2264590	823837
sedoheptulose+3	#NUM!	#NUM!	#NUM!	#NUM!	#NUM!	#NUM!	#NUM!	#NUM!	#NUM!	#NUM!	#NUM!	#NUM!	#NUM!	#NUM!	#NUM!	#NUM!	#NUM!	#NUM!	#NUM!	#NUM!	#NUM!	#NUM!	#NUM!	#NUM!	#NUM!	#NUM!	#NUM!	#NUM!	#NUM!	#NUM!	#NUM!	#NUM!	#NUM!	#NUM!	#NUM!	#NUM!	#NUM!	#NUM!	#NUM!	#NUM!	#NUM!	#NUM!	#NUM!	#NUM!	#NUM!	#NUM!	#NUM!	#NUM!	#NUM!
sedoheptulose+4	#NUM!	#NUM!	#NUM!	#NUM!	#NUM!	#NUM!	#NUM!	#NUM!	#NUM!	#NUM!	#NUM!	#NUM!	#NUM!	#NUM!	#NUM!	#NUM!	#NUM!	#NUM!	#NUM!	#NUM!	#NUM!	#NUM!	#NUM!	#NUM!	#NUM!	#NUM!	#NUM!	#NUM!	#NUM!	#NUM!	#NUM!	#NUM!	#NUM!	#NUM!	#NUM!	#NUM!	#NUM!	#NUM!	#NUM!	#NUM!	#NUM!	#NUM!	#NUM!	#NUM!	#NUM!	#NUM!	#NUM!	#NUM!	#NUM!
sedoheptulose+5	#NUM!	#NUM!	#NUM!	#NUM!	#NUM!	#NUM!	#NUM!	#NUM!	#NUM!	#NUM!	#NUM!	#NUM!	#NUM!	#NUM!	#NUM!	#NUM!	#NUM!	#NUM!	#NUM!	#NUM!	#NUM!	#NUM!	#NUM!	#NUM!	#NUM!	#NUM!	#NUM!	#NUM!	#NUM!	#NUM!	#NUM!	#NUM!	#NUM!	#NUM!	#NUM!	#NUM!	#NUM!	#NUM!	#NUM!	#NUM!	#NUM!	#NUM!	#NUM!	#NUM!	#NUM!	#NUM!	#NUM!	#NUM!	#NUM!
sedoheptulose+6	#NUM!	#NUM!	#NUM!	#NUM!	#NUM!	#NUM!	#NUM!	#NUM!	#NUM!	#NUM!	#NUM!	#NUM!	#NUM!	#NUM!	#NUM!	#NUM!	#NUM!	#NUM!	#NUM!	#NUM!	#NUM!	#NUM!	#NUM!	#NUM!	#NUM!	#NUM!	#NUM!	#NUM!	#NUM!	#NUM!	#NUM!	#NUM!	#NUM!	#NUM!	#NUM!	#NUM!	#NUM!	#NUM!	#NUM!	#NUM!	#NUM!	#NUM!	#NUM!	#NUM!	#NUM!	#NUM!	#NUM!	#NUM!	#NUM!
sedoheptulose+7	#NUM!	#NUM!	#NUM!	#NUM!	#NUM!	#NUM!	#NUM!	#NUM!	#NUM!	#NUM!	#NUM!	#NUM!	#NUM!	#NUM!	#NUM!	#NUM!	#NUM!	#NUM!	#NUM!	#NUM!	#NUM!	#NUM!	#NUM!	#NUM!	#NUM!	#NUM!	#NUM!	#NUM!	#NUM!	#NUM!	#NUM!	#NUM!	#NUM!	#NUM!	#NUM!	#NUM!	#NUM!	#NUM!	#NUM!	#NUM!	#NUM!	#NUM!	#NUM!	#NUM!	#NUM!	#NUM!	#NUM!	#NUM!	#NUM!
Sedoheptulose-7-phosphate (D)	1267193	737786	515631	584723	581319	521356	336173	419730	520054	499822	292048	311336	73102	91803	69705	141665	43756	75020	623219	695781	931802	831109	920930	1203468	291624	382002	479052	498979	448754	490705	189451	83328	89267	92307	104754	81671	1297630	1556416	1537488	1039073	991589	1268419	465175	479642	581900	652162	502376	665897	105021
Sedoheptulose-7-phosphate+1	#NUM!	#NUM!	#NUM!	#NUM!	#NUM!	#NUM!	#NUM!	#NUM!	#NUM!	#NUM!	#NUM!	#NUM!	#NUM!	#NUM!	#NUM!	#NUM!	#NUM!	#NUM!	#NUM!	#NUM!	#NUM!	#NUM!	#NUM!	#NUM!	#NUM!	#NUM!	#NUM!	#NUM!	#NUM!	#NUM!	#NUM!	#NUM!	#NUM!	#NUM!	#NUM!	#NUM!	#NUM!	#NUM!	#NUM!	#NUM!	#NUM!	#NUM!	#NUM!	#NUM!	#NUM!	#NUM!	#NUM!	#NUM!	#NUM!
Sedoheptulose-7-phosphate+2	#NUM!	#NUM!	#NUM!	#NUM!	#NUM!	#NUM!	#NUM!	#NUM!	#NUM!	#NUM!	5132	#NUM!	#NUM!	#NUM!	#NUM!	#NUM!	#NUM!	#NUM!	#NUM!	#NUM!	#NUM!	#NUM!	#NUM!	#NUM!	#NUM!	#NUM!	#NUM!	#NUM!	#NUM!	#NUM!	#NUM!	#NUM!	#NUM!	#NUM!	#NUM!	#NUM!	#NUM!	#NUM!	#NUM!	#NUM!	#NUM!	#NUM!	#NUM!	#NUM!	#NUM!	#NUM!	#NUM!	#NUM!	#NUM!
Sedoheptulose-7-phosphate+3	#NUM!	#NUM!	#NUM!	#NUM!	#NUM!	#NUM!	#NUM!	#NUM!	#NUM!	#NUM!	#NUM!	#NUM!	4029	#NUM!	#NUM!	#NUM!	6466	#NUM!	#NUM!	#NUM!	#NUM!	#NUM!	#NUM!	#NUM!	#NUM!	#NUM!	#NUM!	#NUM!	#NUM!	#NUM!	#NUM!	#NUM!	#NUM!	#NUM!	#NUM!	#NUM!	#NUM!	#NUM!	#NUM!	#NUM!	#NUM!	#NUM!	#NUM!	#NUM!	#NUM!	#NUM!	#NUM!	#NUM!	#NUM!
Sedoheptulose-7-phosphate+4	#NUM!	#NUM!	#NUM!	#NUM!	#NUM!	#NUM!	#NUM!	#NUM!	#NUM!	#NUM!	#NUM!	#NUM!	#NUM!	#NUM!	#NUM!	#NUM!	#NUM!	#NUM!	#NUM!	#NUM!	#NUM!	#NUM!	9133	10713	#NUM!	#NUM!	#NUM!	#NUM!	#NUM!	#NUM!	#NUM!	#NUM!	#NUM!	#NUM!	#NUM!	#NUM!	#NUM!	#NUM!	#NUM!	#NUM!	#NUM!	#NUM!	#NUM!	#NUM!	#NUM!	#NUM!	#NUM!	#NUM!	#NUM!
Sedoheptulose-7-phosphate+5	#NUM!	#NUM!	#NUM!	#NUM!	#NUM!	#NUM!	#NUM!	#NUM!	#NUM!	#NUM!	#NUM!	#NUM!	#NUM!	#NUM!	#NUM!	#NUM!	#NUM!	#NUM!	#NUM!	#NUM!	#NUM!	#NUM!	#NUM!	#NUM!	#NUM!	#NUM!	#NUM!	#NUM!	#NUM!	#NUM!	8517	#NUM!	#NUM!	#NUM!	#NUM!	#NUM!	#NUM!	#NUM!	#NUM!	#NUM!	#NUM!	#NUM!	#NUM!	#NUM!	#NUM!	#NUM!	#NUM!	#NUM!	#NUM!
Sedoheptulose-7-phosphate+6	#NUM!	#NUM!	#NUM!	#NUM!	#NUM!	#NUM!	#NUM!	#NUM!	#NUM!	#NUM!	#NUM!	#NUM!	#NUM!	#NUM!	#NUM!	#NUM!	#NUM!	#NUM!	8753	#NUM!	#NUM!	#NUM!	#NUM!	#NUM!	#NUM!	#NUM!	#NUM!	#NUM!	#NUM!	#NUM!	#NUM!	#NUM!	#NUM!	#NUM!	#NUM!	#NUM!	#NUM!	#NUM!	#NUM!	#NUM!	#NUM!	#NUM!	8227	#NUM!	#NUM!	#NUM!	#NUM!	#NUM!	#NUM!
Sedoheptulose-7-phosphate+7	10219	#NUM!	5720	#NUM!	#NUM!	11100	4863	#NUM!	#NUM!	#NUM!	#NUM!	#NUM!	#NUM!	#NUM!	10040	#NUM!	9718	6181	#NUM!	#NUM!	#NUM!	#NUM!	5535	#NUM!	#NUM!	#NUM!	#NUM!	#NUM!	#NUM!	9853	#NUM!	#NUM!	5642	9704	#NUM!	8216	#NUM!	#NUM!	13542	#NUM!	#NUM!	#NUM!	#NUM!	8136	6117	#NUM!	#NUM!	#NUM!	#NUM!
Sedoheptulose-7-phosphate+d1	#NUM!	#NUM!	#NUM!	#NUM!	#NUM!	#NUM!	#NUM!	#NUM!	#NUM!	#NUM!	#NUM!	#NUM!	#NUM!	#NUM!	#NUM!	#NUM!	#NUM!	#NUM!	#NUM!	#NUM!	#NUM!	#NUM!	#NUM!	#NUM!	#NUM!	#NUM!	#NUM!	#NUM!	#NUM!	#NUM!	#NUM!	#NUM!	#NUM!	#NUM!	#NUM!	#NUM!	#NUM!	#NUM!	#NUM!	#NUM!	#NUM!	#NUM!	#NUM!	#NUM!	#NUM!	#NUM!	#NUM!	#NUM!	#NUM!
Serine +1	4687647	3732707	4102889	2527592	2265875	2912602	1687661	3297653	3974479	3660997	2430188	2610513	2663743	2864981	4133230	4057441	2614559	3245068	2931288	2770729	4571416	4655402	3758500	5259109	2837506	3039242	3884890	5419923	4120469	4880764	5990544	2804736	3452383	6095038	3188247	3934349	7990080	5024021	3714509	3191566	2974314	4261156	2827756	2687315	3031861	3399908	3601897	5370587	4808406
Serine +2	#NUM!	#NUM!	#NUM!	#NUM!	#NUM!	37729	44098	#NUM!	#NUM!	#NUM!	#NUM!	#NUM!	#NUM!	213056	239598	200399	36619	124718	#NUM!	#NUM!	#NUM!	#NUM!	#NUM!	#NUM!	#NUM!	#NUM!	46109	52960	196401	115838	403378	75751	121220	279870	125073	246686	#NUM!	#NUM!	#NUM!	#NUM!	#NUM!	#NUM!	#NUM!	#NUM!	#NUM!	#NUM!	#NUM!	63299	463276
Serine +3	216124	345744	482638	135276	147253	122707	920900	1146648	1489153	994735	1024936	1203922	2457010	2249164	3100797	2842119	2173402	2025414	494524	339522	427232	607246	593914	557334	1599593	1455267	2073925	2589429	2379161	2383302	5415508	2395336	3197873	5749471	3010772	3423779	750180	729301	644363	344330	612648	609820	1618604	1644522	1878351	2286548	1809315	2862756	5716554
SERINE	197043444	132386662	147787023	101166361	94556145	112667700	77274977	117437854	142892602	145745550	93546803	100334279	92595236	99179344	121124112	129937558	86261258	96716160	119270982	106447668	177773737	170530886	139294406	201633705	111579599	117849719	143132056	187923473	146142934	171851648	181915783	88852356	102633678	175730868	95124405	117284929	299276025	184290079	147872397	133818250	121989841	163770186	106743844	100767059	123650886	130977454	121238795	197887451	138121336
serine+13C+15N	#NUM!	#NUM!	#NUM!	#NUM!	#NUM!	#NUM!	#NUM!	#NUM!	#NUM!	#NUM!	#NUM!	#NUM!	#NUM!	#NUM!	#NUM!	#NUM!	#NUM!	#NUM!	#NUM!	#NUM!	#NUM!	#NUM!	#NUM!	#NUM!	#NUM!	#NUM!	#NUM!	#NUM!	#NUM!	#NUM!	#NUM!	#NUM!	#NUM!	#NUM!	#NUM!	#NUM!	#NUM!	#NUM!	#NUM!	#NUM!	#NUM!	#NUM!	#NUM!	#NUM!	#NUM!	#NUM!	#NUM!	#NUM!	#NUM!
serine+13C3+15N	#NUM!	#NUM!	#NUM!	#NUM!	#NUM!	#NUM!	#NUM!	#NUM!	#NUM!	#NUM!	#NUM!	#NUM!	#NUM!	#NUM!	#NUM!	#NUM!	#NUM!	#NUM!	#NUM!	#NUM!	#NUM!	#NUM!	#NUM!	#NUM!	#NUM!	#NUM!	#NUM!	#NUM!	#NUM!	#NUM!	#NUM!	#NUM!	#NUM!	#NUM!	#NUM!	#NUM!	#NUM!	#NUM!	#NUM!	#NUM!	#NUM!	#NUM!	#NUM!	#NUM!	#NUM!	#NUM!	#NUM!	#NUM!	#NUM!
Serine+15N	#NUM!	#NUM!	157396	#NUM!	#NUM!	#NUM!	#NUM!	#NUM!	#NUM!	#NUM!	#NUM!	#NUM!	#NUM!	#NUM!	#NUM!	#NUM!	#NUM!	#NUM!	#NUM!	#NUM!	#NUM!	#NUM!	#NUM!	#NUM!	151525	#NUM!	#NUM!	150566	#NUM!	164479	#NUM!	#NUM!	#NUM!	#NUM!	#NUM!	#NUM!	243370	#NUM!	#NUM!	#NUM!	#NUM!	#NUM!	#NUM!	#NUM!	#NUM!	#NUM!	#NUM!	#NUM!	#NUM!
SEROTONIN	#NUM!	38781	#NUM!	52684	36887	24887	36206	48211	23075	28648	35871	37993	49324	48057	20729	37603	28309	39484	20898	18250	#NUM!	21122	23678	32965	22921	46724	17276	29984	16709	31678	17443	22524	37233	17104	30127	29047	20061	30294	41988	17103	25273	22826	33046	21215	25868	26999	30038	14352	41943
SHIKIMATE (neg.)	14782474	#NUM!	#NUM!	#NUM!	#NUM!	#NUM!	#NUM!	#NUM!	#NUM!	16231400	#NUM!	#NUM!	#NUM!	13824741	11779026	#NUM!	#NUM!	#NUM!	#NUM!	#NUM!	#NUM!	#NUM!	#NUM!	#NUM!	#NUM!	10225944	#NUM!	10283516	11153645	11165339	13465854	11943661	#NUM!	#NUM!	#NUM!	12326328	#NUM!	#NUM!	#NUM!	#NUM!	#NUM!	#NUM!	#NUM!	#NUM!	#NUM!	11073968	#NUM!	#NUM!	#NUM!
SORBATE (neg.)	#NUM!	#NUM!	#NUM!	401956	#NUM!	626159	#NUM!	#NUM!	#NUM!	#NUM!	#NUM!	#NUM!	819326	248266	237010	592049	#NUM!	#NUM!	#NUM!	#NUM!	#NUM!	#NUM!	503796	#NUM!	#NUM!	#NUM!	#NUM!	#NUM!	#NUM!	#NUM!	1144285	#NUM!	987585	#NUM!	#NUM!	956951	#NUM!	707931	394758	#NUM!	#NUM!	#NUM!	#NUM!	#NUM!	#NUM!	#NUM!	#NUM!	#NUM!	#NUM!
SORBITOL (neg.) +1	1842534	1185986	904181	882627	753544	711712	35768	64779	125595	138104	29988	47694	112283641	51028075	116485089	100624086	78366	35589	881436	982813	1635920	1524727	1338218	2236606	68828	105127	95306	208543	221562	145247	144992697	61640	86132124	202836	99222	85892085	1901359	1883233	1654333	1343468	1096246	1351802	78613	42411	82373	99103	68216	243906	74519
SORBITOL (neg.) +2	65286	43093	33083	62530	36098	45576	46856	77929	37788	65264	79060	55523	39319	154323	30816	27292	31315	47994	38663	39165	72997	54976	38238	72619	36028	78112	47846	37213	38863	25263	37249	78171	47833	35344	30562	52947	38981	263022	57432	32049	58727	64162	46098	49116	59632	57058	39989	60382	40895
SORBITOL (neg.) +3	3161	2745	#NUM!	2647	2596	3654	3950	2174	3452	4591	3257	5908	2525	2988	4703	10065	2303	2681	2993	3280	2695	2732	2699	2348	2512	2718	10081	3970	2572	2858	2610	2678	3012	2479	2682	3748	4393	2513	2518	3006	2570	2499	2406	5571	3828	4916	3775	3591	2957
SORBITOL (neg.) +4	15293	29212	30379	16113	43859	43075	16653	35806	70938	43991	6498	43718	36260	53875	36596	78943	18820	10748	18192	14633	7131	26599	21984	17697	73323	19506	14901	26459	19792	30481	59149	59613	10150	51426	17419	37815	21788	17560	14495	49158	20403	19655	63556	20811	43097	16055	40181	41172	27529
SORBITOL (neg.) +5	2673337	1936642	1635268	1299551	1244798	1213675	1596253	3562105	3790275	5262654	2116763	2280609	348713	967227	938882	1612972	1768530	1903450	1316471	1565482	2685136	2799624	2086711	3808646	2683931	2949264	3750436	3556620	3969621	4399205	1119287	1952767	697952	5784992	2046299	762360	3342042	3243532	2624202	2116667	1469200	2020993	2844572	2518235	3674214	4586054	3139760	6208959	3547125
SORBITOL (neg.) +6	40172201	25412741	21900883	17996906	17235065	14516232	24455004	51458904	52805448	76941829	30206294	34508988	12226714	15989618	18013239	23999357	26880438	28514209	19583594	20154719	32769415	33686069	26988563	49488704	38518964	43005124	50695430	52111270	57385126	63847726	29574735	28265699	17916155	82717821	30175177	19960660	42563028	38869144	35367259	26551739	22548077	26666750	41846035	35022904	52213012	63358201	45092098	91491287	50761505
SORBITOL (neg.)	35309827	19981231	18545497	15357049	13932729	12009904	#NUM!	3525508	#NUM!	3666906	#NUM!	3138984	1889044266	858542029	1941951366	1721798487	#NUM!	#NUM!	15221121	17128546	30439288	27697801	23075426	43548778	3219602	3115460	4139372	3030469	3843008	#NUM!	2463992202	#NUM!	1494545152	4232601	#NUM!	1473699335	43032603	37139756	33181760	25000416	20325929	24596961	3099220	2483695	#NUM!	3912213	3098625	3484154	#NUM!
SORBOSE (neg.)	1177104638	746148522	1004018183	606492956	388509991	599126876	514603518	623727116	910519938	577478976	332839298	510733681	449605930	408355978	624663272	508449713	321979968	417392238	631766091	454740706	929623109	1118868170	880887624	1315901746	581835425	415865163	761071123	853414824	696518278	947122703	667211244	345976337	493164852	669718675	444156781	570056988	1189844006	868789085	581076388	848253441	662239860	1009162501	586447898	368154565	637954689	874266372	579390973	855044114	540385683
STACHYOSE (neg.)	#NUM!	10916	8483	7924	#NUM!	12827	#NUM!	23307	#NUM!	#NUM!	8781	8478	9572	15010	#NUM!	9622	9535	8821	10634	17653	8434	10398	10763	10191	7450	10238	#NUM!	5704	14776	9444	9798	6787	#NUM!	#NUM!	19476	21863	8353	10866	121605	6937	9613	8727	6900	7011	#NUM!	33858	#NUM!	23514	#NUM!
SUBERATE (neg.)	#NUM!	2300617	1963943	#NUM!	2072664	1801778	2711628	3725987	3338361	#NUM!	2398056	2323092	1806139	2670838	2982130	#NUM!	1621234	2591212	2706916	2414758	4342629	#NUM!	1754832	4207221	2231814	2628432	3487385	3435277	3374436	3218218	5695605	2032569	2110862	6132606	1713622	2447682	#NUM!	17881323	#NUM!	1664307	2069269	2328976	2454160	3129577	2755369	3031257	2663030	5984593	3058289
Succinate (neg.) +1	2648276	2187703	1480760	1653249	1741321	1255836	4783381	8578912	9210531	13435148	6570690	6232158	5110858	7077833	8161694	10733097	5740310	6064813	2145055	2165833	2652488	1951201	2039303	2288937	6976283	7718407	8507123	7629052	7950466	9713043	11496957	5422736	6209974	12580795	6109932	6521285	2367547	2879004	2352373	1595332	1439008	1450057	6549379	6329077	7046262	7982318	5109244	9329933	7071678
Succinate (neg.) +2	3353149	2945178	1898522	2487307	2530633	1715937	6024849	10924031	11647457	16890741	8340248	7969516	8860223	12445897	13459341	18623163	10702614	11351504	2897584	2961766	3593509	2403372	2751689	3245548	9513533	10577097	11562257	10424245	10463487	12219662	22106862	10643199	12298765	26076161	12084011	11581697	3634537	4403681	3254383	2381824	2082864	1922707	9433894	9207669	10027849	11342640	7436541	13034149	16050033
Succinate (neg.) +3	390588	385207	242930	339531	401455	244496	2828574	5534659	5583847	8335068	4241633	3914131	7181822	9930005	10987909	15353570	9086846	9664988	464615	564161	616759	289469	385468	481067	5168983	5797170	6176658	5458265	5454574	6474917	19345764	9382880	10914366	22702318	11121625	9973140	553723	703269	444844	345404	292894	291781	5160193	5216297	5130640	5812465	4007743	6771280	14548779
Succinate (neg.) +4	744350	574437	511605	612990	346960	435998	1344646	2337362	2726696	3396588	1747338	1635223	4821382	6729860	6717553	10081317	6351865	6583359	453563	265145	155455	478956	428574	1135132	2558589	2552776	2592647	2699588	2255785	2594517	13724670	6969269	8133282	16655869	8332506	6839105	1126559	831909	882056	787315	581859	497714	2078266	2762069	2208470	2586077	1932598	3404935	12180141
Succinate (neg.)	32767944	21626942	16809957	19588692	16333306	12372311	17743484	22504750	26141121	33009549	17885649	19648927	15501759	19252772	17497218	20200883	13813676	13370576	21288069	18675010	25362105	18205609	20600004	23919692	19009715	20672447	22253837	22410327	20478933	24970825	24445932	12967399	12834379	23516682	14230160	15712964	23117464	28716183	19758466	16195780	14712231	16183364	19135663	18124739	19134705	23096075	15605246	24806074	18245014
SUCROSE (neg.)	#NUM!	#NUM!	#NUM!	#NUM!	#NUM!	#NUM!	#NUM!	#NUM!	#NUM!	#NUM!	#NUM!	#NUM!	#NUM!	#NUM!	#NUM!	#NUM!	#NUM!	#NUM!	#NUM!	#NUM!	#NUM!	#NUM!	#NUM!	#NUM!	#NUM!	#NUM!	#NUM!	#NUM!	#NUM!	#NUM!	#NUM!	#NUM!	#NUM!	203676330	#NUM!	#NUM!	#NUM!	#NUM!	19471330	#NUM!	19954470	#NUM!	#NUM!	#NUM!	#NUM!	#NUM!	#NUM!	155576384	#NUM!
TAGATOSE (neg.)	#NUM!	#NUM!	#NUM!	#NUM!	#NUM!	#NUM!	#NUM!	#NUM!	#NUM!	#NUM!	#NUM!	#NUM!	#NUM!	#NUM!	#NUM!	#NUM!	#NUM!	#NUM!	#NUM!	#NUM!	#NUM!	#NUM!	#NUM!	#NUM!	#NUM!	#NUM!	#NUM!	#NUM!	#NUM!	#NUM!	#NUM!	#NUM!	#NUM!	#NUM!	#NUM!	#NUM!	#NUM!	#NUM!	#NUM!	#NUM!	#NUM!	#NUM!	#NUM!	#NUM!	#NUM!	#NUM!	#NUM!	#NUM!	#NUM!
TARTRATE (neg.)	13154819	9365289	11575005	7089997	8639859	9659483	6411788	8719910	12980585	14382954	8560723	9537339	7705230	8901238	19660891	9640598	7017809	8321029	11493067	10947720	17360925	12752712	11432323	16048233	15086956	12643136	12901385	24659565	12523203	18310335	15171630	6981574	8693679	18854839	8842913	11413741	40405648	15171128	16557133	10943426	14695769	14660707	9324661	10962527	12302527	11963772	10985186	20358243	13337227
Taurine +1	#NUM!	#NUM!	#NUM!	#NUM!	#NUM!	#NUM!	29863	#NUM!	#NUM!	#NUM!	#NUM!	72372	80326	73015	143232	201372	53885	#NUM!	#NUM!	#NUM!	#NUM!	#NUM!	#NUM!	#NUM!	#NUM!	53589	105755	#NUM!	#NUM!	#NUM!	187289	47065	71107	106567	130545	75353	#NUM!	#NUM!	#NUM!	#NUM!	#NUM!	#NUM!	38178	25801	#NUM!	#NUM!	30277	#NUM!	83846
Taurine +2	#NUM!	#NUM!	#NUM!	#NUM!	#NUM!	#NUM!	#NUM!	#NUM!	47196	#NUM!	#NUM!	#NUM!	43112	#NUM!	#NUM!	#NUM!	#NUM!	#NUM!	#NUM!	#NUM!	#NUM!	#NUM!	95281	#NUM!	#NUM!	#NUM!	#NUM!	72684	#NUM!	100373	#NUM!	#NUM!	#NUM!	#NUM!	#NUM!	#NUM!	#NUM!	#NUM!	#NUM!	#NUM!	#NUM!	#NUM!	#NUM!	#NUM!	#NUM!	#NUM!	#NUM!	#NUM!	#NUM!
TAURINE	8063768	5605711	4956159	4808852	4480005	3810649	9656950	15974690	16080550	22187118	12407907	11424095	17121491	19095781	25723263	31861127	17701462	19802154	5066053	4846262	8704754	7306242	6488500	9340120	12572304	13925009	17652455	15525497	17089674	16589744	40487171	19177514	22038694	39767290	32603164	23371933	8941339	10087794	6988932	6458717	5285700	6476894	13134087	12390257	15364634	16145876	14143221	20705200	24160324
THEOBROMINE	21127	#NUM!	#NUM!	#NUM!	16643	#NUM!	#NUM!	#NUM!	15311	#NUM!	#NUM!	17799	#NUM!	#NUM!	#NUM!	#NUM!	#NUM!	18268	#NUM!	#NUM!	#NUM!	11613	#NUM!	#NUM!	#NUM!	#NUM!	#NUM!	15286	#NUM!	#NUM!	#NUM!	#NUM!	#NUM!	#NUM!	22356	#NUM!	14611	163303	26787	#NUM!	20969	19481	#NUM!	18098	#NUM!	#NUM!	#NUM!	#NUM!	#NUM!
THEOPHYLLINE	21127	#NUM!	#NUM!	#NUM!	16643	#NUM!	#NUM!	#NUM!	15311	#NUM!	#NUM!	17799	#NUM!	#NUM!	#NUM!	#NUM!	#NUM!	18268	#NUM!	#NUM!	#NUM!	11613	#NUM!	#NUM!	#NUM!	#NUM!	#NUM!	15286	#NUM!	#NUM!	#NUM!	#NUM!	#NUM!	#NUM!	22356	#NUM!	14611	163303	26787	#NUM!	20969	19481	#NUM!	18098	#NUM!	#NUM!	#NUM!	#NUM!	#NUM!
THIAMINE MONOPHOSPHATE	7122143	7150156	7513645	8392517	9187098	7966253	4083473	3890839	3992051	3660781	4241842	4085225	1692929	1534817	1189540	1903995	1432122	1499408	9808170	8647343	8353353	7794304	9214876	7523718	3888771	3851364	4298521	3994308	3395444	4789028	1309494	1522844	1250634	1062309	1296468	1223141	7348385	7743169	7343992	6983114	7349930	7119858	3264567	2866346	3488047	2730564	3411358	3393154	1458176
THIAMINE PYROPHOSPHATE	2018140	1122843	848127	944074	838245	827426	852374	1381605	1603287	2164425	886303	915435	774860	972494	948698	1494940	946455	1085245	1004508	1163070	1575645	1542997	1474543	2123235	1099597	1191766	1333640	1485660	1702136	1707459	2089202	1175806	1338290	2962412	1235785	1337991	1605231	1860804	1963621	1459737	1185345	1339464	1398151	1267242	1406595	1772968	1427603	2302338	1512003
THIOPURINE S-METHYLETHER	#NUM!	#NUM!	#NUM!	#NUM!	#NUM!	#NUM!	#NUM!	#NUM!	#NUM!	#NUM!	#NUM!	#NUM!	#NUM!	#NUM!	#NUM!	#NUM!	#NUM!	#NUM!	#NUM!	#NUM!	#NUM!	#NUM!	#NUM!	#NUM!	#NUM!	13783	#NUM!	#NUM!	#NUM!	#NUM!	#NUM!	#NUM!	#NUM!	#NUM!	#NUM!	#NUM!	#NUM!	#NUM!	#NUM!	#NUM!	#NUM!	#NUM!	#NUM!	#NUM!	#NUM!	#NUM!	#NUM!	#NUM!	#NUM!
THIOUREA	#NUM!	38774	#NUM!	#NUM!	#NUM!	#NUM!	#NUM!	#NUM!	#NUM!	#NUM!	#NUM!	#NUM!	#NUM!	#NUM!	#NUM!	#NUM!	#NUM!	#NUM!	#NUM!	#NUM!	#NUM!	#NUM!	#NUM!	#NUM!	#NUM!	#NUM!	#NUM!	#NUM!	#NUM!	#NUM!	#NUM!	#NUM!	#NUM!	#NUM!	#NUM!	#NUM!	#NUM!	#NUM!	#NUM!	#NUM!	#NUM!	#NUM!	#NUM!	#NUM!	#NUM!	#NUM!	#NUM!	#NUM!	#NUM!
THREITOL (neg.)	221678	212068	176815	235265	245109	140789	4495	11636	27646	10252	9188	16002	36717	10286	42676	42256	22078	19427	311191	271118	543537	390874	309716	596189	7292	14987	36312	23616	15135	14641	102534	26296	34210	69068	26557	49947	105120	328782	162715	270079	189377	218303	11420	9253	21869	22145	10078	22901	52046
THREONINE	2347909882	1831591492	1979406389	1393014162	1450870895	1657394612	1114620511	1569898010	1874725212	2360610898	1459632716	1508605376	1323776666	1529744864	1759132820	1971951005	1371522392	1541998660	1935370332	1762993653	2214703962	2410244353	2025835341	3136633486	1715432638	1932345918	2050785161	2951870518	2253942888	2508455267	2578399738	1468228623	1702347283	3059475458	1665823595	2004255552	3762389684	2447951855	2238099740	1823807731	1680990193	2194519529	1517756706	1547681369	1856342692	1842476072	1772888713	2633583829	1949911807
THYMIDINE (neg.)	13322	22162	12180	19219	21396	39823	13967	17403	28986	39675	32829	20969	25301	29809	17585	51901	14226	12858	13335	37797	15995	16212	45736	41153	17454	25750	45750	13432	44427	16666	54717	29531	49231	16952	35231	46705	33146	80196	14497	48904	51553	13497	29383	28335	16195	30218	25958	22447	17215
THYMIDINE-MONOPHOSPHATE (neg.)	6893	#NUM!	#NUM!	#NUM!	#NUM!	#NUM!	#NUM!	7386	4933	#NUM!	#NUM!	#NUM!	#NUM!	#NUM!	#NUM!	#NUM!	#NUM!	#NUM!	#NUM!	#NUM!	#NUM!	#NUM!	#NUM!	#NUM!	12026	#NUM!	14107	#NUM!	8754	7039	#NUM!	#NUM!	#NUM!	#NUM!	#NUM!	#NUM!	#NUM!	#NUM!	#NUM!	#NUM!	#NUM!	#NUM!	11825	#NUM!	#NUM!	7135	11542	#NUM!	#NUM!
THYMIDINE-MONOPHOSPHATE (neg.) +1	#NUM!	#NUM!	#NUM!	#NUM!	#NUM!	#NUM!	#NUM!	#NUM!	#NUM!	#NUM!	#NUM!	#NUM!	#NUM!	#NUM!	#NUM!	#NUM!	#NUM!	#NUM!	#NUM!	#NUM!	#NUM!	#NUM!	#NUM!	#NUM!	#NUM!	#NUM!	#NUM!	#NUM!	#NUM!	#NUM!	#NUM!	#NUM!	#NUM!	#NUM!	#NUM!	#NUM!	#NUM!	#NUM!	#NUM!	#NUM!	#NUM!	#NUM!	#NUM!	#NUM!	#NUM!	#NUM!	#NUM!	#NUM!	#NUM!
THYMIDINE-MONOPHOSPHATE (neg.) +10	#NUM!	#NUM!	#NUM!	#NUM!	#NUM!	#NUM!	#NUM!	#NUM!	#NUM!	#NUM!	#NUM!	#NUM!	#NUM!	#NUM!	#NUM!	#NUM!	#NUM!	#NUM!	#NUM!	#NUM!	#NUM!	#NUM!	#NUM!	#NUM!	#NUM!	#NUM!	#NUM!	#NUM!	#NUM!	#NUM!	#NUM!	#NUM!	#NUM!	#NUM!	#NUM!	#NUM!	#NUM!	#NUM!	#NUM!	#NUM!	#NUM!	#NUM!	#NUM!	#NUM!	#NUM!	#NUM!	#NUM!	#NUM!	#NUM!
THYMIDINE-MONOPHOSPHATE (neg.) +2	#NUM!	7072	#NUM!	#NUM!	#NUM!	#NUM!	12032	#NUM!	#NUM!	#NUM!	#NUM!	#NUM!	#NUM!	#NUM!	#NUM!	#NUM!	#NUM!	#NUM!	#NUM!	7129	#NUM!	#NUM!	6031	#NUM!	#NUM!	#NUM!	#NUM!	#NUM!	#NUM!	8305	#NUM!	10683	#NUM!	#NUM!	#NUM!	#NUM!	#NUM!	#NUM!	#NUM!	#NUM!	42065	#NUM!	#NUM!	#NUM!	#NUM!	#NUM!	#NUM!	#NUM!	#NUM!
THYMIDINE-MONOPHOSPHATE (neg.) +3	80737	34140	81259	#NUM!	17474	#NUM!	13336	61343	29491	42257	#NUM!	16672	#NUM!	#NUM!	19330	#NUM!	#NUM!	#NUM!	#NUM!	#NUM!	74239	25437	#NUM!	106279	20964	15028	18963	65563	23142	52138	30903	#NUM!	13315	#NUM!	8711	19545	#NUM!	22805	72451	114996	21189	29320	26465	43102	57408	48213	50432	53819	46327
THYMIDINE-MONOPHOSPHATE (neg.) +4	#NUM!	#NUM!	#NUM!	#NUM!	#NUM!	4338	9173	#NUM!	#NUM!	#NUM!	#NUM!	10516	5150	#NUM!	#NUM!	#NUM!	#NUM!	5644	#NUM!	#NUM!	#NUM!	10205	4630	#NUM!	#NUM!	#NUM!	#NUM!	#NUM!	#NUM!	#NUM!	#NUM!	#NUM!	7970	#NUM!	#NUM!	#NUM!	#NUM!	#NUM!	#NUM!	#NUM!	6132	#NUM!	#NUM!	6748	#NUM!	#NUM!	#NUM!	#NUM!	#NUM!
THYMIDINE-MONOPHOSPHATE (neg.) +5	966517	313634	136081	51039	60307	114369	94362	400808	366778	3087326	98563	125987	35532	35055	214087	1379762	81825	32923	71300	181045	1062950	510428	260315	2946115	124081	242044	434292	717038	640768	557418	2012492	69611	184732	3742532	103601	36637	1741017	2278204	610244	151633	171286	291357	106270	187951	418092	372999	186779	4119839	167197
THYMIDINE-MONOPHOSPHATE (neg.) +6	#NUM!	#NUM!	#NUM!	#NUM!	#NUM!	#NUM!	#NUM!	16089	#NUM!	287425	#NUM!	#NUM!	#NUM!	15505	23390	48426	#NUM!	#NUM!	#NUM!	#NUM!	58616	#NUM!	#NUM!	153244	#NUM!	#NUM!	#NUM!	#NUM!	#NUM!	#NUM!	174541	#NUM!	#NUM!	373969	19820	#NUM!	57919	108116	#NUM!	#NUM!	#NUM!	16923	4773	#NUM!	#NUM!	#NUM!	#NUM!	360159	#NUM!
THYMIDINE-MONOPHOSPHATE (neg.) +7	#NUM!	#NUM!	#NUM!	#NUM!	#NUM!	#NUM!	#NUM!	#NUM!	#NUM!	#NUM!	#NUM!	#NUM!	#NUM!	#NUM!	#NUM!	#NUM!	#NUM!	#NUM!	#NUM!	#NUM!	#NUM!	#NUM!	#NUM!	#NUM!	#NUM!	#NUM!	#NUM!	#NUM!	#NUM!	#NUM!	#NUM!	#NUM!	#NUM!	#NUM!	#NUM!	#NUM!	#NUM!	#NUM!	#NUM!	#NUM!	#NUM!	#NUM!	#NUM!	#NUM!	#NUM!	#NUM!	#NUM!	#NUM!	#NUM!
THYMIDINE-MONOPHOSPHATE (neg.) +8	#NUM!	#NUM!	#NUM!	#NUM!	#NUM!	#NUM!	#NUM!	#NUM!	#NUM!	#NUM!	#NUM!	#NUM!	#NUM!	#NUM!	#NUM!	#NUM!	#NUM!	#NUM!	#NUM!	#NUM!	#NUM!	#NUM!	#NUM!	#NUM!	#NUM!	#NUM!	#NUM!	#NUM!	#NUM!	#NUM!	80126	#NUM!	#NUM!	#NUM!	#NUM!	#NUM!	#NUM!	#NUM!	#NUM!	#NUM!	#NUM!	7841	#NUM!	#NUM!	#NUM!	#NUM!	#NUM!	#NUM!	#NUM!
THYMIDINE-MONOPHOSPHATE (neg.) +9	46292	232402	30861	120569	78885	81933	41819	31099	59840	25610	31213	54787	#NUM!	#NUM!	#NUM!	#NUM!	#NUM!	#NUM!	149861	54505	31167	183250	90966	85452	57771	25580	38329	34133	130701	62170	#NUM!	#NUM!	#NUM!	#NUM!	#NUM!	#NUM!	59354	58783	170824	220705	292252	156008	85470	83817	65238	134841	228323	#NUM!	#NUM!
THYMINE	#NUM!	#NUM!	#NUM!	#NUM!	#NUM!	#NUM!	#NUM!	#NUM!	#NUM!	#NUM!	#NUM!	#NUM!	#NUM!	#NUM!	#NUM!	#NUM!	#NUM!	#NUM!	#NUM!	#NUM!	#NUM!	#NUM!	#NUM!	#NUM!	#NUM!	#NUM!	#NUM!	#NUM!	#NUM!	#NUM!	#NUM!	#NUM!	#NUM!	1855476	#NUM!	#NUM!	150118	#NUM!	#NUM!	#NUM!	#NUM!	#NUM!	#NUM!	#NUM!	#NUM!	#NUM!	#NUM!	833602	#NUM!
THYROTROPIN RELEASING HORMONE	813021	258948	248087	845420	68840	320808	957659	949012	1002924	331921	338226	955137	1319906	1355864	1301141	241612	735438	1099051	143039	78875	111425	321289	711892	381655	284072	255172	1043723	1545666	1010693	805659	1428944	268174	1364238	2018859	1610529	2977856	2255346	3551164	3957858	1955439	3256085	2561676	3035253	742221	2921352	6222714	1527711	5128870	6349019
TRANS-4-HYDROXY-L-PROLINE	#NUM!	#NUM!	#NUM!	#NUM!	#NUM!	#NUM!	#NUM!	#NUM!	#NUM!	#NUM!	#NUM!	#NUM!	#NUM!	#NUM!	#NUM!	#NUM!	#NUM!	#NUM!	#NUM!	#NUM!	#NUM!	#NUM!	#NUM!	#NUM!	#NUM!	#NUM!	#NUM!	#NUM!	#NUM!	#NUM!	#NUM!	#NUM!	#NUM!	#NUM!	#NUM!	#NUM!	#NUM!	#NUM!	#NUM!	#NUM!	#NUM!	#NUM!	#NUM!	#NUM!	#NUM!	#NUM!	#NUM!	#NUM!	#NUM!
TRANS-ACONITATE (neg.)	#NUM!	#NUM!	#NUM!	#NUM!	#NUM!	#NUM!	#NUM!	#NUM!	#NUM!	#NUM!	#NUM!	#NUM!	#NUM!	#NUM!	#NUM!	#NUM!	#NUM!	#NUM!	#NUM!	#NUM!	#NUM!	#NUM!	#NUM!	#NUM!	#NUM!	#NUM!	#NUM!	#NUM!	#NUM!	#NUM!	#NUM!	#NUM!	#NUM!	#NUM!	#NUM!	#NUM!	#NUM!	#NUM!	#NUM!	#NUM!	#NUM!	#NUM!	#NUM!	#NUM!	#NUM!	#NUM!	#NUM!	#NUM!	#NUM!
TRANS-CINNAMALDEHYDE	405092	346728	287351	263648	198001	93240	174182	1445066	1373134	2869731	523931	1789822	218160	165775	196451	365036	1462350	2181235	122053	62326	1426874	509586	193711	633269	180633	169500	150982	1323395	1490938	1207223	168470	1423333	95936	2930439	528741	204635	534077	3779568	650467	139318	128040	470935	547486	353609	1432689	1547526	1526883	3175107	2185417
TREHALOSE (neg.)	#NUM!	#NUM!	1378513	#NUM!	#NUM!	#NUM!	#NUM!	#NUM!	#NUM!	1187371	1026836	#NUM!	#NUM!	#NUM!	3859519	#NUM!	718553	#NUM!	#NUM!	#NUM!	#NUM!	#NUM!	#NUM!	#NUM!	1119171	#NUM!	1020396	2851917	#NUM!	2064969	#NUM!	#NUM!	968897	#NUM!	#NUM!	#NUM!	#NUM!	#NUM!	#NUM!	#NUM!	#NUM!	#NUM!	#NUM!	#NUM!	#NUM!	1084741	1884902	1326019	#NUM!
TRIGONELLINE	32595352	18143367	18781614	20866288	19274825	14843778	18077105	21887378	18005430	24499449	11997490	11426250	20805410	12127192	17683860	71246664	17619834	13820125	17453550	19685104	26670752	26721384	28433838	31351553	20062284	15542083	19602592	13505304	14384196	19159668	23504921	11797088	15356164	22924701	14447466	18097025	24482144	30231402	27322833	27943038	24867941	23318689	13249103	15278463	20091537	20817472	16050939	25063946	18766193
TRYPTAMINE	55337	72295	84493	98722	161078	89502	99046	65359	80796	44860	37109	110797	93782	74322	52553	69971	42386	50455	60992	76087	71102	102172	39048	153617	95400	84126	137993	65594	40353	68501	53507	66570	69216	58904	58031	96640	71723	73483	37046	88365	58022	95533	39835	62599	64761	81468	52015	69893	74139
TRYPTOPHAN	573004116	488598164	710124457	329045240	407447239	444516046	274991511	432787908	604217053	992539119	439534132	486070595	421278950	493890812	574815817	866770126	441141007	557368153	519565441	527051423	663972258	728389177	488443958	1167873199	564254642	672282661	707049282	1279048018	695163212	899637579	1222797066	451618954	583709281	1614147190	530888805	764872705	2138056116	1041222186	786159978	628994687	543316389	876177003	574430083	538293577	771667853	691353878	702170205	1583131997	838424811
tryptophan+1	#NUM!	#NUM!	#NUM!	#NUM!	#NUM!	#NUM!	#NUM!	#NUM!	#NUM!	#NUM!	#NUM!	#NUM!	#NUM!	#NUM!	#NUM!	#NUM!	#NUM!	#NUM!	#NUM!	#NUM!	#NUM!	#NUM!	#NUM!	#NUM!	#NUM!	#NUM!	#NUM!	#NUM!	#NUM!	#NUM!	#NUM!	#NUM!	#NUM!	#NUM!	#NUM!	#NUM!	#NUM!	#NUM!	#NUM!	#NUM!	#NUM!	#NUM!	#NUM!	#NUM!	#NUM!	#NUM!	#NUM!	#NUM!	#NUM!
tryptophan+10	#NUM!	#NUM!	#NUM!	#NUM!	#NUM!	#NUM!	#NUM!	#NUM!	#NUM!	#NUM!	#NUM!	#NUM!	#NUM!	#NUM!	#NUM!	#NUM!	#NUM!	#NUM!	#NUM!	#NUM!	#NUM!	#NUM!	#NUM!	#NUM!	#NUM!	#NUM!	#NUM!	#NUM!	#NUM!	#NUM!	#NUM!	#NUM!	#NUM!	#NUM!	#NUM!	#NUM!	#NUM!	#NUM!	#NUM!	#NUM!	#NUM!	#NUM!	#NUM!	#NUM!	#NUM!	#NUM!	#NUM!	#NUM!	#NUM!
tryptophan+11	#NUM!	#NUM!	#NUM!	#NUM!	#NUM!	#NUM!	#NUM!	#NUM!	#NUM!	#NUM!	#NUM!	#NUM!	#NUM!	#NUM!	#NUM!	#NUM!	#NUM!	#NUM!	#NUM!	#NUM!	#NUM!	#NUM!	#NUM!	#NUM!	#NUM!	#NUM!	#NUM!	#NUM!	#NUM!	#NUM!	#NUM!	#NUM!	#NUM!	#NUM!	#NUM!	#NUM!	#NUM!	#NUM!	#NUM!	#NUM!	#NUM!	#NUM!	#NUM!	#NUM!	#NUM!	#NUM!	#NUM!	#NUM!	#NUM!
tryptophan+2	#NUM!	592743	2370403	250958	209471	#NUM!	#NUM!	456161	193989	1048205	639550	1054466	679155	#NUM!	1515870	#NUM!	921219	1480925	#NUM!	1386114	#NUM!	2307624	#NUM!	988036	#NUM!	1853140	#NUM!	#NUM!	#NUM!	#NUM!	#NUM!	766253	#NUM!	#NUM!	#NUM!	1907817	#NUM!	#NUM!	552226	1703252	#NUM!	#NUM!	#NUM!	#NUM!	#NUM!	#NUM!	1622905	#NUM!	#NUM!
tryptophan+3	#NUM!	248277	224681	318737	#NUM!	#NUM!	334656	#NUM!	#NUM!	#NUM!	229930	#NUM!	#NUM!	#NUM!	#NUM!	#NUM!	#NUM!	#NUM!	229269	#NUM!	#NUM!	217396	424105	#NUM!	#NUM!	279961	232989	#NUM!	#NUM!	#NUM!	#NUM!	#NUM!	#NUM!	#NUM!	183555	#NUM!	#NUM!	#NUM!	198228	230617	#NUM!	#NUM!	210250	#NUM!	#NUM!	#NUM!	#NUM!	#NUM!	#NUM!
tryptophan+4	#NUM!	#NUM!	#NUM!	#NUM!	#NUM!	#NUM!	#NUM!	#NUM!	#NUM!	#NUM!	#NUM!	#NUM!	#NUM!	#NUM!	#NUM!	#NUM!	#NUM!	#NUM!	#NUM!	#NUM!	#NUM!	#NUM!	#NUM!	#NUM!	#NUM!	#NUM!	#NUM!	#NUM!	#NUM!	#NUM!	#NUM!	#NUM!	#NUM!	#NUM!	#NUM!	#NUM!	#NUM!	#NUM!	#NUM!	#NUM!	#NUM!	#NUM!	#NUM!	#NUM!	#NUM!	#NUM!	#NUM!	#NUM!	#NUM!
tryptophan+5	#NUM!	#NUM!	#NUM!	#NUM!	#NUM!	#NUM!	#NUM!	#NUM!	#NUM!	#NUM!	#NUM!	#NUM!	#NUM!	#NUM!	#NUM!	#NUM!	#NUM!	#NUM!	#NUM!	#NUM!	#NUM!	#NUM!	#NUM!	#NUM!	#NUM!	#NUM!	#NUM!	#NUM!	#NUM!	#NUM!	#NUM!	#NUM!	#NUM!	#NUM!	#NUM!	#NUM!	#NUM!	#NUM!	#NUM!	#NUM!	#NUM!	#NUM!	#NUM!	#NUM!	#NUM!	#NUM!	#NUM!	#NUM!	#NUM!
tryptophan+6	#NUM!	#NUM!	#NUM!	#NUM!	#NUM!	#NUM!	#NUM!	#NUM!	#NUM!	#NUM!	#NUM!	#NUM!	#NUM!	#NUM!	#NUM!	#NUM!	#NUM!	#NUM!	#NUM!	#NUM!	#NUM!	#NUM!	#NUM!	#NUM!	#NUM!	#NUM!	#NUM!	#NUM!	#NUM!	#NUM!	#NUM!	#NUM!	#NUM!	#NUM!	#NUM!	#NUM!	#NUM!	#NUM!	#NUM!	#NUM!	#NUM!	#NUM!	#NUM!	#NUM!	#NUM!	#NUM!	#NUM!	#NUM!	#NUM!
tryptophan+7	#NUM!	#NUM!	#NUM!	#NUM!	#NUM!	#NUM!	#NUM!	#NUM!	#NUM!	#NUM!	#NUM!	#NUM!	#NUM!	#NUM!	#NUM!	#NUM!	#NUM!	#NUM!	#NUM!	#NUM!	#NUM!	#NUM!	#NUM!	#NUM!	#NUM!	#NUM!	#NUM!	#NUM!	#NUM!	#NUM!	#NUM!	#NUM!	#NUM!	#NUM!	#NUM!	#NUM!	#NUM!	#NUM!	#NUM!	#NUM!	#NUM!	#NUM!	#NUM!	#NUM!	#NUM!	#NUM!	#NUM!	#NUM!	#NUM!
tryptophan+8	648219	168977	150308	198057	617060	458143	#NUM!	454786	#NUM!	#NUM!	315280	190142	178246	#NUM!	#NUM!	#NUM!	#NUM!	132459	317945	#NUM!	#NUM!	#NUM!	147017	#NUM!	118128	#NUM!	#NUM!	#NUM!	#NUM!	#NUM!	#NUM!	#NUM!	#NUM!	#NUM!	#NUM!	#NUM!	#NUM!	#NUM!	#NUM!	167373	244894	#NUM!	#NUM!	157526	519848	#NUM!	161690	#NUM!	262967
tryptophan+9	#NUM!	#NUM!	#NUM!	#NUM!	#NUM!	#NUM!	#NUM!	#NUM!	#NUM!	#NUM!	#NUM!	#NUM!	#NUM!	#NUM!	#NUM!	#NUM!	#NUM!	#NUM!	#NUM!	#NUM!	#NUM!	#NUM!	#NUM!	#NUM!	#NUM!	#NUM!	#NUM!	#NUM!	#NUM!	#NUM!	#NUM!	#NUM!	#NUM!	#NUM!	#NUM!	#NUM!	#NUM!	#NUM!	#NUM!	#NUM!	#NUM!	#NUM!	#NUM!	#NUM!	#NUM!	#NUM!	#NUM!	#NUM!	#NUM!
TYRAMINE	#NUM!	#NUM!	#NUM!	#NUM!	#NUM!	#NUM!	#NUM!	#NUM!	#NUM!	#NUM!	#NUM!	#NUM!	#NUM!	#NUM!	#NUM!	#NUM!	#NUM!	#NUM!	#NUM!	#NUM!	#NUM!	#NUM!	#NUM!	#NUM!	#NUM!	#NUM!	#NUM!	#NUM!	#NUM!	#NUM!	#NUM!	#NUM!	#NUM!	#NUM!	#NUM!	#NUM!	#NUM!	#NUM!	#NUM!	#NUM!	#NUM!	#NUM!	#NUM!	#NUM!	#NUM!	#NUM!	#NUM!	#NUM!	#NUM!
Tyrosine +1	188971415	136921677	182458365	88496896	106387509	118160912	77644901	135901777	181420971	250937651	118379122	136261175	109079881	139187392	180435601	231510354	123091082	150798146	141049720	143149357	104042661	185915239	138224591	287768945	151964789	187915028	192624119	363771040	211265527	270197376	357547900	123230840	157848579	406798865	154494543	219725103	571805131	272506004	237495566	172064066	143203093	231003636	158165314	152198627	210862886	209305754	195850258	394099045	229219100
Tyrosine +15N	#NUM!	#NUM!	#NUM!	#NUM!	#NUM!	#NUM!	#NUM!	#NUM!	#NUM!	#NUM!	#NUM!	#NUM!	#NUM!	#NUM!	#NUM!	#NUM!	#NUM!	#NUM!	#NUM!	#NUM!	#NUM!	#NUM!	#NUM!	#NUM!	#NUM!	#NUM!	#NUM!	#NUM!	#NUM!	#NUM!	#NUM!	#NUM!	#NUM!	#NUM!	#NUM!	#NUM!	#NUM!	#NUM!	#NUM!	#NUM!	#NUM!	#NUM!	#NUM!	#NUM!	#NUM!	#NUM!	#NUM!	#NUM!	#NUM!
Tyrosine +3	#NUM!	486946	155791	160894	#NUM!	245343	158428	186354	428640	182579	458799	236690	171430	164067	#NUM!	288868	300355	329078	217274	#NUM!	150996	239632	412939	#NUM!	220262	228183	152627	#NUM!	#NUM!	434932	322477	135101	#NUM!	201150	#NUM!	522917	#NUM!	#NUM!	157641	364138	264473	254840	246190	#NUM!	#NUM!	#NUM!	297121	178477	227648
Tyrosine +4	#NUM!	#NUM!	#NUM!	#NUM!	#NUM!	#NUM!	#NUM!	#NUM!	#NUM!	#NUM!	#NUM!	#NUM!	#NUM!	#NUM!	#NUM!	#NUM!	#NUM!	#NUM!	#NUM!	#NUM!	#NUM!	#NUM!	#NUM!	#NUM!	#NUM!	#NUM!	#NUM!	#NUM!	#NUM!	#NUM!	#NUM!	#NUM!	#NUM!	#NUM!	#NUM!	#NUM!	#NUM!	#NUM!	#NUM!	#NUM!	#NUM!	#NUM!	#NUM!	#NUM!	#NUM!	#NUM!	#NUM!	#NUM!	#NUM!
Tyrosine +5	#NUM!	#NUM!	#NUM!	#NUM!	#NUM!	#NUM!	#NUM!	#NUM!	#NUM!	#NUM!	#NUM!	#NUM!	#NUM!	#NUM!	#NUM!	#NUM!	#NUM!	#NUM!	#NUM!	#NUM!	#NUM!	#NUM!	#NUM!	#NUM!	#NUM!	#NUM!	#NUM!	#NUM!	#NUM!	#NUM!	#NUM!	#NUM!	#NUM!	#NUM!	#NUM!	#NUM!	#NUM!	#NUM!	#NUM!	#NUM!	#NUM!	#NUM!	#NUM!	#NUM!	#NUM!	#NUM!	#NUM!	#NUM!	#NUM!
Tyrosine +6	#NUM!	#NUM!	#NUM!	#NUM!	#NUM!	#NUM!	#NUM!	#NUM!	#NUM!	#NUM!	#NUM!	#NUM!	#NUM!	#NUM!	#NUM!	#NUM!	#NUM!	#NUM!	#NUM!	#NUM!	#NUM!	#NUM!	#NUM!	#NUM!	#NUM!	#NUM!	#NUM!	#NUM!	#NUM!	#NUM!	#NUM!	#NUM!	#NUM!	#NUM!	#NUM!	#NUM!	#NUM!	#NUM!	#NUM!	#NUM!	#NUM!	#NUM!	#NUM!	#NUM!	#NUM!	#NUM!	#NUM!	#NUM!	#NUM!
Tyrosine +7	#NUM!	#NUM!	#NUM!	#NUM!	#NUM!	#NUM!	#NUM!	#NUM!	#NUM!	#NUM!	#NUM!	#NUM!	#NUM!	#NUM!	#NUM!	#NUM!	#NUM!	#NUM!	#NUM!	#NUM!	#NUM!	#NUM!	#NUM!	#NUM!	#NUM!	#NUM!	#NUM!	#NUM!	#NUM!	#NUM!	#NUM!	#NUM!	#NUM!	#NUM!	#NUM!	#NUM!	#NUM!	#NUM!	#NUM!	#NUM!	#NUM!	#NUM!	#NUM!	#NUM!	#NUM!	#NUM!	#NUM!	#NUM!	#NUM!
Tyrosine +8	87755604	#NUM!	#NUM!	#NUM!	113505938	#NUM!	87191452	#NUM!	#NUM!	#NUM!	#NUM!	#NUM!	119293867	#NUM!	141320343	#NUM!	#NUM!	#NUM!	#NUM!	#NUM!	#NUM!	#NUM!	120840308	#NUM!	#NUM!	#NUM!	#NUM!	#NUM!	#NUM!	44880935	#NUM!	#NUM!	#NUM!	#NUM!	#NUM!	#NUM!	41838248	#NUM!	108471283	129433802	#NUM!	#NUM!	#NUM!	#NUM!	63212839	62380789	#NUM!	#NUM!	#NUM!
TYROSINE	2115557022	1575299759	2033380868	1057913061	1254975915	1384346103	930321155	1559612446	2032387205	2773145045	1350249916	1548349182	1440112074	1659816960	2163409950	2578220990	1411101715	1706160192	1608194536	1617837206	1307744903	2092301250	1584106184	3146169247	1711306034	2083216994	2115839330	3870372222	2337238215	2928485445	3929463683	1405690881	1881765722	4389398318	1726752039	2510407020	6060395004	2978260947	2597782380	1938721064	1647697023	2550862334	1777316928	1710102751	2337116148	2324744663	2167610520	4277803084	2498905689
UDP	4498130	11136141	7836773	1444103	1309405	1279807	917263	2237149	2439854	3069176	1137743	1386930	873362	1257178	1928565	1778005	1137842	1193845	1627034	9458517	3558691	14645518	12252742	4403846	1591713	1904343	2307659	2087929	13635161	3367328	3539178	1256928	1162539	3657235	1529174	2197831	3164526	3793377	3808269	11388352	2531828	2326095	1698675	1730403	1989158	11636390	2275513	3778661	1728798
UDP+5	593197	317615	221600	201738	189829	200549	380819	561170	591606	862575	277664	280565	116742	259985	435615	356755	270093	306866	217152	253517	440462	408219	398488	480546	308043	361654	485088	473659	522345	670051	579018	282046	323703	570413	288112	469985	480386	464370	494157	365732	411418	397985	489130	446841	557556	715345	528038	851619	422646
UDP+GlcNac+13C10	#NUM!	#NUM!	#NUM!	#NUM!	#NUM!	#NUM!	#NUM!	#NUM!	#NUM!	#NUM!	#NUM!	#NUM!	#NUM!	#NUM!	#NUM!	#NUM!	#NUM!	#NUM!	#NUM!	#NUM!	#NUM!	#NUM!	#NUM!	#NUM!	#NUM!	#NUM!	#NUM!	#NUM!	#NUM!	#NUM!	#NUM!	#NUM!	#NUM!	#NUM!	#NUM!	#NUM!	#NUM!	#NUM!	#NUM!	#NUM!	#NUM!	#NUM!	#NUM!	#NUM!	#NUM!	#NUM!	#NUM!	#NUM!	#NUM!
UDP+GlcNac+13C12	#NUM!	#NUM!	#NUM!	#NUM!	#NUM!	#NUM!	#NUM!	#NUM!	#NUM!	#NUM!	#NUM!	#NUM!	#NUM!	#NUM!	#NUM!	#NUM!	#NUM!	#NUM!	#NUM!	#NUM!	#NUM!	#NUM!	#NUM!	#NUM!	#NUM!	#NUM!	#NUM!	#NUM!	#NUM!	#NUM!	#NUM!	#NUM!	#NUM!	#NUM!	#NUM!	#NUM!	#NUM!	#NUM!	#NUM!	#NUM!	#NUM!	#NUM!	#NUM!	#NUM!	#NUM!	#NUM!	#NUM!	#NUM!	#NUM!
UDP-GlcNAc	122763895	64755660	43206135	46999545	38393695	15256654	5191686	48206632	52296264	58743263	26440992	27719708	3643335	5630546	12825495	12583502	6916327	8000267	49438746	34102688	54817362	89742746	85202219	105851368	34141082	34636547	20129699	42512130	64757997	72308775	21273144	8434288	10093278	23242045	10101612	14174929	85664777	93166552	97907325	71969762	63768468	73356643	32502955	21026789	16699289	56618172	38584801	69415469	11561018
UDP-GlcNac+13C1	#NUM!	#NUM!	#NUM!	#NUM!	#NUM!	#NUM!	#NUM!	#NUM!	#NUM!	#NUM!	#NUM!	#NUM!	#NUM!	#NUM!	#NUM!	#NUM!	#NUM!	#NUM!	#NUM!	#NUM!	#NUM!	#NUM!	#NUM!	#NUM!	#NUM!	#NUM!	#NUM!	#NUM!	#NUM!	#NUM!	#NUM!	#NUM!	#NUM!	#NUM!	#NUM!	#NUM!	#NUM!	#NUM!	#NUM!	#NUM!	#NUM!	#NUM!	#NUM!	#NUM!	#NUM!	#NUM!	#NUM!	#NUM!	#NUM!
UDP-GlcNac+13C11	#NUM!	#NUM!	#NUM!	#NUM!	#NUM!	#NUM!	#NUM!	#NUM!	#NUM!	#NUM!	#NUM!	#NUM!	#NUM!	#NUM!	#NUM!	#NUM!	#NUM!	#NUM!	#NUM!	#NUM!	#NUM!	#NUM!	#NUM!	#NUM!	#NUM!	#NUM!	#NUM!	#NUM!	#NUM!	#NUM!	#NUM!	#NUM!	#NUM!	#NUM!	#NUM!	#NUM!	#NUM!	#NUM!	#NUM!	#NUM!	#NUM!	#NUM!	#NUM!	#NUM!	#NUM!	#NUM!	#NUM!	#NUM!	10716
UDP-GlcNac+13C13	#NUM!	#NUM!	#NUM!	#NUM!	#NUM!	#NUM!	#NUM!	#NUM!	#NUM!	#NUM!	#NUM!	#NUM!	#NUM!	#NUM!	#NUM!	#NUM!	#NUM!	#NUM!	#NUM!	#NUM!	#NUM!	#NUM!	#NUM!	#NUM!	#NUM!	#NUM!	#NUM!	#NUM!	#NUM!	#NUM!	#NUM!	#NUM!	#NUM!	#NUM!	#NUM!	#NUM!	#NUM!	#NUM!	#NUM!	#NUM!	#NUM!	#NUM!	#NUM!	#NUM!	#NUM!	#NUM!	#NUM!	#NUM!	#NUM!
UDP-GlcNac+13C14	#NUM!	#NUM!	#NUM!	#NUM!	#NUM!	#NUM!	#NUM!	#NUM!	#NUM!	#NUM!	#NUM!	#NUM!	#NUM!	#NUM!	#NUM!	#NUM!	#NUM!	#NUM!	#NUM!	#NUM!	#NUM!	#NUM!	#NUM!	#NUM!	#NUM!	#NUM!	#NUM!	#NUM!	#NUM!	#NUM!	#NUM!	#NUM!	#NUM!	#NUM!	#NUM!	#NUM!	#NUM!	#NUM!	#NUM!	#NUM!	#NUM!	#NUM!	#NUM!	#NUM!	#NUM!	#NUM!	#NUM!	#NUM!	#NUM!
UDP-GlcNac+13C15	#NUM!	#NUM!	#NUM!	#NUM!	#NUM!	#NUM!	#NUM!	#NUM!	#NUM!	#NUM!	#NUM!	#NUM!	#NUM!	#NUM!	#NUM!	#NUM!	#NUM!	#NUM!	#NUM!	#NUM!	#NUM!	#NUM!	#NUM!	#NUM!	#NUM!	#NUM!	#NUM!	#NUM!	#NUM!	#NUM!	#NUM!	#NUM!	#NUM!	#NUM!	#NUM!	#NUM!	#NUM!	#NUM!	#NUM!	#NUM!	#NUM!	#NUM!	#NUM!	#NUM!	#NUM!	#NUM!	#NUM!	#NUM!	#NUM!
UDP-GlcNac+13C16	#NUM!	#NUM!	#NUM!	#NUM!	#NUM!	#NUM!	#NUM!	#NUM!	#NUM!	#NUM!	#NUM!	#NUM!	#NUM!	#NUM!	#NUM!	#NUM!	#NUM!	#NUM!	#NUM!	#NUM!	#NUM!	#NUM!	#NUM!	#NUM!	#NUM!	#NUM!	#NUM!	#NUM!	#NUM!	#NUM!	#NUM!	#NUM!	#NUM!	#NUM!	#NUM!	#NUM!	#NUM!	#NUM!	#NUM!	#NUM!	#NUM!	#NUM!	#NUM!	#NUM!	#NUM!	#NUM!	#NUM!	#NUM!	#NUM!
UDP-GlcNac+13C17	#NUM!	#NUM!	#NUM!	#NUM!	#NUM!	#NUM!	#NUM!	#NUM!	#NUM!	#NUM!	#NUM!	#NUM!	#NUM!	#NUM!	#NUM!	#NUM!	#NUM!	#NUM!	#NUM!	#NUM!	#NUM!	#NUM!	#NUM!	#NUM!	#NUM!	#NUM!	#NUM!	#NUM!	#NUM!	#NUM!	#NUM!	#NUM!	#NUM!	#NUM!	#NUM!	#NUM!	#NUM!	#NUM!	#NUM!	#NUM!	#NUM!	#NUM!	#NUM!	#NUM!	#NUM!	#NUM!	#NUM!	#NUM!	#NUM!
UDP-GlcNac+13C2	#NUM!	#NUM!	#NUM!	#NUM!	#NUM!	#NUM!	#NUM!	#NUM!	#NUM!	#NUM!	#NUM!	#NUM!	#NUM!	#NUM!	#NUM!	#NUM!	#NUM!	#NUM!	#NUM!	#NUM!	#NUM!	#NUM!	#NUM!	#NUM!	#NUM!	#NUM!	#NUM!	#NUM!	#NUM!	#NUM!	#NUM!	#NUM!	#NUM!	#NUM!	#NUM!	#NUM!	#NUM!	#NUM!	#NUM!	#NUM!	#NUM!	#NUM!	#NUM!	#NUM!	#NUM!	#NUM!	#NUM!	#NUM!	#NUM!
UDP-GlcNac+13C3	#NUM!	#NUM!	#NUM!	#NUM!	#NUM!	#NUM!	#NUM!	15942	#NUM!	#NUM!	#NUM!	#NUM!	#NUM!	#NUM!	#NUM!	#NUM!	#NUM!	#NUM!	#NUM!	#NUM!	#NUM!	#NUM!	#NUM!	#NUM!	#NUM!	#NUM!	#NUM!	#NUM!	#NUM!	#NUM!	#NUM!	#NUM!	#NUM!	#NUM!	#NUM!	#NUM!	#NUM!	#NUM!	#NUM!	#NUM!	#NUM!	#NUM!	#NUM!	#NUM!	#NUM!	#NUM!	#NUM!	#NUM!	#NUM!
UDP-GlcNac+13C3+15N	26833	#NUM!	#NUM!	#NUM!	#NUM!	14995	#NUM!	16458	#NUM!	#NUM!	#NUM!	#NUM!	#NUM!	#NUM!	#NUM!	#NUM!	#NUM!	#NUM!	#NUM!	#NUM!	21643	#NUM!	#NUM!	#NUM!	20096	#NUM!	#NUM!	#NUM!	#NUM!	#NUM!	#NUM!	15357	#NUM!	13669	22394	#NUM!	#NUM!	#NUM!	16976	#NUM!	#NUM!	#NUM!	#NUM!	#NUM!	#NUM!	#NUM!	13331	#NUM!	#NUM!
UDP-GlcNac+13C4	#NUM!	#NUM!	36033	#NUM!	#NUM!	#NUM!	#NUM!	#NUM!	#NUM!	#NUM!	#NUM!	#NUM!	#NUM!	#NUM!	#NUM!	#NUM!	#NUM!	#NUM!	#NUM!	#NUM!	#NUM!	13424	#NUM!	#NUM!	#NUM!	#NUM!	#NUM!	#NUM!	#NUM!	#NUM!	#NUM!	#NUM!	#NUM!	#NUM!	#NUM!	#NUM!	#NUM!	#NUM!	#NUM!	#NUM!	11461	#NUM!	11465	#NUM!	#NUM!	#NUM!	#NUM!	#NUM!	#NUM!
UDP-GlcNac+13C5	#NUM!	#NUM!	#NUM!	#NUM!	#NUM!	#NUM!	#NUM!	#NUM!	#NUM!	#NUM!	#NUM!	#NUM!	#NUM!	#NUM!	#NUM!	#NUM!	#NUM!	#NUM!	#NUM!	#NUM!	#NUM!	#NUM!	#NUM!	#NUM!	#NUM!	#NUM!	#NUM!	#NUM!	#NUM!	#NUM!	#NUM!	12306	#NUM!	#NUM!	#NUM!	#NUM!	#NUM!	#NUM!	#NUM!	#NUM!	#NUM!	#NUM!	#NUM!	#NUM!	#NUM!	#NUM!	#NUM!	#NUM!	#NUM!
UDP-GlcNac+13C6	#NUM!	#NUM!	#NUM!	#NUM!	#NUM!	#NUM!	#NUM!	#NUM!	#NUM!	#NUM!	#NUM!	#NUM!	#NUM!	#NUM!	#NUM!	8187	#NUM!	#NUM!	#NUM!	#NUM!	#NUM!	#NUM!	#NUM!	#NUM!	#NUM!	#NUM!	#NUM!	#NUM!	#NUM!	#NUM!	#NUM!	6336	#NUM!	#NUM!	#NUM!	#NUM!	#NUM!	#NUM!	#NUM!	14878	#NUM!	#NUM!	#NUM!	#NUM!	#NUM!	#NUM!	#NUM!	#NUM!	16932
UDP-GlcNac+13C7	11315	11787	31589	17190	15458	21176	#NUM!	#NUM!	#NUM!	#NUM!	#NUM!	#NUM!	#NUM!	#NUM!	#NUM!	#NUM!	#NUM!	#NUM!	12021	20269	19011	#NUM!	#NUM!	#NUM!	#NUM!	#NUM!	20297	#NUM!	31353	#NUM!	#NUM!	#NUM!	14213	#NUM!	#NUM!	#NUM!	#NUM!	#NUM!	#NUM!	29938	#NUM!	#NUM!	#NUM!	#NUM!	#NUM!	#NUM!	#NUM!	#NUM!	#NUM!
UDP-GlcNac+13C8	#NUM!	#NUM!	#NUM!	10613	#NUM!	#NUM!	#NUM!	#NUM!	#NUM!	#NUM!	#NUM!	#NUM!	#NUM!	18052	#NUM!	9853	#NUM!	#NUM!	25883	#NUM!	#NUM!	#NUM!	#NUM!	#NUM!	#NUM!	#NUM!	#NUM!	#NUM!	#NUM!	#NUM!	#NUM!	#NUM!	#NUM!	#NUM!	#NUM!	#NUM!	#NUM!	#NUM!	#NUM!	#NUM!	#NUM!	20185	#NUM!	8619	#NUM!	#NUM!	#NUM!	18031	#NUM!
UDP-GlcNac+13C9	#NUM!	#NUM!	#NUM!	#NUM!	#NUM!	#NUM!	#NUM!	#NUM!	#NUM!	#NUM!	#NUM!	#NUM!	#NUM!	#NUM!	#NUM!	#NUM!	#NUM!	#NUM!	17571	#NUM!	#NUM!	9501	#NUM!	#NUM!	8402	#NUM!	#NUM!	#NUM!	#NUM!	#NUM!	#NUM!	#NUM!	9837	#NUM!	#NUM!	#NUM!	#NUM!	#NUM!	#NUM!	#NUM!	#NUM!	#NUM!	#NUM!	#NUM!	#NUM!	#NUM!	#NUM!	#NUM!	#NUM!
UDP-GlcNac+15N	#NUM!	#NUM!	#NUM!	#NUM!	#NUM!	#NUM!	#NUM!	#NUM!	#NUM!	#NUM!	#NUM!	#NUM!	#NUM!	#NUM!	#NUM!	#NUM!	#NUM!	#NUM!	#NUM!	#NUM!	#NUM!	#NUM!	#NUM!	#NUM!	#NUM!	#NUM!	#NUM!	#NUM!	#NUM!	#NUM!	#NUM!	#NUM!	#NUM!	#NUM!	#NUM!	#NUM!	#NUM!	#NUM!	#NUM!	#NUM!	#NUM!	#NUM!	#NUM!	#NUM!	#NUM!	#NUM!	#NUM!	#NUM!	#NUM!
UMP	5521400	3031480	2182070	2011891	1539153	1787603	2077737	3225011	3796183	3894381	1899581	2422348	1687408	2114815	3215258	2540158	2056635	2044881	1720523	2559616	3723320	3428555	3057229	5401057	2291292	2782004	2732405	3744857	3567191	4231528	5556783	3005379	3084296	5564608	3441862	3007246	4920745	4034956	4340573	3123631	3325289	3062335	2563964	2477813	3192983	3790571	2938646	4521865	3332816
UMP+5	#NUM!	#NUM!	#NUM!	#NUM!	#NUM!	#NUM!	#NUM!	#NUM!	#NUM!	#NUM!	#NUM!	#NUM!	#NUM!	#NUM!	#NUM!	#NUM!	#NUM!	10743	#NUM!	#NUM!	#NUM!	#NUM!	#NUM!	#NUM!	#NUM!	#NUM!	9278	#NUM!	#NUM!	#NUM!	#NUM!	#NUM!	#NUM!	#NUM!	#NUM!	#NUM!	#NUM!	#NUM!	23498	#NUM!	#NUM!	#NUM!	#NUM!	#NUM!	#NUM!	12819	7995	#NUM!	#NUM!
URACIL (neg.)	#NUM!	#NUM!	#NUM!	#NUM!	#NUM!	#NUM!	#NUM!	#NUM!	#NUM!	#NUM!	#NUM!	739842	#NUM!	2243230	1898540	#NUM!	2175137	#NUM!	#NUM!	#NUM!	#NUM!	#NUM!	#NUM!	#NUM!	1021235	979129	#NUM!	2159557	847833	1040105	#NUM!	3149989	3897314	#NUM!	4322953	4190803	#NUM!	#NUM!	#NUM!	#NUM!	662614	#NUM!	1290196	1191444	1048931	1604806	1300130	#NUM!	7464072
URACIL 5-CARBOXYLATE (neg.)	10623	8876	11834	14938	3599	17447	16420	11507	6476	#NUM!	4676	10442	10164	4137	#NUM!	#NUM!	8412	13046	7141	10663	#NUM!	6589	17676	#NUM!	9351	6641	9196	#NUM!	#NUM!	6347	10041	4260	11937	18049	11661	6724	#NUM!	1602978	19534	#NUM!	9642	5391	5971	7647	12412	#NUM!	16835	#NUM!	#NUM!
URATE (neg.)	165889	1164221	76865	216868	194012	134126	50881	591045	150769	435172	94470	115307	229371	11052	393821	49047	64547	23284	119281	319606	278260	194256	738621	175321	82457850	943769	10546311	47995	58300	56219	250250	8801	41648	116932	45431	274146	53552	86980	420637	44394	519352	683703	26168	790243	148566	59091	101117	182767	44165
UREIDOPROPIONATE	58834	53029	28424	67008	26887	50025	96269	60198	58652	15987	31383	45138	54980	84098	32354	47550	40761	13950	78478	29231	23427	67720	49890	23212	19001	30161	77507	17816	31603	13853	54150	22211	30749	#NUM!	37261	37797	97047	122861	100779	121306	103876	31514	35705	89162	33122	53687	31196	#NUM!	32252
URIDINE (neg.)	363750555	417106201	513368259	267538296	339232588	365717548	253903959	346460148	484719205	356799498	341351641	398061005	318039584	381390441	399694758	340757029	365378665	368228113	396396979	411916104	510202634	514369126	405856950	378604765	403613466	497057523	479006550	791433018	507375827	650665680	482769799	325150108	403466429	426378808	389595078	498356507	995686950	417491629	621031495	478448069	407666708	554330480	417992514	421135164	465963046	553232680	502846482	483161490	483153469
URIDINE 5'-DIPHOSPHATE (neg.)	19533833	13868087	7854281	7517350	8754246	7014498	9175229	19158135	18738328	29011286	8279424	9009111	3807961	10186734	16320638	15098472	11726610	11022908	10336152	9564982	17169795	18298231	15658619	29437875	10935656	9389538	9716747	12546973	17184758	19039113	24001943	12873947	13207148	38248784	12528889	14857485	20041692	18788870	20461605	11497367	13050840	11365209	10129781	9831573	9981084	14977295	11793530	19834703	16216181
URIDINE 5'-DIPHOSPHATE (neg.) +1	1260161	453914	621435	290430	305036	243336	292086	1144047	1256993	1271603	443200	331353	248963	610750	1365540	1123439	457186	414174	399229	377944	476203	1028115	1065051	1664016	746486	542989	147784	518129	873417	1395107	1743117	642637	541187	2079884	495316	1046766	1052082	833326	1284222	844324	567648	261198	225904	234053	350414	420518	824566	418890	442068
URIDINE 5'-DIPHOSPHATE (neg.) +2	65267	34815	39762	10623	52278	25176	79925	273809	65729	379810	64010	30345	12019	142847	141175	163692	135772	162204	46287	51826	73109	115855	50702	117331	48089	59311	72220	107951	62417	109647	211763	194856	45129	565938	257284	202988	178818	125064	55572	76044	24707	76431	19720	35373	32467	110960	20576	124722	189898
URIDINE 5'-DIPHOSPHATE (neg.) +3	#NUM!	#NUM!	#NUM!	#NUM!	#NUM!	#NUM!	#NUM!	#NUM!	8688	14845	6495	#NUM!	#NUM!	#NUM!	#NUM!	#NUM!	6295	#NUM!	#NUM!	#NUM!	#NUM!	#NUM!	#NUM!	9552	#NUM!	#NUM!	#NUM!	#NUM!	#NUM!	6888	13048	7230	10770	26518	7277	#NUM!	7864	#NUM!	#NUM!	#NUM!	#NUM!	#NUM!	#NUM!	#NUM!	#NUM!	#NUM!	#NUM!	#NUM!	#NUM!
URIDINE 5'-DIPHOSPHATE (neg.) +4	#NUM!	10186	#NUM!	#NUM!	6301	#NUM!	#NUM!	8650	6926	#NUM!	#NUM!	#NUM!	#NUM!	#NUM!	#NUM!	#NUM!	8393	6439	#NUM!	#NUM!	#NUM!	#NUM!	#NUM!	#NUM!	8246	#NUM!	#NUM!	#NUM!	#NUM!	#NUM!	#NUM!	6833	13991	#NUM!	6656	10201	#NUM!	#NUM!	#NUM!	#NUM!	#NUM!	#NUM!	#NUM!	7285	#NUM!	10597	10094	7943	#NUM!
URIDINE 5'-DIPHOSPHATE (neg.) +5	565579	311776	208404	78140	64996	168267	280630	225218	548300	814495	263072	101726	86434	259588	362077	350550	147072	182650	142259	205579	279667	363857	215486	225907	178687	187108	275781	207435	299367	384255	477899	160155	266052	382987	141297	401213	227407	387097	344828	340185	178697	173971	480360	245096	526886	648210	379375	831686	193307
URIDINE 5'-DIPHOSPHATE (neg.) +6	9178	#NUM!	6326	6028	5717	8547	21367	77830	35640	208703	36832	29822	11878	42279	189878	144682	115191	71817	7096	5380	41369	11167	#NUM!	13293	22795	36393	28172	83045	81132	133975	355655	75811	138994	395209	195826	217446	11050	10704	14885	12744	9714	10037	56107	27709	49448	58795	53681	154295	238677
URIDINE 5'-DIPHOSPHATE (neg.) +7	#NUM!	#NUM!	#NUM!	#NUM!	#NUM!	#NUM!	6215	29952	12146	30941	5669	#NUM!	15869	35591	179110	44190	78997	136195	#NUM!	#NUM!	#NUM!	#NUM!	#NUM!	#NUM!	6290	6390	5326	#NUM!	9879	14618	280087	179425	70779	454009	53917	162136	#NUM!	#NUM!	#NUM!	#NUM!	#NUM!	#NUM!	14426	21053	15133	14085	9619	14895	162795
URIDINE 5'-DIPHOSPHATE (neg.) +8	#NUM!	#NUM!	#NUM!	#NUM!	#NUM!	#NUM!	#NUM!	#NUM!	#NUM!	#NUM!	#NUM!	#NUM!	#NUM!	5993	20582	8895	6557	16255	#NUM!	#NUM!	#NUM!	#NUM!	#NUM!	#NUM!	#NUM!	7669	7574	#NUM!	#NUM!	#NUM!	41676	23588	85216	27191	54137	35269	#NUM!	#NUM!	#NUM!	#NUM!	#NUM!	#NUM!	5432	#NUM!	#NUM!	#NUM!	#NUM!	#NUM!	56614
URIDINE 5'-DIPHOSPHATE (neg.) +9	#NUM!	#NUM!	#NUM!	#NUM!	#NUM!	#NUM!	#NUM!	#NUM!	#NUM!	#NUM!	#NUM!	#NUM!	#NUM!	#NUM!	#NUM!	#NUM!	#NUM!	#NUM!	#NUM!	#NUM!	#NUM!	#NUM!	#NUM!	#NUM!	#NUM!	#NUM!	#NUM!	#NUM!	#NUM!	#NUM!	#NUM!	#NUM!	#NUM!	#NUM!	#NUM!	#NUM!	#NUM!	#NUM!	#NUM!	#NUM!	#NUM!	#NUM!	#NUM!	#NUM!	#NUM!	#NUM!	#NUM!	#NUM!	#NUM!
URIDINE DIPHOSPHATE GLUCOSE (neg.)	49934515	30970771	21263442	24066883	21168410	18709563	19416669	32277561	35124164	38760511	19767899	23250511	12769570	16653374	21804190	22947952	13947963	14315352	22178408	24280258	36983819	32851281	32291812	41195811	21744397	23812277	31237570	29159552	34448136	35651316	26548180	13602100	13946751	27040187	13571551	16059388	38695209	44568552	43824305	30864270	25964192	29095987	25926252	25562652	30911937	36693892	26040494	42824316	17785530
URIDINE DIPHOSPHATE GLUCURONIC ACID (neg.)	15530097	7304639	3928587	4400684	2812584	1959530	1120363	5774697	5387420	7136235	2540844	3338014	294331	555485	2853259	3039145	1320721	1583813	4927408	2365568	10115989	9539728	8509492	12731326	3370431	3644425	3811076	2880617	6384628	6338447	4363101	1466038	1104819	5284269	1135067	2468947	11364511	14826649	14482624	8236658	10048035	6215537	4400307	4525306	5318695	7964456	5286863	9302936	2797477
URIDINE DIPHOSPHATEGALACTOSE (neg.)	49934515	30970771	21263442	24066883	21168410	18709563	19416669	32277561	35124164	38760511	19767899	23250511	12769570	16653374	21804190	22947952	13947963	14315352	22178408	24280258	36983819	32851281	32291812	41195811	21744397	23812277	31237570	29159552	34448136	35651316	26548180	13602100	13946751	27040187	13571551	16059388	38695209	44568552	43824305	30864270	25964192	29095987	25926252	25562652	30911937	36693892	26040494	42824316	17785530
URIDINE DIPHOSPHATE-N-ACETYLGALACTOSAMINE (neg.)	122346395	64630204	40606697	46294103	34730979	15264251	112656	47923485	52189260	58673200	26441050	16762894	2096612	969445	12771057	12586186	6557446	7617017	33230149	21682455	10192527	88077670	85013773	105645317	33954162	19375702	17913497	21644420	64631777	72181656	21196101	7971774	9849246	22367071	8125667	14133344	72330423	82095713	97659525	71832623	63657225	72767071	31290591	9085964	16681479	56338852	38494722	69334163	11439029
URIDINE DIPHOSPHATE-N-ACETYLGLUCOSAMINE (neg.)	122346395	64630204	40606697	46294103	34730979	15264251	112656	47923485	52189260	58673200	26441050	16762894	2096612	969445	12771057	12586186	6557446	7617017	33230149	21682455	10192527	88077670	85013773	105645317	33954162	19375702	17913497	21644420	64631777	72181656	21196101	7971774	9849246	22367071	8125667	14133344	72330423	82095713	97659525	71832623	63657225	72767071	31290591	9085964	16681479	56338852	38494722	69334163	11439029
URIDINE MONOPHOSPHATE (neg.) +1	101481	194146	168057	141132	44938	76294	78544	80116	334482	227098	65835	163286	28680	68365	107059	183888	109926	83305	29622	147509	227036	241536	217925	392290	162444	97629	108712	169812	278579	332027	184143	173348	57386	255971	137224	147983	360288	364850	275972	210122	103740	181278	54098	177022	93550	242095	180229	138109	269311
URIDINE MONOPHOSPHATE (neg.) +2	14612	5437	#NUM!	5334	#NUM!	#NUM!	5746	10353	#NUM!	6207	4138	5000	5749	4996	5002	#NUM!	#NUM!	#NUM!	#NUM!	#NUM!	#NUM!	6861	8389	6889	3910	4643	5414	7703	23409	16106	32368	13125	#NUM!	10271	13268	#NUM!	27030	8184	#NUM!	#NUM!	6592	6665	4748	12099	6263	8858	15315	16113	5938
URIDINE MONOPHOSPHATE (neg.) +3	#NUM!	#NUM!	#NUM!	#NUM!	6548	#NUM!	#NUM!	#NUM!	#NUM!	#NUM!	#NUM!	#NUM!	#NUM!	#NUM!	#NUM!	#NUM!	#NUM!	#NUM!	#NUM!	#NUM!	#NUM!	#NUM!	#NUM!	#NUM!	#NUM!	#NUM!	#NUM!	7430	#NUM!	#NUM!	#NUM!	#NUM!	#NUM!	#NUM!	#NUM!	#NUM!	#NUM!	#NUM!	#NUM!	#NUM!	#NUM!	#NUM!	#NUM!	#NUM!	#NUM!	#NUM!	#NUM!	#NUM!	#NUM!
URIDINE MONOPHOSPHATE (neg.) +4	#NUM!	#NUM!	#NUM!	#NUM!	#NUM!	#NUM!	#NUM!	#NUM!	#NUM!	#NUM!	#NUM!	#NUM!	#NUM!	#NUM!	#NUM!	#NUM!	#NUM!	#NUM!	#NUM!	#NUM!	#NUM!	#NUM!	#NUM!	#NUM!	#NUM!	#NUM!	#NUM!	#NUM!	#NUM!	#NUM!	#NUM!	#NUM!	#NUM!	#NUM!	#NUM!	#NUM!	#NUM!	#NUM!	#NUM!	#NUM!	#NUM!	#NUM!	#NUM!	#NUM!	3922	5042	#NUM!	#NUM!	#NUM!
URIDINE MONOPHOSPHATE (neg.) +5	10928	7846	4343	#NUM!	#NUM!	#NUM!	26446	11362	32397	5542	6710	7685	4726	8693	19200	8116	13285	9161	#NUM!	#NUM!	#NUM!	9299	5367	6890	11322	19742	9119	10391	57218	67582	81934	47576	19059	25742	33651	50636	8102	#NUM!	#NUM!	16969	4882	5051	22885	30451	21050	32383	34939	57897	28482
URIDINE MONOPHOSPHATE (neg.) +6	#NUM!	#NUM!	#NUM!	#NUM!	#NUM!	#NUM!	#NUM!	#NUM!	4770	#NUM!	4606	#NUM!	4913	#NUM!	#NUM!	#NUM!	#NUM!	#NUM!	#NUM!	#NUM!	#NUM!	#NUM!	#NUM!	#NUM!	5010	#NUM!	5705	5568	#NUM!	7049	35903	5465	11147	7567	#NUM!	13177	#NUM!	#NUM!	#NUM!	#NUM!	#NUM!	#NUM!	5342	#NUM!	#NUM!	9529	#NUM!	#NUM!	21082
URIDINE MONOPHOSPHATE (neg.) +7	#NUM!	#NUM!	#NUM!	#NUM!	#NUM!	#NUM!	#NUM!	#NUM!	#NUM!	#NUM!	#NUM!	#NUM!	#NUM!	5026	8105	7627	5156	7653	#NUM!	#NUM!	672249	#NUM!	#NUM!	#NUM!	5942	#NUM!	#NUM!	#NUM!	#NUM!	#NUM!	43723	23728	25506	21512	20548	12272	#NUM!	#NUM!	#NUM!	#NUM!	#NUM!	#NUM!	6181	4079	#NUM!	9715	5310	#NUM!	45556
URIDINE MONOPHOSPHATE (neg.) +8	#NUM!	#NUM!	#NUM!	#NUM!	#NUM!	#NUM!	#NUM!	#NUM!	#NUM!	#NUM!	#NUM!	#NUM!	#NUM!	#NUM!	#NUM!	#NUM!	#NUM!	#NUM!	#NUM!	#NUM!	#NUM!	#NUM!	#NUM!	#NUM!	#NUM!	#NUM!	#NUM!	#NUM!	#NUM!	#NUM!	10560	6717	4464	6499	7927	#NUM!	#NUM!	#NUM!	#NUM!	#NUM!	#NUM!	#NUM!	#NUM!	#NUM!	#NUM!	#NUM!	#NUM!	#NUM!	6873
URIDINE MONOPHOSPHATE (neg.) +9	#NUM!	#NUM!	#NUM!	#NUM!	#NUM!	#NUM!	#NUM!	#NUM!	#NUM!	#NUM!	#NUM!	#NUM!	#NUM!	#NUM!	#NUM!	#NUM!	#NUM!	#NUM!	7224	#NUM!	#NUM!	#NUM!	#NUM!	#NUM!	#NUM!	#NUM!	#NUM!	#NUM!	#NUM!	7798	#NUM!	#NUM!	#NUM!	#NUM!	#NUM!	#NUM!	#NUM!	16041	#NUM!	#NUM!	#NUM!	#NUM!	#NUM!	#NUM!	#NUM!	#NUM!	#NUM!	#NUM!	5375
URIDINE MONOPHOSPHATE (neg.)	5356052	2981862	2093913	1901506	1506853	1729955	1958185	3158506	3578915	3894578	1824712	2307307	1626851	2045189	2952851	2505826	1925341	2044628	1644542	2549080	3684256	3359175	2986962	5267470	2274344	2554447	2585172	3650819	3445332	4015081	5156821	2829942	2959814	5295964	3337841	2916940	4762869	3829047	4292619	3088386	3152803	2775519	2445054	2375103	3042797	3778486	2851122	4521740	3213480
UROCANATE	64882656	15277415	16002395	110214731	59959984	52063541	34312429	59029195	74292443	#NUM!	22004424	32225040	34372759	28035262	24632266	47984165	36347999	21332372	30769471	50959016	86981732	48639979	44603514	#NUM!	47945987	72603742	51146872	24226142	34560892	28685091	75864866	16677649	28987931	#NUM!	56807377	66721612	22150176	45605325	88871117	21533925	87822715	58163752	15606517	122389165	72781043	27485653	47233709	#NUM!	25457851
UTP	19084	#NUM!	#NUM!	#NUM!	#NUM!	#NUM!	#NUM!	14580	#NUM!	#NUM!	#NUM!	#NUM!	#NUM!	#NUM!	#NUM!	#NUM!	#NUM!	#NUM!	#NUM!	#NUM!	#NUM!	#NUM!	#NUM!	#NUM!	#NUM!	#NUM!	#NUM!	#NUM!	#NUM!	#NUM!	#NUM!	#NUM!	#NUM!	#NUM!	#NUM!	#NUM!	#NUM!	#NUM!	#NUM!	#NUM!	#NUM!	#NUM!	#NUM!	#NUM!	#NUM!	#NUM!	#NUM!	#NUM!	#NUM!
VALINE	2853422571	2251768344	2802826315	1655515417	1973518386	2246312917	1540567909	2128014471	2796867623	3926340815	1972905683	2232852678	2061605606	2489767966	2667221534	3193974381	2058236742	2436729484	2376090785	2506734114	2811005381	2738991656	2309352441	4052991307	2396346854	2891140670	2725900240	5041142985	2837392785	3754746655	4233197067	2080669600	2578235375	5469416731	2505277832	3032700528	7194052335	3813682609	3407905829	2557193275	2257916843	3254976517	2363470863	2488259507	3216068738	2791891830	2694415049	5145087593	3107109561
Valine+1	120701466	84617735	120785103	70677903	86612692	105968366	69846567	89750125	123782645	158871331	82227626	99263020	95963700	125221209	124242194	142090052	88299262	105777544	106427548	122336919	135983660	118852824	99254988	180805346	103549225	131522672	127463896	260225675	120579848	171467161	198409320	91910621	119818013	239699964	123947291	135020178	377028118	186224767	148060579	105221479	93948042	147257454	95751565	115650398	163506367	117494033	105499147	224543073	140704086
Valine+2	713093	336447	474585	199963	1180867	1073754	529259	532325	1011213	1968422	451865	682965	1267846	1644188	1867941	1433664	332990	1488593	635840	1200482	1446176	786078	946709	1568592	1082162	1274402	1398090	3171412	506978	940161	1298305	1065315	1346310	3688760	1700697	865695	5433688	2607791	1036633	812843	1037126	1231178	1235655	916639	2291920	404458	482352	2807164	1179458
Valine+3	#NUM!	#NUM!	#NUM!	#NUM!	#NUM!	#NUM!	#NUM!	#NUM!	#NUM!	#NUM!	#NUM!	#NUM!	#NUM!	#NUM!	#NUM!	#NUM!	#NUM!	#NUM!	#NUM!	#NUM!	#NUM!	#NUM!	#NUM!	#NUM!	#NUM!	#NUM!	#NUM!	#NUM!	#NUM!	#NUM!	#NUM!	#NUM!	#NUM!	#NUM!	#NUM!	#NUM!	#NUM!	#NUM!	#NUM!	#NUM!	#NUM!	#NUM!	#NUM!	#NUM!	#NUM!	#NUM!	#NUM!	#NUM!	#NUM!
Valine+4	#NUM!	#NUM!	#NUM!	#NUM!	#NUM!	#NUM!	#NUM!	#NUM!	#NUM!	#NUM!	#NUM!	#NUM!	#NUM!	#NUM!	#NUM!	#NUM!	#NUM!	#NUM!	#NUM!	#NUM!	#NUM!	#NUM!	#NUM!	#NUM!	#NUM!	#NUM!	#NUM!	#NUM!	#NUM!	#NUM!	#NUM!	#NUM!	#NUM!	#NUM!	#NUM!	#NUM!	#NUM!	#NUM!	#NUM!	#NUM!	#NUM!	#NUM!	#NUM!	#NUM!	#NUM!	#NUM!	#NUM!	#NUM!	#NUM!
Valine+5	#NUM!	#NUM!	#NUM!	#NUM!	#NUM!	#NUM!	#NUM!	#NUM!	#NUM!	#NUM!	#NUM!	#NUM!	#NUM!	#NUM!	#NUM!	#NUM!	#NUM!	#NUM!	#NUM!	#NUM!	#NUM!	#NUM!	#NUM!	#NUM!	#NUM!	#NUM!	#NUM!	#NUM!	#NUM!	#NUM!	#NUM!	#NUM!	#NUM!	#NUM!	#NUM!	#NUM!	#NUM!	#NUM!	#NUM!	#NUM!	#NUM!	#NUM!	#NUM!	#NUM!	#NUM!	#NUM!	#NUM!	#NUM!	#NUM!
XANTHINE (neg.)	445509	582402	422810	390807	446740	501984	381101	548866	807360	680352	414252	617721	2030957	2321742	2467096	3170858	1817096	2644139	585112	849814	893310	503188	607790	609851	1528999	918051	864733	1744004	615499	808272	4840336	2123660	3163099	5489155	2599070	4072049	1090784	775872	937325	471089	1025318	789886	789640	1568235	957305	1072841	952239	1752240	7099793
XANTHOSINE	125709	74435	151088	40096	81547	125297	31330	25048	93666	11826	14611	67119	41428	#NUM!	25973	19561	15336	#NUM!	27925	106392	15625	77920	176079	36109	95712	83662	82727	115021	89762	52452	30313	32286	11078	16916	17586	12400	76929	17588	231285	186207	111629	176303	36571	79677	90030	57890	68770	12002	139416
XANTHOSINE-MONOPHOSPHATE (neg.)	8538	#NUM!	#NUM!	#NUM!	#NUM!	#NUM!	#NUM!	#NUM!	#NUM!	#NUM!	#NUM!	#NUM!	#NUM!	#NUM!	#NUM!	#NUM!	#NUM!	#NUM!	#NUM!	#NUM!	#NUM!	#NUM!	#NUM!	#NUM!	#NUM!	#NUM!	#NUM!	#NUM!	#NUM!	#NUM!	#NUM!	#NUM!	#NUM!	#NUM!	#NUM!	#NUM!	#NUM!	#NUM!	#NUM!	#NUM!	#NUM!	#NUM!	#NUM!	#NUM!	#NUM!	#NUM!	#NUM!	#NUM!	#NUM!
XANTHURENATE	#NUM!	#NUM!	#NUM!	#NUM!	#NUM!	#NUM!	#NUM!	#NUM!	#NUM!	#NUM!	#NUM!	#NUM!	#NUM!	#NUM!	#NUM!	#NUM!	#NUM!	#NUM!	#NUM!	#NUM!	#NUM!	#NUM!	#NUM!	#NUM!	#NUM!	#NUM!	#NUM!	#NUM!	#NUM!	#NUM!	#NUM!	#NUM!	#NUM!	#NUM!	#NUM!	#NUM!	#NUM!	#NUM!	#NUM!	#NUM!	#NUM!	#NUM!	#NUM!	#NUM!	#NUM!	#NUM!	#NUM!	#NUM!	#NUM!
XYLITOL (neg.)	1824185	1419331	1190045	3685604	1315223	1020540	268202	557127	619675	1182900	414178	381085	2796251	1225994	2900670	3415617	195006	169261	1588482	1662482	2164557	2255929	1985943	3473853	593971	690551	943467	852877	723650	809240	4367268	301138	2249943	691531	222593	2259468	2838735	3528885	2424433	1994568	2078063	2202904	664814	761554	842260	874954	651382	1271446	547303
xylulose-5-phosphate	337296	85936	91720	361090	30770	71913	942373	214427	59492	16753	123457	57972	118690	359673	273449	313670	130772	76584	303081	67033	138836	172246	195649	30036	76188	189434	18045	81302	124012	101034	235717	97420	229280	#NUM!	95153	118965	129677	24990	310310	124633	61281	194992	66577	64083	20435	153890	12264	24049	88676
[truncated: 34 more columns]

## Sheet: Normalized and blanked data
	0% (1)																		0% (2)																		0.52
	1 h						12 h						48 h						1 h						12 h						48 h						1 h						12 h						48 h
Sample ID	01_1h_GLU_73_1	02_1h_GLU_73_2	03_1h_GLU_73_3	04_1h_GLU_73_4	05_1h_GLU_73_5	06_1h_GLU_73_6	07_12h_GLU_73_1	08_12h_GLU73_2	09_12h_GLU_73_3	10_12h_GLU_73_4	11_12h_GLU_73_5	12_12h_GLU_73_6	13_48h_GLU73_1	14_48h_GLU_73_2	15_48h_GLU_73_3	16_48h_GLU_73_4	17_48h_GLU73_5	18_48h_GLU_73_6	19_1h_GLU_89_1	20_1h_GLU_89_2	21_1h_GLU_89_3	22_1h_GLU_89_4	23_1h_GLU_89_5	24_1h_GLU_89_6	25_12h_GLU_89_1	26_12h_GLU_89_2	27_12h_GLU_89_3	28_12h_GLU_89_4	29_12h_GLU_89_5	30_12h_GLU_89_6	31_48h_GLU_89_1	32_48h_GLU_89_2	33_48h_GLU89_3	34_48h_GLU89_4	35_48h_GLU_89_5	36_48h_GLU_89_6	55_1h_GLU_56_1	56_1h_GLU_56_2	57_1h_GLU_56_3	58_1h_GLU_56_4	59_1h_GLU_56_5	60_1h_GLU_56_6	61_12h_GLU_56_1	62_12h_GLU_56_2	63_12h_GLU_56_3	64_12h_GLU_56_4	65_12h_GLU_56_5	66_12h_GLU_56_6	67_48h_GLU_56_1
(2-AMINOETHYL)PHOSPHONATE	#NUM!	#NUM!	#NUM!	#NUM!	#NUM!	#NUM!	#NUM!	#NUM!	#NUM!	#NUM!	#NUM!	#NUM!	#NUM!	#NUM!	#NUM!	#NUM!	#NUM!	#NUM!	#NUM!	#NUM!	#NUM!	#NUM!	#NUM!	#NUM!	#NUM!	#NUM!	#NUM!	#NUM!	#NUM!	#NUM!	#NUM!	#NUM!	#NUM!	#NUM!	#NUM!	#NUM!	#NUM!	#NUM!	#NUM!	#NUM!	#NUM!	#NUM!	#NUM!	#NUM!	#NUM!	#NUM!	#NUM!	#NUM!	#NUM!
1-AMINOCYCLOPROPANECARBOXYLATE	#NUM!	#NUM!	#NUM!	#NUM!	#NUM!	#NUM!	#NUM!	#NUM!	#NUM!	#NUM!	#NUM!	#NUM!	#NUM!	#NUM!	#NUM!	#NUM!	#NUM!	#NUM!	#NUM!	#NUM!	#NUM!	#NUM!	#NUM!	#NUM!	#NUM!	#NUM!	#NUM!	#NUM!	#NUM!	#NUM!	#NUM!	#NUM!	#NUM!	#NUM!	#NUM!	#NUM!	#NUM!	#NUM!	#NUM!	#NUM!	#NUM!	#NUM!	#NUM!	#NUM!	#NUM!	#NUM!	#NUM!	#NUM!	#NUM!
1-METHYLADENOSINE	6.20612e-06	6.83251e-06	1.52695e-06	4.62299e-06	1.45073e-06	4.86062e-06	7.06324e-06	9.07189e-06	5.10086e-06	1.8548e-06	5.90142e-06	6.85411e-06	3.02291e-06	1.76423e-06	2.84825e-06	1.43993e-06	1.68857e-06	9.5894e-07	3.90439e-06	3.35378e-06	1.18572e-05	4.83779e-06	6.25917e-06	6.76846e-06	7.31161e-06	1.0834e-05	1.08752e-05	1.15549e-05	6.71447e-06	1.13662e-05	4.66275e-06	4.56522e-06	3.33555e-06	1.08079e-05	5.83315e-06	2.59867e-06	3.00387e-06	5.18837e-06	3.95098e-06	6.16248e-06	3.49854e-07	2.82783e-06	4.2466e-06	7.12727e-06	5.02884e-06	2.76643e-06	2.56377e-06	3.64622e-06	2.48763e-06
1-METHYL-L-HISTIDINE	3.73856e-05	3.95859e-05	2.97357e-05	3.82536e-05	3.96766e-05	1.64787e-05	3.36063e-05	4.10318e-05	4.25275e-05	2.34178e-05	4.21692e-05	5.04938e-05	3.96797e-05	4.99475e-05	4.25028e-05	5.04487e-05	4.93703e-05	4.75967e-05	4.91372e-05	4.91763e-05	3.84305e-05	3.3082e-05	5.16097e-05	3.26271e-05	5.00416e-05	5.07887e-05	6.88695e-05	5.08598e-05	6.04717e-05	5.00395e-05	7.49849e-05	7.44556e-05	6.85567e-05	8.58159e-05	7.57988e-05	7.39261e-05	3.29302e-05	2.09426e-05	5.16968e-05	6.29383e-05	6.89629e-05	4.67063e-05	6.42648e-05	5.92881e-05	4.22294e-05	7.49741e-05	6.388e-05	3.35771e-05	8.14913e-05
2,3-DIHYDROXYBENZOATE (neg.)	#NUM!	#NUM!	#NUM!	#NUM!	#NUM!	#NUM!	#NUM!	#NUM!	#NUM!	#NUM!	#NUM!	#NUM!	#NUM!	#NUM!	#NUM!	1.02728e-07	#NUM!	#NUM!	#NUM!	#NUM!	6.60878e-08	#NUM!	#NUM!	1.03726e-07	#NUM!	#NUM!	#NUM!	#NUM!	#NUM!	#NUM!	1.38058e-07	#NUM!	#NUM!	7.77319e-08	#NUM!	#NUM!	5.08002e-08	1.25899e-07	#NUM!	#NUM!	#NUM!	#NUM!	#NUM!	#NUM!	#NUM!	#NUM!	#NUM!	1.30955e-07	#NUM!
2',4'-DIHYDROXYACETOPHENONE (neg.)	#NUM!	9.81546e-07	#NUM!	#NUM!	#NUM!	#NUM!	#NUM!	#NUM!	#NUM!	1.0647e-05	#NUM!	#NUM!	1.89399e-05	#NUM!	1.34387e-05	1.05032e-05	1.1031e-05	#NUM!	#NUM!	#NUM!	#NUM!	#NUM!	#NUM!	#NUM!	1.09702e-05	#NUM!	#NUM!	#NUM!	#NUM!	#NUM!	8.14432e-06	#NUM!	#NUM!	#NUM!	#NUM!	#NUM!	#NUM!	#NUM!	#NUM!	#NUM!	#NUM!	#NUM!	#NUM!	#NUM!	#NUM!	#NUM!	#NUM!	4.90476e-06	#NUM!
2,4-DIHYDROXYPTERIDINE (neg.)	-1.70706e-07	-1.64255e-07	-1.57586e-07	-8.22353e-08	-1.87179e-07	-1.38762e-07	2.31422e-09	-8.20053e-08	-1.02792e-07	-4.82616e-08	-1.99115e-07	-6.96543e-08	-2.42587e-07	-1.57685e-07	-4.58255e-08	-1.45372e-07	-1.99721e-07	-1.21995e-07	-8.21045e-08	-2.04564e-07	6.00837e-07	-1.25129e-07	-1.33838e-07	#NUM!	-1.62081e-07	-1.30997e-07	-1.33149e-07	-4.41676e-08	-1.12519e-07	-7.56791e-08	#NUM!	-2.18444e-07	-1.13388e-08	#NUM!	-1.89955e-07	-1.46833e-07	-1.01452e-07	-1.26238e-07	-1.48085e-07	-1.4958e-07	-1.49708e-07	-8.33678e-08	-1.33725e-07	-6.39013e-08	-4.01534e-08	-1.13428e-07	-1.59199e-07	#NUM!	-1.32184e-07
2,5-DIHYDROXYBENZOATE (neg.)	7.47738e-08	#NUM!	#NUM!	#NUM!	#NUM!	#NUM!	#NUM!	#NUM!	#NUM!	#NUM!	#NUM!	#NUM!	#NUM!	#NUM!	#NUM!	6.49721e-08	#NUM!	#NUM!	#NUM!	#NUM!	6.60878e-08	#NUM!	#NUM!	5.16803e-08	#NUM!	#NUM!	#NUM!	#NUM!	#NUM!	#NUM!	1.71724e-07	#NUM!	#NUM!	#NUM!	#NUM!	#NUM!	#NUM!	1.25899e-07	#NUM!	#NUM!	#NUM!	#NUM!	#NUM!	#NUM!	#NUM!	#NUM!	#NUM!	6.40082e-08	#NUM!
2,6-DIHYDROXYPYRIDINE	3.66036e-07	#NUM!	1.05194e-06	#NUM!	#NUM!	#NUM!	#NUM!	#NUM!	3.33386e-07	#NUM!	#NUM!	#NUM!	#NUM!	#NUM!	#NUM!	#NUM!	#NUM!	#NUM!	#NUM!	#NUM!	5.56056e-07	7.14143e-07	#NUM!	#NUM!	#NUM!	#NUM!	#NUM!	1.287e-07	#NUM!	2.16557e-07	2.99941e-07	#NUM!	1.82025e-06	#NUM!	#NUM!	#NUM!	#NUM!	3.10595e-07	#NUM!	#NUM!	5.85829e-07	3.96369e-07	#NUM!	#NUM!	4.79078e-07	#NUM!	9.28866e-07	#NUM!	3.33131e-06
2-ACETAMIDO-2-DEOXY-BETA-D-GLUCOSYLAMINE	1.41927e-06	#NUM!	5.02672e-07	#NUM!	#NUM!	1.30183e-06	#NUM!	#NUM!	#NUM!	8.86633e-07	#NUM!	#NUM!	#NUM!	#NUM!	#NUM!	2.85576e-07	#NUM!	#NUM!	#NUM!	2.04695e-07	#NUM!	2.37249e-07	7.97952e-07	5.04171e-07	#NUM!	#NUM!	5.11622e-07	#NUM!	2.30036e-07	#NUM!	#NUM!	#NUM!	#NUM!	1.26242e-06	#NUM!	#NUM!	7.66233e-07	#NUM!	2.53296e-07	3.10985e-07	#NUM!	#NUM!	5.74651e-07	#NUM!	3.25358e-07	#NUM!	2.70148e-07	3.80644e-07	#NUM!
2-AMINOISOBUTYRATE	#NUM!	#NUM!	#NUM!	#NUM!	#NUM!	#NUM!	#NUM!	#NUM!	#NUM!	#NUM!	#NUM!	#NUM!	#NUM!	#NUM!	#NUM!	#NUM!	#NUM!	#NUM!	#NUM!	#NUM!	#NUM!	#NUM!	#NUM!	#NUM!	#NUM!	#NUM!	#NUM!	#NUM!	#NUM!	#NUM!	#NUM!	#NUM!	#NUM!	#NUM!	#NUM!	#NUM!	#NUM!	#NUM!	#NUM!	#NUM!	#NUM!	#NUM!	#NUM!	#NUM!	#NUM!	#NUM!	#NUM!	#NUM!	#NUM!
2-AMINOPHENOL (neg.)	#NUM!	#NUM!	#NUM!	#NUM!	#NUM!	#NUM!	#NUM!	#NUM!	#NUM!	#NUM!	#NUM!	#NUM!	#NUM!	#NUM!	#NUM!	#NUM!	#NUM!	#NUM!	#NUM!	#NUM!	#NUM!	#NUM!	#NUM!	#NUM!	#NUM!	#NUM!	#NUM!	#NUM!	#NUM!	#NUM!	#NUM!	#NUM!	#NUM!	#NUM!	#NUM!	#NUM!	#NUM!	#NUM!	#NUM!	#NUM!	#NUM!	#NUM!	#NUM!	#NUM!	#NUM!	#NUM!	#NUM!	#NUM!	#NUM!
2-DEOXY-D-GLUCOSE (neg.)	#NUM!	#NUM!	#NUM!	#NUM!	#NUM!	#NUM!	#NUM!	#NUM!	#NUM!	#NUM!	#NUM!	#NUM!	0.000119619	5.02475e-05	9.71837e-05	7.02212e-05	#NUM!	#NUM!	#NUM!	#NUM!	#NUM!	#NUM!	#NUM!	#NUM!	#NUM!	#NUM!	#NUM!	#NUM!	#NUM!	#NUM!	8.68002e-05	#NUM!	7.49594e-05	#NUM!	#NUM!	6.61942e-05	#NUM!	#NUM!	#NUM!	#NUM!	#NUM!	#NUM!	#NUM!	#NUM!	#NUM!	#NUM!	#NUM!	#NUM!	#NUM!
2-Deoxyglucose	#NUM!	8.7222e-06	#NUM!	#NUM!	#NUM!	#NUM!	#NUM!	#NUM!	#NUM!	#NUM!	#NUM!	#NUM!	0.000128523	4.19425e-05	6.90146e-05	0.000102107	#NUM!	#NUM!	#NUM!	#NUM!	2.30835e-06	#NUM!	#NUM!	#NUM!	#NUM!	#NUM!	#NUM!	#NUM!	#NUM!	2.12241e-06	9.65468e-05	#NUM!	7.65414e-05	#NUM!	1.28612e-05	4.99291e-05	#NUM!	#NUM!	#NUM!	#NUM!	#NUM!	7.84784e-06	#NUM!	#NUM!	#NUM!	#NUM!	#NUM!	#NUM!	#NUM!
2HG +1	#NUM!	#NUM!	#NUM!	8.8705e-08	#NUM!	#NUM!	#NUM!	5.14868e-08	#NUM!	#NUM!	#NUM!	#NUM!	#NUM!	#NUM!	#NUM!	#NUM!	#NUM!	#NUM!	8.00321e-08	#NUM!	#NUM!	#NUM!	#NUM!	#NUM!	3.55125e-08	#NUM!	#NUM!	#NUM!	#NUM!	#NUM!	#NUM!	#NUM!	#NUM!	#NUM!	9.45364e-09	#NUM!	#NUM!	#NUM!	#NUM!	#NUM!	#NUM!	#NUM!	#NUM!	#NUM!	#NUM!	3.72105e-08	4.18914e-08	4.90912e-08	#NUM!
2HG +2	1.62866e-05	1.91618e-05	1.16828e-05	1.89224e-05	1.88617e-05	1.42409e-05	0.000111071	0.000124594	0.000118241	0.000110638	0.000104948	0.000103189	0.000144074	0.000167911	0.000181973	0.000180223	0.000178459	0.000162473	1.95824e-05	2.25792e-05	2.12837e-05	1.96067e-05	2.39859e-05	1.58368e-05	0.000111666	0.000113591	0.000128996	0.000101706	0.000122326	0.000116354	0.000180747	0.000182345	0.000182329	0.000184873	0.000198086	0.000177151	1.12131e-05	1.72323e-05	1.8059e-05	1.70615e-05	1.81858e-05	1.24373e-05	0.000113999	0.00011587	0.000112029	0.000124621	0.000111624	0.000102153	0.000184667
2HG +3	1.09033e-06	1.44596e-06	7.01127e-07	1.52767e-06	1.75297e-06	1.1329e-06	4.19061e-05	5.09727e-05	4.88489e-05	4.5637e-05	4.38172e-05	4.20111e-05	0.000102565	0.000122003	0.000127977	0.000134412	0.000136679	0.000125137	1.60228e-06	2.23589e-06	1.96991e-06	1.47155e-06	2.05777e-06	1.40279e-06	5.03944e-05	5.30294e-05	5.87773e-05	4.35704e-05	5.46286e-05	5.06605e-05	0.000147442	0.000148312	0.000147521	0.000152477	0.00016284	0.000136698	1.36197e-06	1.66985e-06	1.65e-06	1.60531e-06	1.7696e-06	1.0267e-06	5.3433e-05	5.80862e-05	4.99646e-05	5.44508e-05	5.19873e-05	4.52352e-05	0.000150346
2HG +4	5.27682e-08	3.68752e-07	1.12645e-07	3.44444e-07	8.12328e-08	3.38222e-07	2.06167e-05	2.51614e-05	2.38438e-05	2.23933e-05	2.17249e-05	1.97536e-05	7.26826e-05	8.80512e-05	9.22976e-05	9.62685e-05	9.76057e-05	9.52928e-05	1.05355e-07	6.30861e-07	3.08825e-07	3.6039e-07	6.52638e-07	2.12369e-07	2.6367e-05	2.61282e-05	3.05382e-05	2.3182e-05	2.83645e-05	2.46667e-05	0.000115245	0.000115221	0.000116036	0.000121486	0.000132051	0.000103927	2.54841e-07	1.47282e-07	6.87619e-07	4.18464e-07	7.75197e-07	2.29633e-07	2.8393e-05	3.08182e-05	2.3789e-05	2.88188e-05	2.77188e-05	2.36906e-05	0.000125571
2HG +5	8.83506e-07	5.2042e-07	9.61536e-07	1.14573e-06	2.11885e-06	1.35923e-06	1.09101e-05	1.235e-05	1.16179e-05	1.20464e-05	1.03428e-05	1.02138e-05	5.29837e-05	7.21866e-05	6.32449e-05	7.5456e-05	7.89732e-05	7.60178e-05	1.19337e-06	9.72492e-07	1.40758e-06	7.28404e-07	1.39409e-06	8.54794e-07	1.31307e-05	1.35568e-05	1.46704e-05	1.13471e-05	1.34736e-05	1.16926e-05	9.85767e-05	0.000102227	0.000102422	0.000102646	0.000118262	7.98816e-05	1.37423e-06	1.22011e-06	5.33879e-07	1.2736e-06	6.79186e-07	9.26898e-07	1.7766e-05	2.04961e-05	1.48456e-05	1.61513e-05	1.63856e-05	1.47645e-05	0.000138585
2HG	0.00104281	0.000997176	0.000767834	0.000974738	0.000918395	0.000792892	0.000955708	0.000976904	0.000910608	0.000717077	0.000977721	0.000906898	0.000453206	0.000480371	0.00043897	0.000407093	0.000464641	0.000429201	0.00105987	0.000972072	0.00111106	0.000981025	0.00114109	0.00100497	0.000793677	0.00089166	0.000886302	0.000716728	0.000924934	0.000788604	0.00042227	0.000471676	0.000424476	0.000353642	0.000459699	0.000447054	0.000831725	0.00109503	0.00097904	0.00105336	0.00119907	0.000886769	0.000849759	0.000850651	0.000841507	0.000834191	0.000796022	0.000677169	0.000433238
2-HYDROXY-4-(METHYLTHIO)BUTANOATE (neg.)	2.29929e-09	2.66105e-08	3.75154e-08	-1.19108e-08	3.93901e-08	4.78607e-09	-9.40496e-09	3.9993e-08	2.4851e-08	-2.76651e-10	3.6281e-08	4.61088e-08	7.42041e-08	8.22493e-08	9.39708e-08	3.34727e-08	9.4965e-08	1.35109e-07	9.97257e-09	1.00967e-08	3.84594e-09	7.54875e-08	-8.38808e-09	1.68425e-08	3.42474e-08	4.53708e-08	7.7251e-08	3.23336e-08	3.77301e-08	7.29784e-08	1.45032e-07	1.46383e-07	6.11639e-08	2.29427e-07	2.79747e-07	1.39394e-07	1.1536e-08	#NUM!	3.10406e-09	-3.14524e-09	6.90719e-09	3.0761e-09	6.74645e-08	5.28072e-08	1.11902e-07	8.45224e-08	6.24179e-08	1.6914e-07	5.38732e-07
2-HYDROXYBUTYRATE (neg.)	7.89801e-06	#NUM!	#NUM!	5.62254e-06	6.96672e-06	#NUM!	#NUM!	#NUM!	#NUM!	#NUM!	#NUM!	#NUM!	#NUM!	#NUM!	#NUM!	#NUM!	#NUM!	#NUM!	7.06536e-06	7.446e-06	9.89179e-06	5.91492e-06	7.05499e-06	#NUM!	#NUM!	8.42233e-06	#NUM!	1.20553e-05	7.99847e-06	1.00693e-05	#NUM!	#NUM!	#NUM!	#NUM!	#NUM!	#NUM!	#NUM!	#NUM!	8.13425e-06	6.66638e-06	#NUM!	#NUM!	7.63337e-06	7.86204e-06	#NUM!	#NUM!	7.19262e-06	#NUM!	#NUM!
2-HYDROXYPHENYLACETATE (neg.)	#NUM!	#NUM!	#NUM!	#NUM!	#NUM!	#NUM!	#NUM!	#NUM!	#NUM!	#NUM!	#NUM!	#NUM!	#NUM!	#NUM!	#NUM!	#NUM!	#NUM!	#NUM!	#NUM!	#NUM!	#NUM!	#NUM!	#NUM!	#NUM!	#NUM!	#NUM!	#NUM!	#NUM!	#NUM!	#NUM!	#NUM!	#NUM!	#NUM!	#NUM!	#NUM!	#NUM!	#NUM!	#NUM!	#NUM!	#NUM!	#NUM!	#NUM!	#NUM!	#NUM!	#NUM!	#NUM!	#NUM!	#NUM!	#NUM!
2-KETO-3-DEOXY-D-GLUCONIC ACID (neg.)	#NUM!	#NUM!	#NUM!	#NUM!	#NUM!	#NUM!	#NUM!	#NUM!	#NUM!	7.80894e-06	#NUM!	#NUM!	#NUM!	#NUM!	#NUM!	#NUM!	#NUM!	#NUM!	#NUM!	#NUM!	#NUM!	#NUM!	#NUM!	1.0397e-05	#NUM!	#NUM!	#NUM!	7.74437e-06	#NUM!	#NUM!	#NUM!	#NUM!	#NUM!	#NUM!	#NUM!	#NUM!	#NUM!	#NUM!	#NUM!	#NUM!	#NUM!	1.10324e-05	#NUM!	#NUM!	#NUM!	#NUM!	#NUM!	#NUM!	#NUM!
2-METHYLGLUTARATE (neg.)	#NUM!	#NUM!	#NUM!	#NUM!	#NUM!	#NUM!	#NUM!	#NUM!	#NUM!	#NUM!	#NUM!	#NUM!	#NUM!	#NUM!	#NUM!	#NUM!	#NUM!	#NUM!	#NUM!	#NUM!	#NUM!	#NUM!	#NUM!	#NUM!	#NUM!	#NUM!	#NUM!	#NUM!	#NUM!	#NUM!	#NUM!	#NUM!	#NUM!	#NUM!	#NUM!	#NUM!	#NUM!	#NUM!	#NUM!	#NUM!	#NUM!	#NUM!	#NUM!	#NUM!	#NUM!	#NUM!	#NUM!	#NUM!	#NUM!
2-METHYLMALEATE (neg.)	0.00169926	0.00188983	0.00162921	0.00165503	0.00174616	0.00206194	0.00259518	0.00273963	0.00230496	0.00257782	0.00292065	0.00255449	#NUM!	#NUM!	#NUM!	#NUM!	#NUM!	#NUM!	0.00191647	0.00160649	0.00163974	0.00180303	0.00210972	0.00152101	0.00241246	0.0028804	0.00293698	0.00181372	0.00290276	0.00204176	#NUM!	#NUM!	#NUM!	#NUM!	#NUM!	#NUM!	0.00117245	0.00153452	0.00164864	0.00174108	0.00192978	0.00153994	0.00286773	0.00248736	0.00242572	0.00186047	0.0021365	0.00172345	#NUM!
2-PHOSPHOGLYCERATE (neg.) +1	2.83839e-06	1.74801e-08	9.02797e-09	6.84261e-08	-1.09864e-07	-1.23167e-08	1.4171e-05	1.67245e-06	2.59404e-07	2.79556e-08	5.16363e-08	-1.31676e-07	-8.8203e-08	2.80234e-07	1.39596e-07	2.51722e-06	#NUM!	-1.26509e-07	4.74456e-07	-1.18491e-07	4.48666e-07	1.02008e-07	7.35134e-07	2.2302e-07	-9.48202e-08	2.91368e-09	8.35247e-09	1.27069e-07	5.33967e-08	5.93019e-07	1.60936e-06	-1.70173e-07	-5.37546e-08	8.92474e-08	-9.88581e-08	-9.2581e-08	4.23212e-07	3.02247e-07	2.28969e-06	-7.12056e-08	5.68757e-07	1.338e-07	-5.19748e-08	1.37575e-07	8.98058e-08	1.32856e-06	1.64971e-07	1.08989e-06	-2.40884e-09
2-PHOSPHOGLYCERATE (neg.) +2	1.46843e-05	5.68296e-06	3.9051e-06	5.67326e-06	2.15716e-06	4.34992e-06	1.44749e-06	8.10977e-06	8.03707e-06	7.60075e-06	3.52815e-06	5.08804e-06	4.85152e-06	4.80003e-06	5.28462e-06	5.48081e-06	4.44338e-06	2.96548e-06	2.12279e-06	4.97033e-06	9.68061e-06	6.53746e-06	9.11312e-06	6.28109e-06	5.84988e-06	6.04696e-06	1.09235e-05	6.67663e-06	1.02383e-05	1.17124e-05	9.24006e-06	5.08616e-06	4.4187e-06	9.959e-06	5.4208e-06	5.91765e-06	6.87565e-06	1.00874e-05	1.29442e-05	6.63644e-06	1.22168e-05	5.33072e-06	8.99125e-06	1.002e-05	1.10711e-05	1.26391e-05	1.17427e-05	1.41378e-05	7.18988e-06
2-PHOSPHOGLYCERATE (neg.) +3	0.000458352	0.000165624	0.000110332	0.000158231	0.000117759	0.000127513	0.000204462	0.000271388	0.000228174	0.00021894	0.000120188	0.000151259	0.000132918	0.000140438	0.000153655	0.000165441	0.000132584	0.000124747	0.000126929	0.000140336	0.000273141	0.000177463	0.000262324	0.000187937	0.000173895	0.000181217	0.000310011	0.000199235	0.000301487	0.000352448	0.000265507	0.000145318	0.000144971	0.000276949	0.000155122	0.000161965	0.000198238	0.000323241	0.000398361	0.000203557	0.000389627	0.000148758	0.000254377	0.000317908	0.000325087	0.000393594	0.00034333	0.000433899	0.000206748
2-PHOSPHOGLYCERATE (neg.)	0.000123297	1.53337e-05	1.27011e-05	2.35662e-05	-1.81684e-05	6.32525e-06	0.000455203	5.67064e-05	-7.80648e-08	3.43174e-06	6.14819e-06	-1.77123e-05	-1.01349e-05	8.72787e-05	2.64738e-05	8.66031e-05	-1.61734e-05	-5.56294e-06	7.91194e-05	-1.05117e-05	3.39877e-05	2.02439e-05	4.22456e-05	2.26187e-06	-8.08054e-06	1.90238e-05	-2.1536e-06	6.52928e-06	1.44935e-05	2.03591e-05	6.88164e-05	-1.63544e-05	7.11111e-06	-2.57362e-06	-6.17426e-06	1.89254e-06	2.06609e-05	1.36723e-06	9.17163e-05	-5.78763e-06	1.26115e-05	2.86165e-05	-1.16874e-05	1.0359e-05	-4.78784e-06	3.83725e-05	-2.36676e-06	8.59924e-06	4.2207e-06
2-QUINOLINECARBOXYLATE	4.11271e-07	2.60602e-07	3.18648e-08	6.08997e-07	-8.94875e-09	7.71903e-07	9.82748e-07	-9.38396e-08	-3.77692e-08	1.02799e-06	-3.20245e-07	-1.87733e-07	-2.64076e-07	-1.11861e-07	3.55159e-07	-1.84535e-07	-4.22545e-07	6.71036e-07	7.53716e-06	1.98182e-06	4.42125e-06	8.44035e-06	8.45308e-06	6.01386e-06	1.78403e-07	-9.7723e-08	-9.53146e-08	2.53656e-07	-2.52291e-08	1.73205e-07	-2.66346e-08	-1.58835e-07	#NUM!	3.70332e-07	-2.01966e-07	-8.46756e-08	2.32972e-06	4.15966e-06	5.29387e-06	9.41661e-06	1.12587e-05	1.05858e-05	-2.05553e-07	4.26748e-07	9.75425e-08	6.96751e-08	8.67161e-07	5.40659e-07	1.69443e-06
3-(2-HYDROXYPHENYL)PROPANOATE (neg.)	1.53874e-06	1.173e-06	2.27706e-06	3.87175e-06	#NUM!	#NUM!	#NUM!	5.0637e-06	#NUM!	9.6341e-06	#NUM!	#NUM!	6.25011e-06	3.30422e-06	3.81867e-06	4.00758e-06	#NUM!	#NUM!	2.95918e-06	#NUM!	3.1471e-06	2.05604e-06	2.64927e-06	2.76383e-06	#NUM!	#NUM!	#NUM!	5.29405e-06	5.07441e-06	4.49124e-06	4.31552e-06	#NUM!	1.11289e-06	6.75898e-06	#NUM!	2.02389e-06	1.90469e-06	1.17998e-06	2.39744e-06	9.77358e-07	2.56127e-06	1.46715e-06	4.9938e-06	#NUM!	4.0546e-06	4.4755e-06	5.95527e-06	5.7554e-06	8.90662e-06
3-(4-HYDROXYPHENYL)PYRUVATE (neg.)	6.10197e-06	4.23854e-06	#NUM!	#NUM!	2.83596e-06	2.83598e-06	#NUM!	4.43974e-06	4.26601e-06	1.85149e-06	3.21079e-06	#NUM!	1.29366e-05	1.03384e-05	1.12044e-05	1.14889e-05	1.02944e-05	1.02359e-05	5.40532e-07	7.86192e-07	4.16845e-06	#NUM!	3.89848e-06	4.77134e-06	5.2235e-06	5.35779e-06	5.46574e-06	5.25002e-06	4.45665e-06	3.59723e-06	1.27804e-05	9.56738e-06	9.56618e-06	9.87803e-06	9.37901e-06	9.06911e-06	3.44066e-06	4.61307e-06	2.7631e-06	#NUM!	2.62597e-06	3.83399e-07	4.63692e-06	5.14504e-06	5.92748e-06	#NUM!	7.27925e-06	5.02979e-06	1.12963e-05
3,4 DIHYDROXYMANDELATE (neg.)	#NUM!	-7.65621e-09	3.4144e-08	-8.01066e-09	1.00373e-08	7.16008e-09	9.61067e-09	6.97338e-11	-1.56992e-08	2.18043e-08	#NUM!	1.4314e-08	-9.7745e-09	4.5094e-08	-1.01304e-08	1.1518e-08	-1.5561e-08	2.89275e-08	3.68406e-08	#NUM!	8.91521e-09	-3.82836e-09	7.37312e-08	#NUM!	1.12205e-08	-3.10979e-09	#NUM!	#NUM!	#NUM!	#NUM!	1.29985e-08	-1.64331e-08	-2.25095e-09	#NUM!	-5.49822e-09	6.84533e-10	#NUM!	#NUM!	#NUM!	#NUM!	8.23796e-08	#NUM!	#NUM!	#NUM!	-6.04592e-09	1.16995e-08	#NUM!	#NUM!	#NUM!
3,4-DIHYDROXYBENZOATE (neg.)	9.91951e-07	#NUM!	6.21508e-07	1.52973e-06	1.21168e-06	1.102e-06	2.2223e-06	1.51661e-06	4.27723e-07	3.1497e-06	1.16855e-06	1.34563e-06	1.46101e-06	1.22866e-06	9.79312e-07	1.12076e-06	1.1379e-06	1.38714e-06	1.0665e-06	1.42426e-06	1.02707e-06	9.39377e-07	1.00284e-06	4.22079e-07	6.16354e-07	2.64527e-07	6.017e-07	1.69071e-07	4.6345e-07	5.10322e-07	5.09869e-07	9.92407e-07	9.00045e-07	1.23549e-07	6.57004e-07	1.10135e-06	1.44467e-07	7.2036e-07	3.94832e-07	9.51551e-07	1.18397e-06	6.32317e-07	3.78844e-07	5.98379e-07	1.17993e-06	2.73691e-07	1.04699e-06	1.46176e-07	7.63929e-07
3,4-DIHYDROXYPHENYLACETATE (neg.)	2.16834e-05	2.01556e-05	1.76804e-05	2.18325e-05	2.3228e-05	1.89812e-05	1.02682e-05	1.41495e-05	1.25818e-05	#NUM!	1.34597e-05	1.15766e-05	#NUM!	#NUM!	#NUM!	#NUM!	#NUM!	#NUM!	1.76916e-05	1.88818e-05	1.98297e-05	1.89188e-05	1.76042e-05	#NUM!	1.5341e-05	1.68794e-05	1.5995e-05	1.29378e-05	1.66048e-05	1.50147e-05	3.74159e-06	#NUM!	#NUM!	4.06682e-06	#NUM!	#NUM!	1.00971e-05	2.14108e-07	1.59344e-05	1.67848e-05	1.52462e-05	1.42817e-05	1.12886e-05	1.0269e-05	9.65469e-06	9.12269e-06	9.70625e-06	#NUM!	#NUM!
3,4-DIHYDROXYPHENYLGLYCOL (neg.)	#NUM!	#NUM!	#NUM!	#NUM!	#NUM!	#NUM!	#NUM!	#NUM!	#NUM!	#NUM!	#NUM!	#NUM!	#NUM!	#NUM!	#NUM!	#NUM!	#NUM!	#NUM!	#NUM!	#NUM!	#NUM!	#NUM!	#NUM!	#NUM!	#NUM!	#NUM!	#NUM!	#NUM!	#NUM!	#NUM!	#NUM!	#NUM!	#NUM!	#NUM!	#NUM!	#NUM!	#NUM!	#NUM!	#NUM!	#NUM!	#NUM!	#NUM!	#NUM!	#NUM!	#NUM!	#NUM!	#NUM!	#NUM!	#NUM!
3,5-DIIODO-L-TYROSINE (neg.)	#NUM!	#NUM!	#NUM!	#NUM!	#NUM!	#NUM!	#NUM!	#NUM!	#NUM!	#NUM!	#NUM!	#NUM!	#NUM!	#NUM!	#NUM!	#NUM!	#NUM!	#NUM!	#NUM!	#NUM!	#NUM!	#NUM!	#NUM!	#NUM!	#NUM!	#NUM!	#NUM!	#NUM!	#NUM!	#NUM!	#NUM!	#NUM!	#NUM!	#NUM!	#NUM!	#NUM!	#NUM!	#NUM!	#NUM!	#NUM!	#NUM!	#NUM!	#NUM!	#NUM!	#NUM!	#NUM!	#NUM!	#NUM!	#NUM!
3/hydroxykynurenine	#NUM!	#NUM!	#NUM!	#NUM!	#NUM!	#NUM!	#NUM!	#NUM!	#NUM!	#NUM!	#NUM!	#NUM!	#NUM!	#NUM!	#NUM!	#NUM!	#NUM!	#NUM!	#NUM!	#NUM!	6.24031e-07	1.34848e-07	#NUM!	#NUM!	#NUM!	#NUM!	#NUM!	3.93583e-08	#NUM!	6.04831e-08	#NUM!	3.1718e-08	#NUM!	#NUM!	#NUM!	#NUM!	#NUM!	#NUM!	#NUM!	#NUM!	#NUM!	#NUM!	#NUM!	#NUM!	8.73418e-08	#NUM!	#NUM!	#NUM!	#NUM!
3-ALPHA,11-BETA,17,21-TETRAHYDROXY- 5-BETA-PREGNAN-20-ONE (neg.)	5.66316e-08	#NUM!	#NUM!	#NUM!	6.60868e-08	1.53976e-07	8.90166e-06	#NUM!	2.33604e-08	1.86369e-06	7.47399e-08	5.89617e-08	4.29194e-06	3.86092e-06	2.33258e-07	#NUM!	2.85881e-08	8.61132e-08	2.78212e-07	#NUM!	3.08396e-08	1.66898e-07	2.42126e-07	1.64292e-07	9.20211e-06	2.13056e-07	8.78378e-07	6.26371e-08	1.99432e-07	3.86792e-08	6.51491e-08	1.18066e-07	2.17271e-06	1.2883e-07	2.86763e-08	5.55028e-06	9.29783e-08	7.65027e-07	9.70646e-08	3.17446e-08	3.05581e-07	#NUM!	1.09751e-06	3.76717e-06	5.62873e-07	1.63237e-08	9.02768e-07	2.49643e-08	1.12698e-07
3-AMINO-4-HYDROXYBENZOATE (neg.)	#NUM!	#NUM!	#NUM!	#NUM!	#NUM!	#NUM!	#NUM!	#NUM!	#NUM!	#NUM!	#NUM!	#NUM!	#NUM!	#NUM!	#NUM!	#NUM!	#NUM!	#NUM!	#NUM!	#NUM!	#NUM!	#NUM!	#NUM!	#NUM!	#NUM!	#NUM!	#NUM!	#NUM!	#NUM!	#NUM!	#NUM!	#NUM!	#NUM!	#NUM!	#NUM!	#NUM!	#NUM!	#NUM!	#NUM!	#NUM!	#NUM!	#NUM!	#NUM!	#NUM!	#NUM!	#NUM!	#NUM!	#NUM!	#NUM!
3-AMINO-5-HYDROXYBENZOATE (neg.)	#NUM!	#NUM!	#NUM!	#NUM!	#NUM!	#NUM!	#NUM!	#NUM!	#NUM!	#NUM!	#NUM!	#NUM!	#NUM!	#NUM!	#NUM!	#NUM!	#NUM!	#NUM!	#NUM!	#NUM!	#NUM!	#NUM!	#NUM!	#NUM!	#NUM!	#NUM!	#NUM!	#NUM!	#NUM!	#NUM!	#NUM!	#NUM!	#NUM!	#NUM!	#NUM!	#NUM!	#NUM!	#NUM!	#NUM!	#NUM!	#NUM!	#NUM!	#NUM!	#NUM!	#NUM!	#NUM!	#NUM!	#NUM!	#NUM!
3-DEHYDROSHIKIMATE (neg.)	#NUM!	#NUM!	#NUM!	#NUM!	#NUM!	#NUM!	#NUM!	#NUM!	#NUM!	#NUM!	#NUM!	#NUM!	#NUM!	#NUM!	#NUM!	#NUM!	#NUM!	#NUM!	#NUM!	#NUM!	#NUM!	#NUM!	#NUM!	#NUM!	#NUM!	#NUM!	#NUM!	#NUM!	#NUM!	#NUM!	#NUM!	#NUM!	#NUM!	#NUM!	#NUM!	#NUM!	#NUM!	#NUM!	#NUM!	#NUM!	#NUM!	#NUM!	#NUM!	#NUM!	#NUM!	#NUM!	#NUM!	#NUM!	#NUM!
3-HYDROXYANTHRANILATE (neg.)	#NUM!	#NUM!	#NUM!	#NUM!	#NUM!	#NUM!	#NUM!	#NUM!	#NUM!	#NUM!	#NUM!	#NUM!	#NUM!	#NUM!	#NUM!	#NUM!	#NUM!	#NUM!	#NUM!	#NUM!	#NUM!	#NUM!	#NUM!	#NUM!	#NUM!	#NUM!	#NUM!	#NUM!	#NUM!	#NUM!	#NUM!	#NUM!	#NUM!	#NUM!	#NUM!	#NUM!	#NUM!	#NUM!	#NUM!	#NUM!	#NUM!	#NUM!	#NUM!	#NUM!	#NUM!	#NUM!	#NUM!	#NUM!	#NUM!
3-HYDROXYBENZOATE (neg.)	#NUM!	#NUM!	#NUM!	#NUM!	#NUM!	#NUM!	#NUM!	#NUM!	#NUM!	#NUM!	#NUM!	#NUM!	#NUM!	#NUM!	2.93988e-07	#NUM!	#NUM!	#NUM!	#NUM!	#NUM!	#NUM!	#NUM!	#NUM!	#NUM!	#NUM!	#NUM!	#NUM!	#NUM!	#NUM!	#NUM!	#NUM!	#NUM!	#NUM!	#NUM!	#NUM!	#NUM!	#NUM!	#NUM!	#NUM!	#NUM!	#NUM!	#NUM!	#NUM!	#NUM!	#NUM!	#NUM!	#NUM!	#NUM!	#NUM!
3-HYDROXYBENZYL ALCOHOL (neg.)	3.58038e-06	#NUM!	#NUM!	#NUM!	#NUM!	#NUM!	#NUM!	9.22833e-06	#NUM!	1.56954e-05	#NUM!	#NUM!	1.01024e-05	7.90738e-06	5.12212e-06	8.18732e-06	#NUM!	#NUM!	#NUM!	#NUM!	3.48622e-06	#NUM!	#NUM!	5.14465e-06	#NUM!	#NUM!	#NUM!	#NUM!	8.89717e-06	#NUM!	7.2739e-06	1.93385e-05	6.34416e-06	1.24512e-05	#NUM!	9.54072e-06	#NUM!	3.37072e-06	1.06667e-06	#NUM!	2.64201e-06	3.06778e-06	#NUM!	#NUM!	6.71084e-06	9.33271e-06	1.24715e-05	1.16866e-05	#NUM!
3-HYDROXYBUTANOATE (neg.)	#NUM!	#NUM!	#NUM!	#NUM!	#NUM!	#NUM!	#NUM!	#NUM!	#NUM!	#NUM!	#NUM!	#NUM!	2.72114e-06	#NUM!	#NUM!	#NUM!	#NUM!	#NUM!	#NUM!	#NUM!	#NUM!	#NUM!	#NUM!	#NUM!	#NUM!	#NUM!	#NUM!	#NUM!	#NUM!	#NUM!	#NUM!	#NUM!	#NUM!	#NUM!	#NUM!	#NUM!	#NUM!	#NUM!	#NUM!	#NUM!	#NUM!	#NUM!	#NUM!	#NUM!	#NUM!	#NUM!	#NUM!	#NUM!	#NUM!
3-HYDROXYMETHYLGLUTARATE (neg.)	0.00730999	0.00720194	0.00514914	0.00712144	0.00705939	0.00601251	0.00519906	0.0065051	0.00619255	0.0058705	0.00566193	0.00585441	0.00213257	0.00259824	0.00249932	0.00277161	0.0027242	0.00258352	0.00771923	0.00781415	0.00872399	0.0074422	0.00851702	0.00694526	0.00629153	0.00650895	0.00736964	#NUM!	0.00699521	0.00648327	0.00286624	0.00306178	0.00285997	#NUM!	0.00314353	0.00265277	0.00732723	#NUM!	0.00966584	0.00933235	0.00970552	0.00786789	0.00698721	0.00741713	#NUM!	0.00729973	0.00682155	0.00619383	0.00307378
3-HYDROXYPHENYLACETATE	1.12277e-05	#NUM!	#NUM!	#NUM!	#NUM!	#NUM!	7.39354e-05	8.76813e-05	7.44791e-05	0.000105553	8.37102e-05	7.59443e-05	1.67045e-05	1.64487e-05	2.98828e-05	6.02716e-05	0.000119081	0.000101779	#NUM!	#NUM!	2.81665e-05	#NUM!	#NUM!	2.35659e-05	5.36664e-05	6.04031e-05	5.69139e-05	5.62532e-05	7.42306e-05	6.01495e-05	1.16646e-05	9.05337e-05	1.30507e-05	8.99056e-05	7.60852e-05	1.85471e-05	1.31058e-05	2.97635e-05	#NUM!	#NUM!	#NUM!	1.72131e-05	5.4176e-05	5.91457e-05	9.13893e-05	7.30052e-05	7.2719e-05	8.66667e-05	8.2443e-05
3-hydroxypyruvate	#NUM!	#NUM!	#NUM!	#NUM!	#NUM!	#NUM!	#NUM!	#NUM!	#NUM!	#NUM!	#NUM!	#NUM!	#NUM!	#NUM!	#NUM!	#NUM!	#NUM!	#NUM!	#NUM!	#NUM!	#NUM!	#NUM!	#NUM!	#NUM!	#NUM!	#NUM!	#NUM!	#NUM!	#NUM!	#NUM!	#NUM!	#NUM!	#NUM!	#NUM!	#NUM!	#NUM!	#NUM!	#NUM!	#NUM!	#NUM!	#NUM!	#NUM!	#NUM!	#NUM!	#NUM!	#NUM!	#NUM!	#NUM!	#NUM!
3-METHOXY-4-HYDROXYMANDELATE (neg.)	#NUM!	1.24825e-07	7.60739e-08	1.54821e-07	6.95891e-08	8.44564e-08	6.98506e-08	7.95136e-08	7.76505e-08	#NUM!	1.14342e-07	9.01602e-08	1.3603e-07	#NUM!	1.40987e-07	#NUM!	#NUM!	9.46539e-08	8.74451e-08	#NUM!	8.94585e-08	9.22924e-08	7.51651e-08	#NUM!	9.31734e-08	1.93865e-07	1.00671e-07	1.00236e-07	7.62587e-08	1.179e-07	8.2723e-08	1.03102e-07	7.81194e-08	#NUM!	#NUM!	1.23489e-07	#NUM!	#NUM!	6.59113e-08	7.30366e-08	3.54418e-07	8.78643e-08	8.4649e-08	9.37634e-08	#NUM!	6.70697e-08	1.65484e-07	#NUM!	1.11716e-07
3-METHOXYTYRAMINE	#NUM!	#NUM!	#NUM!	#NUM!	#NUM!	#NUM!	#NUM!	#NUM!	#NUM!	#NUM!	#NUM!	#NUM!	#NUM!	#NUM!	#NUM!	#NUM!	#NUM!	#NUM!	#NUM!	#NUM!	#NUM!	#NUM!	#NUM!	#NUM!	#NUM!	#NUM!	#NUM!	#NUM!	#NUM!	#NUM!	#NUM!	#NUM!	#NUM!	#NUM!	#NUM!	#NUM!	5.15962e-06	#NUM!	#NUM!	#NUM!	#NUM!	#NUM!	#NUM!	#NUM!	#NUM!	#NUM!	#NUM!	7.85272e-06	#NUM!
3-METHOXYTYROSINE	#NUM!	#NUM!	#NUM!	#NUM!	#NUM!	#NUM!	#NUM!	#NUM!	#NUM!	#NUM!	#NUM!	#NUM!	#NUM!	#NUM!	#NUM!	#NUM!	#NUM!	#NUM!	#NUM!	#NUM!	#NUM!	#NUM!	#NUM!	#NUM!	#NUM!	#NUM!	#NUM!	#NUM!	#NUM!	#NUM!	#NUM!	#NUM!	#NUM!	#NUM!	#NUM!	#NUM!	#NUM!	#NUM!	#NUM!	#NUM!	#NUM!	#NUM!	#NUM!	#NUM!	#NUM!	#NUM!	#NUM!	#NUM!	#NUM!
3-METHYL-2-OXINDOLE (neg.)	-1.92158e-09	4.46593e-07	4.89993e-07	3.13967e-07	9.33152e-07	1.98364e-07	#NUM!	8.46421e-07	4.08964e-07	6.14968e-07	5.9115e-07	-2.71405e-08	4.60029e-10	-1.01382e-08	2.50402e-08	1.16561e-07	1.99644e-07	4.12861e-07	#NUM!	5.59161e-08	2.02442e-07	5.29492e-07	4.74946e-07	7.67299e-08	1.10007e-07	3.01806e-08	1.11636e-07	4.19531e-08	3.509e-08	8.02227e-08	#NUM!	2.04354e-07	2.13972e-08	3.79326e-08	5.82411e-08	#NUM!	1.90996e-07	4.93984e-07	3.32561e-07	4.37861e-07	7.02084e-07	3.25742e-07	5.99166e-07	4.92273e-08	9.02072e-08	4.67165e-07	4.98705e-07	2.7554e-07	1.80419e-07
3-METHYL-2-OXOVALERATE (neg.)	#NUM!	#NUM!	#NUM!	#NUM!	#NUM!	#NUM!	#NUM!	#NUM!	#NUM!	#NUM!	#NUM!	#NUM!	#NUM!	#NUM!	#NUM!	#NUM!	#NUM!	#NUM!	#NUM!	#NUM!	#NUM!	#NUM!	#NUM!	#NUM!	#NUM!	#NUM!	#NUM!	#NUM!	#NUM!	#NUM!	#NUM!	#NUM!	#NUM!	#NUM!	#NUM!	#NUM!	#NUM!	#NUM!	#NUM!	#NUM!	#NUM!	#NUM!	#NUM!	#NUM!	#NUM!	#NUM!	#NUM!	#NUM!	#NUM!
3-METHYLADENINE	3.77992e-07	4.37879e-07	4.46676e-07	3.72981e-07	#NUM!	2.81334e-07	3.37985e-07	5.37563e-07	4.50039e-07	2.66574e-07	#NUM!	3.2897e-07	2.46476e-07	3.44835e-07	7.36471e-07	3.28492e-07	4.84833e-07	#NUM!	2.78322e-07	#NUM!	2.36683e-07	4.80401e-07	5.36063e-07	4.50489e-07	#NUM!	2.73189e-07	#NUM!	1.92555e-07	9.0656e-07	2.66583e-07	2.18861e-07	3.81602e-07	3.89765e-07	1.86488e-07	#NUM!	7.38293e-07	1.65761e-07	#NUM!	2.55521e-07	4.85221e-07	3.62886e-07	2.25323e-07	#NUM!	#NUM!	#NUM!	4.12898e-07	2.80459e-07	#NUM!	2.48786e-07
3-METHYLCROTONYL-COA	#NUM!	#NUM!	#NUM!	#NUM!	#NUM!	#NUM!	#NUM!	#NUM!	#NUM!	#NUM!	#NUM!	#NUM!	#NUM!	#NUM!	#NUM!	#NUM!	#NUM!	#NUM!	#NUM!	#NUM!	#NUM!	#NUM!	#NUM!	#NUM!	#NUM!	#NUM!	#NUM!	#NUM!	#NUM!	#NUM!	#NUM!	#NUM!	#NUM!	#NUM!	#NUM!	#NUM!	#NUM!	#NUM!	#NUM!	#NUM!	#NUM!	#NUM!	#NUM!	#NUM!	#NUM!	#NUM!	#NUM!	#NUM!	#NUM!
3-METHYLGLUTACONATE (neg.)	#NUM!	#NUM!	#NUM!	#NUM!	#NUM!	#NUM!	#NUM!	#NUM!	#NUM!	#NUM!	#NUM!	#NUM!	#NUM!	#NUM!	#NUM!	2.25962e-06	#NUM!	#NUM!	#NUM!	#NUM!	#NUM!	#NUM!	#NUM!	#NUM!	#NUM!	#NUM!	#NUM!	#NUM!	#NUM!	#NUM!	#NUM!	3.60985e-06	#NUM!	7.74535e-06	#NUM!	#NUM!	#NUM!	#NUM!	#NUM!	#NUM!	7.09128e-06	#NUM!	#NUM!	9.68614e-06	#NUM!	#NUM!	#NUM!	2.06368e-06	#NUM!
3-METHYL-L-HISTIDINE	2.13435e-06	1.83258e-06	9.20155e-07	2.68094e-06	9.98971e-07	2.70963e-06	1.42158e-05	3.46374e-06	5.42771e-06	2.76564e-06	1.31026e-06	1.24136e-06	4.99453e-06	7.33859e-07	5.1392e-06	3.10735e-06	3.36547e-07	2.90685e-06	3.04718e-06	1.53258e-06	4.03605e-06	3.26018e-06	7.05156e-07	2.52217e-06	1.23052e-06	2.02497e-06	#NUM!	4.676e-06	6.88538e-06	6.93691e-06	2.6936e-07	7.89193e-07	3.35853e-07	#NUM!	6.6978e-07	#NUM!	1.49423e-06	1.09676e-06	6.70904e-06	#NUM!	#NUM!	2.30408e-06	2.9506e-07	4.14466e-07	1.45302e-06	#NUM!	#NUM!	7.89042e-06	#NUM!
3-NITRO-L-TYROSINE (neg.)	#NUM!	#NUM!	#NUM!	-3.06586e-08	#NUM!	#NUM!	#NUM!	#NUM!	#NUM!	#NUM!	#NUM!	#NUM!	#NUM!	#NUM!	#NUM!	#NUM!	3.07961e-08	#NUM!	#NUM!	#NUM!	#NUM!	#NUM!	#NUM!	#NUM!	#NUM!	#NUM!	#NUM!	#NUM!	#NUM!	#NUM!	#NUM!	#NUM!	#NUM!	#NUM!	#NUM!	#NUM!	#NUM!	2.20416e-08	#NUM!	#NUM!	#NUM!	#NUM!	#NUM!	#NUM!	#NUM!	#NUM!	1.63152e-08	#NUM!	#NUM!
3-PHOSPHOGLYCERATE (neg.) +1	4.09254e-06	2.28072e-08	-2.18564e-07	2.97682e-07	-4.64475e-07	-2.22175e-07	6.34819e-06	1.90215e-06	4.60548e-07	3.36154e-08	-2.60047e-07	-3.89777e-07	-4.22578e-07	1.31559e-06	5.88111e-07	2.60213e-06	#NUM!	-3.61045e-07	1.68572e-06	-4.20531e-07	1.27963e-06	3.66676e-07	1.35013e-06	2.44561e-07	-4.29557e-07	-1.1602e-07	-6.78679e-08	3.67023e-07	4.216e-07	7.3645e-07	1.79369e-06	-5.7908e-07	-1.98603e-07	1.12763e-07	-4.10709e-07	-1.3224e-07	8.82451e-07	3.29597e-07	3.21263e-06	-3.11274e-07	6.91933e-07	2.35807e-07	-2.78866e-07	1.371e-07	3.43231e-07	1.84803e-06	-4.13719e-08	1.15998e-06	2.3493e-07
3-PHOSPHOGLYCERATE (neg.) +2	1.52796e-05	5.8384e-06	4.01771e-06	5.75917e-06	3.91213e-06	4.40295e-06	4.84223e-06	8.47459e-06	8.23421e-06	7.7753e-06	3.71531e-06	5.37069e-06	4.92668e-06	5.03164e-06	5.28571e-06	5.60587e-06	4.5519e-06	4.3327e-06	4.08879e-06	5.13757e-06	9.6805e-06	6.53538e-06	9.2134e-06	6.33976e-06	5.92839e-06	6.04762e-06	1.13734e-05	6.67591e-06	1.03108e-05	1.20839e-05	9.24223e-06	5.29707e-06	4.74421e-06	1.00909e-05	5.53876e-06	6.07717e-06	6.87359e-06	1.04001e-05	1.34858e-05	6.77299e-06	1.35653e-05	5.40875e-06	8.99795e-06	1.05715e-05	1.11617e-05	1.33122e-05	1.2033e-05	1.46575e-05	7.28742e-06
3-PHOSPHOGLYCERATE (neg.) +3	0.000466332	0.000173664	0.000114784	0.000172586	0.000123295	0.000138034	0.000207465	0.000275432	0.00023736	0.000223281	0.000123262	0.000157028	0.000138976	0.000147938	0.000161651	0.000168055	0.00013646	0.000131586	0.000130479	0.000151085	0.00028136	0.000184986	0.000271291	0.000193228	0.000176452	0.000183907	0.000324055	0.000205367	0.000313304	0.000354628	0.000267188	0.000153244	0.000144832	0.000280186	0.000157113	0.000176337	0.000206879	0.000325477	0.000410103	0.000215206	0.000394375	0.000151477	0.000256244	0.000324232	0.000333295	0.000403781	0.00036004	0.000434904	0.000215281
3-PHOSPHOGLYCERATE (neg.)	0.000134438	1.8702e-05	1.37343e-05	2.61615e-05	-1.34772e-05	1.24119e-05	0.000427699	6.88421e-05	4.73215e-06	6.22795e-06	9.38726e-06	-1.18627e-05	-6.442e-06	7.13762e-05	3.49262e-05	8.95355e-05	-1.12049e-05	3.25697e-07	8.21519e-05	-4.51606e-06	4.2196e-05	2.40658e-05	4.14275e-05	5.03754e-06	-2.13921e-06	2.02571e-05	2.91269e-06	1.13517e-05	1.79725e-05	2.14023e-05	6.64746e-05	-1.15236e-05	8.85892e-06	3.57191e-07	-1.73465e-06	5.9159e-06	2.30903e-05	4.46091e-06	9.7279e-05	-2.36787e-06	2.26246e-05	3.1349e-05	-7.3962e-06	1.53603e-05	-9.43227e-07	4.22613e-05	1.41082e-06	1.23198e-05	9.85107e-06
3-SULFINOALANINE	8.45259e-06	6.23635e-06	5.14364e-06	5.12921e-06	8.63054e-06	3.63569e-06	#NUM!	#NUM!	#NUM!	#NUM!	#NUM!	#NUM!	#NUM!	2.36407e-07	#NUM!	#NUM!	#NUM!	#NUM!	3.10457e-06	6.98111e-06	7.09628e-06	2.34495e-06	4.84001e-06	4.26729e-06	#NUM!	4.22041e-07	#NUM!	#NUM!	#NUM!	#NUM!	#NUM!	#NUM!	#NUM!	#NUM!	#NUM!	#NUM!	5.04246e-06	7.50912e-06	1.0758e-05	5.1831e-06	4.47996e-06	4.15118e-06	#NUM!	#NUM!	#NUM!	#NUM!	#NUM!	#NUM!	#NUM!
4-ACETAMIDOBUTANOATE	#NUM!	#NUM!	#NUM!	#NUM!	#NUM!	#NUM!	#NUM!	#NUM!	#NUM!	#NUM!	#NUM!	#NUM!	#NUM!	#NUM!	#NUM!	#NUM!	#NUM!	#NUM!	#NUM!	#NUM!	#NUM!	#NUM!	#NUM!	#NUM!	#NUM!	#NUM!	#NUM!	#NUM!	#NUM!	#NUM!	#NUM!	#NUM!	#NUM!	#NUM!	#NUM!	#NUM!	#NUM!	#NUM!	#NUM!	#NUM!	9.11588e-05	#NUM!	#NUM!	#NUM!	#NUM!	#NUM!	#NUM!	#NUM!	#NUM!
4-AMINOBENZOATE (neg.)	#NUM!	#NUM!	#NUM!	#NUM!	#NUM!	#NUM!	#NUM!	#NUM!	#NUM!	#NUM!	#NUM!	#NUM!	#NUM!	#NUM!	#NUM!	#NUM!	#NUM!	#NUM!	#NUM!	#NUM!	#NUM!	#NUM!	#NUM!	#NUM!	#NUM!	#NUM!	#NUM!	#NUM!	#NUM!	#NUM!	#NUM!	#NUM!	#NUM!	#NUM!	#NUM!	#NUM!	#NUM!	#NUM!	#NUM!	#NUM!	#NUM!	#NUM!	#NUM!	#NUM!	#NUM!	#NUM!	#NUM!	#NUM!	#NUM!
4-GUANIDINOBUTANOATE	0.00431064	0.00449966	0.00445591	0.00508474	0.00425621	0.00388158	0.00352107	0.00422686	0.00347635	0.00410357	0.0036399	0.00330163	0.00418751	0.00399144	0.00452455	0.00493586	0.00445645	0.00433156	0.00396185	0.00377799	0.00415603	0.00400867	0.00417357	0.00375469	0.00323576	0.00296486	0.00335516	0.00222919	0.00330691	0.00278855	0.00373095	0.00432589	0.00397357	0.00396722	0.00415803	0.00373962	0.00248345	0.00440015	0.00422874	0.00462038	0.00427752	0.00376133	0.00408972	0.00344791	0.00353051	0.00375863	0.00356214	0.00327673	0.00487375
4-HYDROXY-3-METHOXYPHENYLGLYCOL (neg.)	#NUM!	#NUM!	#NUM!	#NUM!	#NUM!	#NUM!	#NUM!	#NUM!	#NUM!	#NUM!	#NUM!	#NUM!	#NUM!	#NUM!	#NUM!	#NUM!	#NUM!	#NUM!	#NUM!	#NUM!	#NUM!	#NUM!	#NUM!	#NUM!	#NUM!	#NUM!	#NUM!	#NUM!	#NUM!	#NUM!	#NUM!	#NUM!	#NUM!	#NUM!	#NUM!	#NUM!	#NUM!	#NUM!	#NUM!	#NUM!	#NUM!	#NUM!	#NUM!	#NUM!	#NUM!	#NUM!	#NUM!	#NUM!	#NUM!
4-HYDROXYBENZALDEHYDE (neg.)	#NUM!	9.06101e-05	5.03987e-05	#NUM!	#NUM!	#NUM!	#NUM!	#NUM!	#NUM!	0.000141826	#NUM!	#NUM!	#NUM!	#NUM!	#NUM!	#NUM!	#NUM!	#NUM!	#NUM!	#NUM!	#NUM!	#NUM!	#NUM!	0.000137417	#NUM!	#NUM!	#NUM!	#NUM!	#NUM!	#NUM!	#NUM!	#NUM!	#NUM!	#NUM!	#NUM!	#NUM!	#NUM!	0.000112911	#NUM!	#NUM!	#NUM!	#NUM!	#NUM!	#NUM!	1.81252e-05	7.14148e-05	#NUM!	5.95706e-05	#NUM!
4-HYDROXYBENZOATE (neg.)	#NUM!	#NUM!	#NUM!	#NUM!	#NUM!	#NUM!	#NUM!	#NUM!	#NUM!	#NUM!	#NUM!	#NUM!	#NUM!	#NUM!	#NUM!	#NUM!	#NUM!	#NUM!	#NUM!	#NUM!	#NUM!	#NUM!	#NUM!	#NUM!	#NUM!	#NUM!	#NUM!	#NUM!	#NUM!	#NUM!	#NUM!	#NUM!	#NUM!	#NUM!	#NUM!	#NUM!	#NUM!	#NUM!	#NUM!	#NUM!	#NUM!	#NUM!	#NUM!	#NUM!	#NUM!	#NUM!	#NUM!	3.436e-06	#NUM!
4-HYDROXY-L-PHENYLGLYCINE	#NUM!	#NUM!	#NUM!	#NUM!	#NUM!	#NUM!	#NUM!	#NUM!	#NUM!	#NUM!	#NUM!	#NUM!	#NUM!	#NUM!	#NUM!	#NUM!	#NUM!	#NUM!	#NUM!	#NUM!	#NUM!	#NUM!	#NUM!	#NUM!	#NUM!	#NUM!	#NUM!	#NUM!	#NUM!	#NUM!	#NUM!	#NUM!	#NUM!	#NUM!	#NUM!	#NUM!	#NUM!	#NUM!	#NUM!	#NUM!	#NUM!	#NUM!	#NUM!	#NUM!	#NUM!	#NUM!	#NUM!	#NUM!	#NUM!
4-IMIDAZOLEACETATE	0.00286602	0.00329581	0.00226556	0.00364409	0.00372533	0.00268594	0.00572642	0.00715996	0.00598375	0.00675555	0.00670871	0.00601504	0.00667617	0.00715406	0.00754111	0.0085633	0.00933156	0.00836332	0.00325711	0.00370512	0.00161788	0.00248058	0.00349235	#NUM!	0.00626425	0.00617894	0.00655466	0.0039352	0.00702606	0.00557694	0.00715794	0.00937157	0.00771857	#NUM!	0.00787118	0.00676044	0.00136732	0.00315567	0.0039658	0.00357659	0.00369722	0.00230282	0.00683721	0.00700939	0.00582451	0.00676527	0.00663938	0.00568227	0.00858187
4-METHYLCATECHOL (neg.)	#NUM!	#NUM!	#NUM!	#NUM!	#NUM!	#NUM!	#NUM!	#NUM!	#NUM!	#NUM!	#NUM!	#NUM!	#NUM!	#NUM!	#NUM!	#NUM!	#NUM!	#NUM!	#NUM!	#NUM!	#NUM!	#NUM!	#NUM!	#NUM!	4.21209e-07	#NUM!	#NUM!	#NUM!	#NUM!	#NUM!	#NUM!	#NUM!	4.03953e-07	#NUM!	#NUM!	#NUM!	#NUM!	#NUM!	#NUM!	2.15512e-07	3.0624e-07	#NUM!	#NUM!	#NUM!	#NUM!	#NUM!	#NUM!	#NUM!	#NUM!
4-PYRIDOXATE	1.25914e-06	2.43133e-06	7.39851e-07	4.28633e-07	8.79019e-07	2.82597e-07	2.75423e-07	1.39198e-06	1.92362e-06	1.08581e-06	1.75141e-06	1.86069e-06	3.85233e-07	#NUM!	8.46188e-07	#NUM!	3.64942e-06	3.17084e-06	7.20571e-07	2.51045e-06	2.05412e-06	2.51696e-06	1.07437e-06	2.35422e-07	7.99274e-07	1.83483e-06	1.50291e-06	4.61966e-06	1.79524e-06	2.13587e-06	3.20928e-07	7.70334e-07	3.83053e-07	3.50887e-06	3.08184e-06	4.49405e-07	4.65126e-06	1.15794e-06	3.10386e-06	1.99609e-06	2.67277e-06	2.03125e-06	3.30173e-07	1.96651e-06	1.29391e-06	1.75863e-06	1.83858e-06	2.43016e-06	3.27956e-06
4-QUINOLINECARBOXYLATE	4.13931e-07	-9.50203e-09	3.50579e-08	6.1313e-07	-4.78494e-09	7.75885e-07	9.87735e-07	-2.85713e-07	-3.47165e-08	-1.49832e-07	-3.16194e-07	-3.43875e-07	-2.60103e-07	-1.08068e-07	3.58442e-07	-1.81661e-07	-4.18214e-07	-3.44311e-07	7.54084e-06	1.98542e-06	1.90549e-06	8.44323e-06	8.45629e-06	4.46022e-07	#NUM!	-9.45053e-08	#NUM!	-6.4036e-08	-1.84231e-07	-1.5934e-07	-2.43953e-08	-3.36012e-07	#NUM!	-1.15395e-07	-3.07567e-07	-8.1552e-08	1.00689e-06	9.17903e-07	5.29659e-06	9.41973e-06	1.12622e-05	1.05886e-05	-2.66079e-07	-2.70467e-07	-2.17718e-07	-2.22078e-07	9.27598e-10	-5.29974e-08	1.64217e-06
5-AMINOLEVULINATE	#NUM!	#NUM!	#NUM!	#NUM!	#NUM!	#NUM!	#NUM!	#NUM!	#NUM!	#NUM!	#NUM!	#NUM!	#NUM!	#NUM!	#NUM!	#NUM!	#NUM!	#NUM!	#NUM!	#NUM!	#NUM!	#NUM!	#NUM!	#NUM!	#NUM!	#NUM!	#NUM!	#NUM!	#NUM!	#NUM!	#NUM!	#NUM!	#NUM!	#NUM!	#NUM!	#NUM!	#NUM!	#NUM!	#NUM!	#NUM!	#NUM!	#NUM!	#NUM!	#NUM!	#NUM!	#NUM!	#NUM!	#NUM!	#NUM!
5-AMINOPENTANOATE	7.75425e-05	7.53376e-05	6.9757e-05	8.07614e-05	7.43868e-05	7.26623e-05	0.000332037	0.000270065	0.00023741	0.000204704	0.000272938	0.000247514	0.000128935	0.000130064	0.000144541	0.000122917	0.000147743	0.000127714	6.39917e-05	6.58676e-05	6.19492e-05	5.41984e-05	8.00627e-05	5.16705e-05	0.000239846	0.000235924	0.000243108	0.000155816	0.000221745	0.000193301	8.4609e-05	0.00012984	9.84646e-05	7.33663e-05	9.88793e-05	8.56227e-05	3.66637e-05	5.62941e-05	#NUM!	6.8423e-05	6.83799e-05	5.71278e-05	0.000261199	0.000268796	0.000266617	0.00023598	0.000232857	0.000191462	9.56214e-05
5'-DEOXYADENOSINE	9.21869e-07	1.52197e-06	6.09056e-07	1.27192e-06	1.1672e-06	1.11833e-06	7.52726e-07	3.50339e-06	2.87268e-06	1.36563e-06	2.0443e-06	7.45345e-07	1.37402e-06	1.68476e-06	1.8778e-06	1.43767e-06	5.17917e-07	#NUM!	6.36601e-07	1.06644e-06	9.43492e-07	8.28615e-07	1.19287e-06	1.14571e-06	3.05714e-06	1.41937e-06	1.43396e-06	1.25178e-06	1.36817e-06	7.34191e-07	4.50611e-07	8.70715e-07	1.46098e-06	1.38722e-06	1.20986e-06	4.52899e-07	5.00839e-07	7.62103e-07	3.64364e-06	1.545e-06	1.26456e-06	1.4053e-06	3.78803e-06	4.69067e-06	1.13094e-06	2.24958e-06	4.88071e-06	5.99316e-07	6.51931e-07
5-HYDROXYINDOLEACETATE	9.92675e-09	#NUM!	#NUM!	#NUM!	#NUM!	6.60677e-09	-6.95598e-08	#NUM!	#NUM!	#NUM!	#NUM!	#NUM!	-5.81471e-08	3.08661e-08	-2.92552e-08	-1.66917e-08	#NUM!	#NUM!	1.62402e-07	#NUM!	#NUM!	#NUM!	#NUM!	-6.76567e-09	#NUM!	-1.94967e-08	1.07203e-08	3.30213e-07	#NUM!	#NUM!	3.99976e-07	#NUM!	#NUM!	-1.21312e-08	#NUM!	#NUM!	5.34971e-07	#NUM!	-1.20447e-08	#NUM!	#NUM!	5.82875e-09	3.98148e-07	#NUM!	8.08848e-08	#NUM!	2.54232e-07	#NUM!	#NUM!
5-HYDROXY-L-TRYPTOPHAN	#NUM!	#NUM!	#NUM!	#NUM!	#NUM!	#NUM!	#NUM!	#NUM!	#NUM!	#NUM!	#NUM!	#NUM!	#NUM!	#NUM!	#NUM!	#NUM!	#NUM!	#NUM!	#NUM!	#NUM!	#NUM!	#NUM!	#NUM!	#NUM!	#NUM!	#NUM!	#NUM!	#NUM!	#NUM!	#NUM!	#NUM!	#NUM!	#NUM!	#NUM!	#NUM!	#NUM!	#NUM!	#NUM!	#NUM!	#NUM!	#NUM!	#NUM!	#NUM!	#NUM!	#NUM!	#NUM!	#NUM!	#NUM!	#NUM!
5-HYDROXYLYSINE (neg.)	#NUM!	-1.49684e-09	#NUM!	-9.08705e-09	#NUM!	-1.00988e-08	#NUM!	#NUM!	#NUM!	#NUM!	#NUM!	#NUM!	#NUM!	#NUM!	#NUM!	#NUM!	#NUM!	-5.5092e-09	#NUM!	-1.11576e-08	-1.08274e-09	#NUM!	#NUM!	#NUM!	#NUM!	#NUM!	#NUM!	8.82786e-10	#NUM!	#NUM!	1.23826e-08	-7.65612e-09	#NUM!	#NUM!	#NUM!	#NUM!	#NUM!	#NUM!	-3.66174e-09	-6.45376e-09	#NUM!	#NUM!	#NUM!	-5.64141e-09	#NUM!	#NUM!	-6.88742e-09	#NUM!	#NUM!
5-Methylcytosine +1	7.20962e-07	1.8674e-06	2.48584e-06	9.90779e-07	1.02661e-06	3.559e-06	1.8965e-06	5.7976e-07	1.1902e-07	1.28353e-07	5.97797e-07	6.69643e-07	4.70321e-07	-9.0295e-09	#NUM!	8.63697e-07	1.12081e-06	1.75549e-07	5.1097e-06	-1.47192e-08	9.85971e-08	7.24764e-07	8.49003e-07	4.42517e-07	1.7429e-06	2.93084e-07	2.78893e-06	2.94472e-07	1.39979e-06	7.15295e-08	2.14673e-06	5.22842e-07	7.26718e-07	#NUM!	7.67376e-08	1.21273e-07	#NUM!	1.17894e-06	2.39774e-06	3.85127e-07	1.41436e-06	4.82981e-07	6.71293e-07	2.03118e-06	8.74424e-07	5.72933e-07	3.98302e-06	1.49915e-07	1.63342e-09
5-Methylcytosine +2	#NUM!	#NUM!	#NUM!	#NUM!	#NUM!	#NUM!	#NUM!	#NUM!	#NUM!	#NUM!	#NUM!	#NUM!	1.86196e-07	#NUM!	#NUM!	#NUM!	#NUM!	#NUM!	#NUM!	#NUM!	#NUM!	#NUM!	#NUM!	#NUM!	#NUM!	#NUM!	#NUM!	#NUM!	#NUM!	#NUM!	#NUM!	#NUM!	#NUM!	#NUM!	#NUM!	#NUM!	#NUM!	#NUM!	#NUM!	#NUM!	#NUM!	#NUM!	#NUM!	#NUM!	#NUM!	#NUM!	#NUM!	#NUM!	#NUM!
5-Methylcytosine +3	#NUM!	#NUM!	#NUM!	#NUM!	#NUM!	#NUM!	#NUM!	#NUM!	#NUM!	#NUM!	#NUM!	#NUM!	#NUM!	#NUM!	#NUM!	#NUM!	-5.39358e-08	#NUM!	-8.50447e-09	#NUM!	#NUM!	#NUM!	#NUM!	#NUM!	#NUM!	#NUM!	#NUM!	#NUM!	4.14924e-08	#NUM!	#NUM!	#NUM!	#NUM!	#NUM!	#NUM!	#NUM!	#NUM!	#NUM!	#NUM!	#NUM!	#NUM!	#NUM!	#NUM!	#NUM!	#NUM!	#NUM!	#NUM!	#NUM!	#NUM!
5-Methylcytosine +4	#NUM!	#NUM!	#NUM!	#NUM!	#NUM!	#NUM!	#NUM!	#NUM!	#NUM!	#NUM!	#NUM!	#NUM!	#NUM!	#NUM!	#NUM!	#NUM!	#NUM!	#NUM!	#NUM!	#NUM!	#NUM!	#NUM!	#NUM!	#NUM!	#NUM!	#NUM!	#NUM!	#NUM!	#NUM!	#NUM!	#NUM!	#NUM!	#NUM!	#NUM!	#NUM!	#NUM!	#NUM!	#NUM!	#NUM!	#NUM!	#NUM!	#NUM!	#NUM!	#NUM!	#NUM!	#NUM!	#NUM!	#NUM!	#NUM!
5-Methylcytosine +5	#NUM!	#NUM!	#NUM!	#NUM!	#NUM!	#NUM!	#NUM!	#NUM!	#NUM!	#NUM!	#NUM!	#NUM!	#NUM!	3.25145e-07	#NUM!	#NUM!	#NUM!	#NUM!	#NUM!	#NUM!	#NUM!	#NUM!	#NUM!	#NUM!	#NUM!	#NUM!	#NUM!	#NUM!	#NUM!	#NUM!	#NUM!	#NUM!	#NUM!	#NUM!	#NUM!	#NUM!	#NUM!	#NUM!	#NUM!	#NUM!	#NUM!	#NUM!	#NUM!	#NUM!	#NUM!	#NUM!	#NUM!	#NUM!	#NUM!
5-METHYLCYTOSINE	#NUM!	#NUM!	#NUM!	6.26071e-05	#NUM!	#NUM!	#NUM!	#NUM!	#NUM!	#NUM!	#NUM!	#NUM!	#NUM!	#NUM!	#NUM!	#NUM!	#NUM!	#NUM!	#NUM!	#NUM!	#NUM!	#NUM!	#NUM!	#NUM!	#NUM!	#NUM!	#NUM!	#NUM!	#NUM!	#NUM!	#NUM!	#NUM!	#NUM!	#NUM!	#NUM!	#NUM!	#NUM!	#NUM!	#NUM!	#NUM!	#NUM!	#NUM!	#NUM!	#NUM!	#NUM!	#NUM!	#NUM!	#NUM!	#NUM!
5-VALEROLACTONE	#NUM!	#NUM!	#NUM!	#NUM!	#NUM!	#NUM!	#NUM!	#NUM!	#NUM!	#NUM!	#NUM!	#NUM!	#NUM!	7.96644e-05	#NUM!	#NUM!	#NUM!	#NUM!	#NUM!	#NUM!	#NUM!	3.82113e-05	#NUM!	#NUM!	#NUM!	#NUM!	#NUM!	#NUM!	#NUM!	#NUM!	5.4018e-05	#NUM!	7.61753e-05	#NUM!	#NUM!	0.00010408	#NUM!	#NUM!	#NUM!	#NUM!	#NUM!	#NUM!	#NUM!	#NUM!	#NUM!	#NUM!	#NUM!	#NUM!	#NUM!
6-CARBOXYHEXANOATE (neg.)	#NUM!	#NUM!	#NUM!	#NUM!	#NUM!	#NUM!	#NUM!	#NUM!	#NUM!	#NUM!	#NUM!	#NUM!	#NUM!	#NUM!	#NUM!	#NUM!	#NUM!	#NUM!	#NUM!	#NUM!	#NUM!	#NUM!	#NUM!	#NUM!	#NUM!	#NUM!	#NUM!	#NUM!	#NUM!	#NUM!	#NUM!	#NUM!	#NUM!	#NUM!	#NUM!	#NUM!	#NUM!	#NUM!	#NUM!	#NUM!	#NUM!	#NUM!	#NUM!	#NUM!	#NUM!	#NUM!	#NUM!	#NUM!	#NUM!
6-HYDROXYNICOTINATE (neg.)	#NUM!	#NUM!	#NUM!	#NUM!	#NUM!	#NUM!	#NUM!	#NUM!	#NUM!	#NUM!	#NUM!	#NUM!	#NUM!	#NUM!	#NUM!	#NUM!	#NUM!	#NUM!	#NUM!	#NUM!	#NUM!	#NUM!	#NUM!	#NUM!	#NUM!	#NUM!	#NUM!	#NUM!	#NUM!	#NUM!	#NUM!	#NUM!	#NUM!	#NUM!	#NUM!	#NUM!	#NUM!	#NUM!	#NUM!	#NUM!	#NUM!	#NUM!	#NUM!	#NUM!	#NUM!	#NUM!	#NUM!	#NUM!	#NUM!
6-PHOSPHOGLUCONATE (neg.)	0.000115929	#NUM!	#NUM!	#NUM!	#NUM!	#NUM!	#NUM!	#NUM!	#NUM!	#NUM!	#NUM!	#NUM!	#NUM!	#NUM!	3.45683e-05	#NUM!	#NUM!	#NUM!	#NUM!	#NUM!	#NUM!	#NUM!	#NUM!	#NUM!	#NUM!	#NUM!	#NUM!	#NUM!	#NUM!	#NUM!	#NUM!	#NUM!	#NUM!	#NUM!	#NUM!	#NUM!	#NUM!	#NUM!	#NUM!	#NUM!	#NUM!	#NUM!	#NUM!	#NUM!	#NUM!	#NUM!	#NUM!	#NUM!	#NUM!
6-phosphogluconate+1	#NUM!	7.90678e-08	5.41345e-08	4.44101e-07	4.80922e-08	9.85696e-08	#NUM!	8.05273e-07	#NUM!	4.04984e-08	2.73955e-07	2.19289e-08	2.51408e-08	1.63766e-07	2.82428e-07	2.02163e-06	2.25817e-08	7.86203e-08	2.12085e-06	8.5935e-09	4.53278e-07	2.57161e-07	2.60578e-07	1.77699e-07	2.95915e-08	3.24354e-07	#NUM!	7.92018e-08	2.79979e-08	1.5605e-07	7.6523e-07	3.16045e-08	2.67038e-08	2.34434e-09	3.47489e-08	3.28378e-08	4.63216e-07	5.54685e-08	2.26688e-06	1.48565e-07	1.61386e-07	3.0574e-07	#NUM!	3.21499e-08	3.6143e-08	1.50871e-07	3.55425e-08	2.01805e-08	8.3984e-08
6-phosphogluconate+2	1.7472e-08	#NUM!	-9.50729e-09	#NUM!	#NUM!	#NUM!	2.62337e-07	#NUM!	#NUM!	#NUM!	#NUM!	#NUM!	#NUM!	2.95071e-08	#NUM!	#NUM!	#NUM!	7.63924e-09	1.61785e-08	#NUM!	#NUM!	#NUM!	#NUM!	#NUM!	#NUM!	-2.4926e-08	#NUM!	#NUM!	#NUM!	#NUM!	#NUM!	#NUM!	#NUM!	#NUM!	#NUM!	#NUM!	#NUM!	#NUM!	-3.34059e-09	#NUM!	#NUM!	#NUM!	#NUM!	#NUM!	#NUM!	-1.8697e-08	#NUM!	#NUM!	#NUM!
6-phosphogluconate+3	#NUM!	#NUM!	#NUM!	#NUM!	#NUM!	#NUM!	#NUM!	#NUM!	#NUM!	#NUM!	#NUM!	#NUM!	#NUM!	#NUM!	#NUM!	#NUM!	#NUM!	#NUM!	#NUM!	#NUM!	#NUM!	#NUM!	#NUM!	#NUM!	#NUM!	#NUM!	#NUM!	#NUM!	#NUM!	#NUM!	#NUM!	#NUM!	#NUM!	#NUM!	#NUM!	#NUM!	#NUM!	#NUM!	#NUM!	#NUM!	#NUM!	#NUM!	#NUM!	#NUM!	#NUM!	#NUM!	#NUM!	#NUM!	#NUM!
6-phosphogluconate+4	#NUM!	#NUM!	#NUM!	#NUM!	#NUM!	#NUM!	#NUM!	#NUM!	#NUM!	#NUM!	#NUM!	#NUM!	#NUM!	#NUM!	#NUM!	#NUM!	#NUM!	#NUM!	#NUM!	#NUM!	#NUM!	#NUM!	#NUM!	#NUM!	#NUM!	#NUM!	#NUM!	#NUM!	#NUM!	#NUM!	#NUM!	#NUM!	#NUM!	#NUM!	#NUM!	#NUM!	#NUM!	#NUM!	#NUM!	#NUM!	#NUM!	#NUM!	#NUM!	#NUM!	#NUM!	#NUM!	#NUM!	#NUM!	#NUM!
6-phosphogluconate+5	#NUM!	#NUM!	#NUM!	2.40982e-08	#NUM!	2.36509e-08	#NUM!	#NUM!	#NUM!	2.63117e-08	#NUM!	2.15184e-08	#NUM!	#NUM!	2.74203e-08	3.7511e-08	#NUM!	#NUM!	#NUM!	#NUM!	2.43309e-08	#NUM!	#NUM!	1.4618e-08	#NUM!	#NUM!	#NUM!	#NUM!	#NUM!	1.8999e-08	#NUM!	3.69535e-08	#NUM!	1.98092e-08	#NUM!	4.28023e-08	#NUM!	#NUM!	#NUM!	2.06717e-08	#NUM!	#NUM!	#NUM!	#NUM!	#NUM!	#NUM!	2.46587e-08	#NUM!	#NUM!
6-phosphogluconate+6	#NUM!	#NUM!	#NUM!	4.57063e-08	#NUM!	5.5582e-08	1.6832e-07	3.22221e-08	1.98257e-07	2.05587e-07	1.09135e-07	6.21744e-08	8.30852e-08	1.16112e-07	1.51901e-07	2.56452e-07	1.4455e-07	1.2013e-07	#NUM!	#NUM!	2.56588e-08	2.38258e-08	4.48728e-08	6.56923e-08	1.22114e-07	1.07639e-07	1.17175e-07	1.37415e-07	2.37665e-07	2.0933e-07	5.14553e-07	1.6723e-07	1.51902e-07	5.73863e-07	5.01037e-07	2.23869e-07	1.24949e-07	4.82145e-08	2.41026e-08	7.41425e-08	2.66504e-08	1.89318e-08	2.69539e-07	2.01089e-07	2.88672e-07	2.51954e-07	9.21569e-08	2.28375e-07	3.13776e-07
ACETOACETATE (neg.)	#NUM!	#NUM!	#NUM!	#NUM!	#NUM!	#NUM!	#NUM!	#NUM!	#NUM!	#NUM!	#NUM!	#NUM!	#NUM!	#NUM!	#NUM!	#NUM!	#NUM!	#NUM!	#NUM!	#NUM!	#NUM!	#NUM!	#NUM!	#NUM!	#NUM!	#NUM!	#NUM!	#NUM!	#NUM!	#NUM!	#NUM!	#NUM!	#NUM!	#NUM!	#NUM!	#NUM!	#NUM!	#NUM!	#NUM!	#NUM!	#NUM!	#NUM!	#NUM!	#NUM!	#NUM!	#NUM!	#NUM!	#NUM!	#NUM!
ACETOIN (neg.)	#NUM!	#NUM!	#NUM!	#NUM!	#NUM!	#NUM!	#NUM!	#NUM!	#NUM!	#NUM!	#NUM!	#NUM!	#NUM!	#NUM!	#NUM!	#NUM!	#NUM!	#NUM!	#NUM!	#NUM!	#NUM!	#NUM!	#NUM!	#NUM!	#NUM!	#NUM!	#NUM!	#NUM!	#NUM!	#NUM!	#NUM!	#NUM!	#NUM!	#NUM!	#NUM!	#NUM!	#NUM!	#NUM!	#NUM!	#NUM!	#NUM!	#NUM!	#NUM!	#NUM!	#NUM!	#NUM!	#NUM!	#NUM!	#NUM!
Acetyl CoA +1	3.21123e-06	2.58593e-06	1.67563e-06	3.36596e-06	2.3741e-06	2.28731e-06	1.47491e-06	1.99926e-06	1.9218e-06	3.81095e-07	1.86027e-06	1.95174e-06	9.17228e-08	9.24657e-07	1.02969e-06	9.54084e-08	5.73845e-07	1.11023e-07	3.47921e-06	3.00223e-06	3.58882e-06	3.99715e-06	2.83448e-06	2.25685e-06	2.24857e-06	2.10084e-06	2.95328e-06	1.5761e-06	3.82505e-06	3.01209e-06	2.9067e-07	7.47901e-07	8.07048e-07	2.47139e-07	1.16905e-06	1.01902e-06	2.53085e-06	3.9034e-06	4.89708e-06	4.16049e-06	3.36866e-06	2.87639e-06	2.59079e-06	2.98149e-06	2.01774e-06	4.27804e-06	2.36391e-06	8.78847e-07	9.15483e-07
Acetyl CoA +10	#NUM!	#NUM!	#NUM!	#NUM!	#NUM!	#NUM!	#NUM!	#NUM!	#NUM!	#NUM!	#NUM!	#NUM!	#NUM!	#NUM!	#NUM!	#NUM!	#NUM!	#NUM!	#NUM!	#NUM!	#NUM!	#NUM!	#NUM!	#NUM!	#NUM!	#NUM!	#NUM!	#NUM!	#NUM!	#NUM!	#NUM!	#NUM!	#NUM!	#NUM!	#NUM!	#NUM!	#NUM!	#NUM!	#NUM!	#NUM!	#NUM!	#NUM!	#NUM!	#NUM!	#NUM!	#NUM!	#NUM!	#NUM!	#NUM!
Acetyl CoA +2	4.73006e-06	3.40498e-06	1.30355e-06	3.1941e-06	2.4763e-06	1.95971e-06	4.87841e-06	6.18969e-06	4.88756e-06	1.78521e-06	4.05846e-06	3.96107e-06	2.82621e-06	4.35549e-06	5.37999e-06	2.58539e-06	4.30259e-06	4.09389e-06	2.09273e-06	3.7609e-06	4.48178e-06	4.88875e-06	4.38973e-06	2.88596e-06	4.71752e-06	5.9765e-06	6.24477e-06	4.62083e-06	8.19657e-06	5.93966e-06	5.48403e-06	5.21934e-06	5.25151e-06	4.74554e-06	6.99907e-06	5.79104e-06	2.6504e-06	4.09941e-06	5.2649e-06	5.06051e-06	4.47606e-06	3.36992e-06	6.43781e-06	7.9249e-06	6.26575e-06	7.84526e-06	7.60879e-06	5.04046e-06	6.3897e-06
Acetyl CoA +3	2.12843e-07	2.05497e-07	#NUM!	4.23075e-07	2.1862e-07	#NUM!	8.61592e-07	1.03291e-06	6.18653e-07	7.40166e-08	1.74102e-07	2.64752e-07	1.5402e-07	4.20461e-07	6.3369e-07	2.08032e-07	5.46644e-07	4.97115e-07	5.43412e-07	1.17596e-07	1.45182e-07	1.01107e-07	9.30066e-08	7.05877e-08	4.20316e-07	7.0336e-07	5.35231e-07	3.16321e-07	7.03748e-07	5.09578e-07	5.96008e-07	8.80015e-07	5.2541e-07	7.08268e-07	7.28314e-07	1.08511e-06	6.44218e-08	1.55858e-07	6.64623e-07	1.00881e-06	2.40242e-07	1.77407e-07	5.93498e-07	1.42009e-06	1.01678e-06	1.51718e-06	6.63248e-07	6.94915e-07	1.25494e-06
Acetyl CoA +4	#NUM!	1.44193e-07	#NUM!	#NUM!	#NUM!	#NUM!	#NUM!	4.12875e-08	#NUM!	#NUM!	#NUM!	#NUM!	-2.21104e-08	1.17476e-07	#NUM!	#NUM!	#NUM!	-1.93987e-08	#NUM!	-4.58379e-08	2.66939e-09	#NUM!	4.72998e-07	#NUM!	#NUM!	4.17077e-07	-2.45409e-08	#NUM!	1.13061e-07	#NUM!	1.61855e-08	1.05195e-07	1.97862e-07	-1.04165e-08	#NUM!	1.11741e-07	#NUM!	#NUM!	3.35715e-09	#NUM!	#NUM!	-2.41077e-08	#NUM!	-1.42638e-08	#NUM!	1.0025e-07	4.91086e-08	#NUM!	-1.55753e-08
Acetyl CoA +5	#NUM!	#NUM!	#NUM!	#NUM!	#NUM!	3.1312e-07	4.85089e-07	1.21107e-07	4.6841e-07	#NUM!	1.26735e-07	2.72843e-07	1.85798e-06	2.43745e-06	2.75109e-06	1.97873e-06	2.18539e-06	1.87083e-06	1.75042e-07	1.81339e-07	#NUM!	1.02178e-07	#NUM!	#NUM!	#NUM!	9.56232e-08	4.67343e-07	3.89037e-07	7.17852e-07	7.0713e-07	3.03577e-06	2.36486e-06	2.46653e-06	1.2304e-06	3.28739e-06	3.27453e-06	#NUM!	#NUM!	#NUM!	#NUM!	#NUM!	#NUM!	2.02913e-07	8.04442e-07	#NUM!	2.27098e-07	3.06015e-07	7.96705e-08	2.99738e-06
Acetyl CoA +6	#NUM!	#NUM!	#NUM!	#NUM!	#NUM!	#NUM!	#NUM!	#NUM!	#NUM!	#NUM!	#NUM!	#NUM!	1.38655e-07	2.5337e-07	4.07882e-07	#NUM!	1.216e-07	6.41239e-07	#NUM!	#NUM!	#NUM!	#NUM!	#NUM!	#NUM!	#NUM!	#NUM!	#NUM!	#NUM!	3.95088e-07	#NUM!	6.11068e-07	1.28291e-06	6.33831e-07	5.08728e-07	9.15451e-07	1.03819e-06	#NUM!	#NUM!	#NUM!	#NUM!	#NUM!	#NUM!	#NUM!	#NUM!	#NUM!	#NUM!	#NUM!	#NUM!	9.00168e-07
Acetyl CoA +7	#NUM!	#NUM!	#NUM!	#NUM!	#NUM!	#NUM!	#NUM!	#NUM!	#NUM!	#NUM!	#NUM!	#NUM!	1.7364e-06	2.34424e-06	2.71887e-06	6.15751e-07	1.30307e-06	2.26837e-06	#NUM!	#NUM!	#NUM!	#NUM!	#NUM!	#NUM!	#NUM!	#NUM!	#NUM!	#NUM!	#NUM!	#NUM!	1.04495e-06	2.01661e-06	3.36557e-06	1.5223e-06	4.53436e-06	3.14583e-06	#NUM!	#NUM!	#NUM!	#NUM!	#NUM!	#NUM!	#NUM!	#NUM!	#NUM!	#NUM!	#NUM!	#NUM!	3.40254e-06
Acetyl CoA +8	4.27186e-09	#NUM!	#NUM!	#NUM!	#NUM!	#NUM!	#NUM!	#NUM!	#NUM!	#NUM!	#NUM!	#NUM!	#NUM!	-5.08692e-08	8.88826e-08	#NUM!	8.25085e-08	1.21277e-08	#NUM!	1.16293e-06	#NUM!	#NUM!	#NUM!	#NUM!	#NUM!	#NUM!	#NUM!	#NUM!	3.58947e-10	#NUM!	2.33295e-07	7.78883e-09	2.55119e-07	1.66694e-07	2.93395e-08	5.51231e-07	#NUM!	#NUM!	#NUM!	#NUM!	#NUM!	#NUM!	#NUM!	#NUM!	-2.65011e-09	#NUM!	#NUM!	#NUM!	4.28557e-07
Acetyl CoA +9	#NUM!	#NUM!	#NUM!	#NUM!	#NUM!	#NUM!	#NUM!	#NUM!	#NUM!	#NUM!	#NUM!	#NUM!	#NUM!	#NUM!	#NUM!	#NUM!	#NUM!	#NUM!	#NUM!	#NUM!	#NUM!	#NUM!	#NUM!	#NUM!	#NUM!	#NUM!	#NUM!	#NUM!	#NUM!	#NUM!	#NUM!	#NUM!	#NUM!	#NUM!	#NUM!	#NUM!	#NUM!	#NUM!	#NUM!	#NUM!	#NUM!	#NUM!	#NUM!	#NUM!	#NUM!	#NUM!	#NUM!	#NUM!	#NUM!
Acetyl CoA	1.49264e-05	1.1363e-05	6.81348e-06	1.37726e-05	1.00873e-05	8.37068e-06	7.62816e-06	1.05554e-05	8.40688e-06	8.61532e-06	6.98668e-06	7.32286e-06	2.57728e-06	4.00914e-06	3.93221e-06	3.50818e-06	3.65992e-06	3.46265e-06	1.24438e-05	1.21004e-05	1.49051e-05	1.49189e-05	1.54193e-05	1.19918e-05	7.72635e-06	7.97437e-06	1.03817e-05	6.2438e-06	1.10966e-05	1.03656e-05	4.20656e-06	3.00513e-06	3.10897e-06	2.69544e-06	3.42355e-06	4.41301e-06	9.54402e-06	1.56045e-05	1.67922e-05	1.52677e-05	1.50749e-05	1.24578e-05	1.00885e-05	1.04673e-05	9.01e-06	1.38825e-05	9.36848e-06	7.65113e-06	3.85218e-06
ADENINE	0.00129649	0.00165462	0.00156615	0.00160083	0.00179822	0.00164412	0.00255672	0.00236292	0.00197293	0.00204929	0.00269358	0.00253309	0.00181775	0.00203694	0.00147612	0.00183305	0.00199744	0.00197526	0.00177331	0.00200719	0.00220984	0.00158943	0.00154306	0.00156658	0.00281591	0.00301935	0.00293063	0.00254922	0.00219532	0.00209874	0.00201091	0.0022645	0.0020382	0.0017016	0.00221684	0.00167406	0.00179567	0.00201539	0.00137001	0.00158499	0.00216353	0.00178721	0.00278263	0.00259779	0.00276501	0.00172009	0.00228057	0.00194614	0.0019837
Adenine+1	6.97303e-05	7.86912e-05	7.40982e-05	7.83153e-05	8.68145e-05	7.87589e-05	0.000138276	0.000124248	0.000106056	0.000107374	0.000138503	0.000129028	0.000121605	0.000134929	9.69636e-05	0.000122671	0.000138326	0.000142732	8.8028e-05	9.26886e-05	9.97154e-05	7.59774e-05	8.0191e-05	7.00861e-05	0.000146057	0.000157634	0.000151729	0.000137098	0.000122248	0.000110275	0.000146364	0.000163015	0.000146415	0.000117941	0.000155997	0.000111526	8.57674e-05	8.94126e-05	7.26094e-05	7.38682e-05	0.000104752	8.18097e-05	0.000148032	0.000145127	0.00014766	9.53766e-05	0.000129904	0.000103457	0.000152721
Adenine+2	#NUM!	#NUM!	#NUM!	#NUM!	#NUM!	#NUM!	#NUM!	#NUM!	#NUM!	#NUM!	#NUM!	#NUM!	3.80089e-06	4.22167e-06	1.89778e-06	2.80278e-06	4.11191e-06	4.08721e-06	#NUM!	#NUM!	#NUM!	#NUM!	#NUM!	#NUM!	1.1837e-06	1.49459e-06	1.18772e-06	#NUM!	#NUM!	#NUM!	4.3492e-06	2.81821e-06	4.59086e-06	3.48779e-06	4.88897e-06	4.0946e-06	#NUM!	#NUM!	#NUM!	#NUM!	#NUM!	#NUM!	#NUM!	8.90215e-07	#NUM!	#NUM!	#NUM!	#NUM!	5.54544e-06
Adenine+3	#NUM!	#NUM!	#NUM!	#NUM!	#NUM!	#NUM!	#NUM!	#NUM!	#NUM!	#NUM!	#NUM!	#NUM!	#NUM!	#NUM!	#NUM!	#NUM!	#NUM!	#NUM!	#NUM!	#NUM!	#NUM!	#NUM!	#NUM!	#NUM!	#NUM!	#NUM!	#NUM!	#NUM!	#NUM!	#NUM!	#NUM!	#NUM!	#NUM!	#NUM!	#NUM!	#NUM!	#NUM!	#NUM!	#NUM!	#NUM!	#NUM!	#NUM!	#NUM!	#NUM!	#NUM!	#NUM!	#NUM!	#NUM!	#NUM!
Adenine+4	#NUM!	#NUM!	#NUM!	#NUM!	#NUM!	#NUM!	#NUM!	#NUM!	#NUM!	#NUM!	#NUM!	#NUM!	#NUM!	#NUM!	#NUM!	#NUM!	#NUM!	#NUM!	#NUM!	#NUM!	#NUM!	#NUM!	#NUM!	#NUM!	#NUM!	#NUM!	#NUM!	#NUM!	#NUM!	#NUM!	#NUM!	#NUM!	#NUM!	#NUM!	#NUM!	#NUM!	#NUM!	#NUM!	#NUM!	#NUM!	#NUM!	#NUM!	#NUM!	#NUM!	#NUM!	#NUM!	#NUM!	#NUM!	#NUM!
Adenine+5	#NUM!	#NUM!	#NUM!	#NUM!	#NUM!	#NUM!	#NUM!	#NUM!	#NUM!	#NUM!	#NUM!	#NUM!	#NUM!	#NUM!	#NUM!	#NUM!	#NUM!	#NUM!	#NUM!	#NUM!	#NUM!	#NUM!	#NUM!	#NUM!	#NUM!	#NUM!	#NUM!	#NUM!	#NUM!	#NUM!	#NUM!	#NUM!	#NUM!	#NUM!	#NUM!	#NUM!	#NUM!	#NUM!	#NUM!	#NUM!	#NUM!	#NUM!	#NUM!	#NUM!	#NUM!	#NUM!	#NUM!	#NUM!	#NUM!
ADENOSINE 2',3'-CYCLIC PHOSPHATE	#NUM!	#NUM!	#NUM!	#NUM!	#NUM!	#NUM!	#NUM!	#NUM!	#NUM!	#NUM!	#NUM!	#NUM!	#NUM!	#NUM!	#NUM!	#NUM!	#NUM!	#NUM!	#NUM!	#NUM!	#NUM!	#NUM!	#NUM!	#NUM!	#NUM!	#NUM!	#NUM!	#NUM!	#NUM!	#NUM!	#NUM!	#NUM!	#NUM!	#NUM!	#NUM!	#NUM!	#NUM!	#NUM!	#NUM!	#NUM!	#NUM!	#NUM!	#NUM!	#NUM!	#NUM!	#NUM!	#NUM!	#NUM!	#NUM!
[truncated: 835 more rows]
[truncated: 23 more columns]

## Sheet: Sum m+0 to m+n
ID	Glucose	3-PHOSPHOGLYCERATE	PEP	Pyruvate	Lactate	Citrate	Cis-Aconitate	aKg	Malate	Fumarate	Aspartate	Creatine	Asparagine	Methionine	Arginine	Alanine	Serine	Glutamate	Glutamine	Pantothenate
[truncated: 72 more rows]

## Sheet: Fractional distribution
ID	Glucose	Glucose +1	Glucose +2	Glucose +3	Glucose +4	Glucose +5	Glucose +6	3-PHOSPHOGLYCERATE (neg.)	3-PHOSPHOGLYCERATE (neg.) +1	3-PHOSPHOGLYCERATE (neg.) +2	3-PHOSPHOGLYCERATE (neg.) +3	PEP	PEP +1	PEP +2	PEP +3	PYRUVATE (neg.)	Pyruvate (neg.) +1	Pyruvate (neg.) +2	Pyruvate (neg.) +3	LACTATE (neg.)	Lactate +1	Lactate +2	Lactate +3	CITRATE (neg.)	Citrate (neg.) +1	Citrate (neg.) +2	Citrate (neg.) +3	Citrate (neg.) +4	Citrate (neg.) +5	Citrate (neg.) +6	cis-aconitate	cis-aconitate +1	cis-aconitate +2	cis-aconitate +3	cis-aconitate +4	cis-aconitate +5	cis-aconitate +6	aKG	aKG +1	aKG +2	aKG +3	aKG +4	aKG +5	Succinate (neg.)	Succinate (neg.) +1	Succinate (neg.) +2	Succinate (neg.) +3	Succinate (neg.) +4	MALATE (neg.)
[truncated: 72 more rows]
[truncated: 54 more columns]

[truncated: 6 more sheets: Sum m+1 to m+n, Relative abundance , Ratios, MUT_1h-WT_1h, MUT_12h-WT_12h, MUT_48h-WT_48h]
