# Supplementary material for: Metabolic costs and trade-offs of hypermetabolism in human motor neurons with ATP synthase deficiency
Source: Commun Biol. 2025 Dec 11;8:1759. doi: 10.1038/s42003-025-09149-7 (PMC12698834; doi:10.1038/s42003-025-09149-7)
Supplement: Supplementary file 5 — Supplementary Data 2 [file 42003_2025_9149_MOESM5_ESM.xlsx]

## Sheet: Metadata
Proteomics
Processed data before the analysis
Three cell lines: 0%, 52% and 54%
Protein quantity is shown in columns C-Q
Unique peptide identified (pep_) is shown in columns R-AF
Analysis / Ccomparisons:
	0%1 vs 52% vs 54%
	WT (0%1) vs MUT (52% and 54%), proteins with NA removed
	Enrichment analysis using WT vs MUT with NA removed

## Sheet: Protein quanty and peptides
PG.ProteinGroups	Genes	0%_1	0%_2	0%_3	0%_4	0%_5	52%_1	52%_2	52%_3	52%_4	52%_5	54%_1	54%_2	54%_3	54%_4	54%_5	pep_0%_1	0%_23	0%_34	0%_45	0%_56	52%_17	52%_28	52%_39	52%_410	52%_511	54%_112	54%_213	54%_314	54%_415	54%_516
A0A024RBG1	NUDT4B	59928.5	55017.5	66080.1	55369.3	60784.4	73091.3	61511.5	56969.3	65051.8	68213.3	57596.5	52113.6	50052.5	56378.8	54054.1	1	1	1	1	1	1	1	1	1	1	1	1	1	1	1
A0A087WUL8;P0DPF2;P0DPF3;Q3BBV0;Q3BBV2;Q6P3W6;Q86T75;Q8N660;Q9H094	NBPF19;NBPF20;NBPF9;NBPF1;NBPF8;NBPF10;NBPF11;NBPF15;NBPF3	33090.2	28907	30690.3	36939.1	29850.5	38115.4	32841.3	37304	36407.9	42109.6	42413.5	37179	37254	35554.8	35679.9	1	1	1	1	1	1	1	1	1	1	1	1	1	1	1
A0A096LP01	SMIM26	45535.4	41555.9	46381.1	52504.7	41875.8	55417.7	39223.5	60039.4	48499.7	48705.4	47393.4	44188.3	56007.7	46449.9	48556.1	2	2	2	2	2	2	2	2	2	2	2	2	2	2	1
A0A0B4J2D5;P0DPI2	GATD3B;GATD3	2.21219e+06	2.17081e+06	2349226	2.32013e+06	2.20021e+06	2.16082e+06	2.46567e+06	2.24715e+06	2.36584e+06	2.06305e+06	2.261e+06	2.35814e+06	2.31917e+06	2488877	2481028	20	19	20	20	20	20	19	19	20	20	20	20	20	20	20
A0A0B4J2F0	PIGBOS1	97304.7	79009.5	92308.8	79130.1	76932.2	98531.9	80217.2	86383.5	99414.3	94610.8	94592.4	108943	105769	92779	88650.1	1	1	1	1	1	1	1	1	1	1	1	1	1	1	1
A0A0U1RQI7	KLF18	106167	122137	93347.1	87312.8	92626.4	71448.1	88510.4	106691	109083	55918.9	56912.9	74275.7	132926	82180.9	73665.8	1	1	1	1	1	1	1	1	1	1	1	1	1	1	1
A0A0U1RR11;A0A0U1RRI6;P0DPI3	CENPVL1;CENPVL3;CENPVL2	114818	114027	126226	123935	130766	125051	116837	126841	113977	110595	52037.6	59633.9	61648.9	59272.6	58376.8	7	7	6	7	7	7	7	7	7	6	6	6	6	6	6
A0A0U1RRE5	NBDY	367317	560366	477998	506393	405555	631519	528061	527554	494856	598090	434721	456050	368993	547304	459335	2	2	2	2	2	2	2	2	2	2	2	2	2	2	2
A0A0U1RRL7	MMP24OS	145661	129483	90104.6	126498	128972	177714	165123	156896	155268	173921	118047	146272	145846	123374	146308	2	2	2	2	2	2	2	2	2	2	2	2	2	2	2
A0A1B0GTB2	TUNAR	5427.47	NaN	NaN	8757.01	NaN	NaN	NaN	6397.91	6539.03	NaN	NaN	NaN	NaN	6100.69	5900.82	0	0	1	1	0	1	0	0	1	0	0	0	0	1	1
A0A1B0GTL2	C20orf204	2.30934e+06	2.24004e+06	2.27578e+06	2301079	2.30415e+06	2.34085e+06	2.1837e+06	2.47371e+06	2.36411e+06	2.32963e+06	2.39438e+06	2.3898e+06	2.54027e+06	2331267	2.38203e+06	1	1	1	1	1	1	1	1	1	1	1	1	1	1	1
A0A1B0GTU1	ZC3H11B	168977	145447	159325	162412	150679	140043	132342	126595	122889	113478	129123	147004	156025	157155	153711	1	1	1	1	1	1	1	1	1	1	1	1	1	1	1
A0A1B0GUJ8	PNMA8C	65382.4	72641.7	85490.6	74579.9	83879.2	72874.8	83786.1	71735.6	82656.5	78808.5	88876.3	81301.4	71505.1	89125.9	72528.3	3	3	3	3	3	3	3	3	3	3	3	3	3	3	3
A0A2Z4LIS9	FOXO3B	60736.3	66129.2	61918.1	63287.6	64345.2	76595.8	73007.7	68460	63970.7	77458.9	80455.8	81678.1	77392.1	75810.3	79740	5	5	5	5	5	5	5	5	5	5	5	5	5	5	5
A0AVF1	TTC26	27809.8	30552.8	28398.3	29977.5	28581.5	24565.3	27836.5	29558	30787.1	27089.4	23808.2	19960.9	25561.4	27287.6	25980.3	3	3	3	3	3	3	3	3	3	3	3	3	3	3	3
A0AVI4	TMEM129	16925.4	15024.5	15142	16616.6	14803.5	13591.7	18458.4	17775.6	18662.7	17675.1	17688.5	16100.5	19322.1	15612.5	17569.1	1	1	1	1	1	1	1	1	1	1	1	1	1	1	1
A0AVT1	UBA6	979799	1.04831e+06	963520	976795	998155	1115632	1.09971e+06	1.0615e+06	1.02502e+06	1.15873e+06	1.04761e+06	1.00027e+06	928331	1.05718e+06	1.07502e+06	45	45	46	45	44	46	43	44	43	43	44	44	44	43	45
A0FGR8	ESYT2	319662	331304	324224	328895	307285	367714	338987	350843	353264	351937	336167	351787	372659	320643	299889	21	22	22	22	22	22	22	22	22	22	20	22	21	22	22
A0JLT2	MED19	127495	143478	114510	131990	112993	108842	106730	151700	130516	93397.4	95975.7	120717	116845	111174	102896	2	2	2	2	2	2	2	2	2	2	2	2	2	2	2
A0JNW5	BLTP3B	179481	195044	182915	188737	181340	190293	184215	187129	176651	198378	188036	177332	176346	189505	187016	22	22	22	22	21	21	21	22	22	20	19	21	21	22	21
A0MZ66	SHTN1	648945	700428	611813	643949	659662	752315	738092	724492	676830	788468	726214	667066	638416	705625	689552	44	43	44	45	43	45	43	44	43	43	42	44	43	44	42
A0PJW6	TMEM223	63274.8	57549.8	50080.9	56187.5	51604.2	62032.3	60521.8	71275.9	72385.1	62587	74150.7	63579.6	74416.4	53500.5	61105.1	3	3	3	3	3	3	3	3	3	2	3	3	3	2	3
A0PK00	TMEM120B	22012.9	21864.9	18724.3	18370.2	18474.3	16428.7	18599.5	21211.3	18934.8	18576.8	13252.9	16541.1	16161.3	13637.4	15521.7	2	2	2	2	1	2	2	2	2	2	1	2	2	2	2
A1A5C7	SLC22A23	278664	275816	281238	286557	276654	221161	232191	269303	266150	228751	256193	279916	300928	275094	261782	7	10	10	9	10	9	10	10	10	10	10	9	10	9	10
A1L020	MEX3A	1.34425e+06	1.30873e+06	1.36304e+06	1.31505e+06	1.31621e+06	1.298e+06	1.25761e+06	1.26039e+06	1.27727e+06	1.26407e+06	1.27803e+06	1.35931e+06	1.40406e+06	1295167	1.35165e+06	19	18	17	18	18	19	19	19	19	18	18	19	18	19	18
A1L0T0	ILVBL	538191	527378	541135	532707	515772	572765	553036	545177	571967	540224	549065	577935	584250	566687	596474	21	21	21	21	20	22	21	21	22	21	21	20	20	20	21
A1L188	NDUFAF8	164597	150083	177399	158811	148923	74470.8	145396	178752	181077	55958.5	41593.3	79298.9	109364	164517	149456	2	2	2	2	2	2	2	2	2	2	2	2	2	2	2
A1L390	PLEKHG3	52271.9	53089.6	50502.3	56673.4	53633.8	62466	59940.6	56605.9	58207.3	62221	71069.8	64162.1	60608.5	57791.4	63242	7	7	6	7	7	7	7	7	6	7	7	7	6	7	7
A1X283	SH3PXD2B	692290	719520	644574	656565	654446	792015	754415	784170	702256	843587	716284	657090	607133	677810	681082	39	38	39	38	36	38	40	37	39	38	35	37	36	37	38
A1XBS5	CIBAR1	36726.7	35610.2	36609.7	35805.1	35401.1	28371	31956.9	32195.2	35743.7	23844.1	22270.9	24535.8	32433	30947.5	29534.1	3	3	3	3	3	3	3	3	3	3	3	3	3	3	3
A1Z1Q3	MACROD2	237259	225671	237169	231890	245870	274819	281055	266195	252009	274075	227724	195317	239103	222362	236621	9	9	10	9	9	10	9	10	9	10	9	10	9	9	9
A2A2Y4	FRMD3	38018.4	36071.2	39899.2	38520.4	38939.7	30455.9	37588.3	39906.8	38816.6	27509.5	28932.7	37047.6	38697.8	39935.7	40397.4	7	8	8	8	7	8	8	8	7	7	7	8	8	6	7
A2A3N6	PIPSL	191371	192599	210605	191791	217296	198247	218059	210968	221027	206299	199433	214384	183340	217534	196114	9	8	9	9	9	9	8	8	9	8	8	8	9	8	9
A2AJT9	BCLAF3	80966.1	76837.2	74708.3	76267.1	69969.6	71661.9	75021.3	84057.2	73914.5	69987.4	66767.9	77341	82079.9	69120.1	66321.1	9	10	10	10	10	10	10	10	10	10	8	9	9	10	9
A2JGV3	TRGC1	41570.6	42254.4	28398	38566.1	NaN	30615.8	27749.3	32257.2	33467.1	29870.6	32555.6	34333	36960.3	39115	36275.3	1	1	1	1	1	1	1	1	1	0	1	1	1	1	1
A2RRP1	NBAS	425742	404088	422973	425587	425830	415964	414637	434270	437680	415461	400174	428130	431484	414574	410150	56	56	58	57	57	57	56	54	57	57	55	56	56	56	56
A2RTX5	TARS3	1.44628e+06	1346883	1.32694e+06	1.42294e+06	1.39628e+06	1.43415e+06	1391521	1.37404e+06	1.42083e+06	1.46942e+06	1.3889e+06	1.53347e+06	1.54099e+06	1.49549e+06	1.45963e+06	21	21	21	20	19	22	22	22	21	22	20	21	20	20	21
A2RU67	FAM234B	65918.4	68808.5	66992.6	66523.4	68552.7	68074.3	60604.7	69060.5	68349.1	69273.3	75737.3	80282.2	88383.6	75103.1	75657.8	6	6	6	6	6	6	6	6	6	6	6	6	6	6	6
A2RUC4	TYW5	29879.7	24543.8	19907.2	20641.7	23184.1	22027.1	24643	26915.6	24296.8	21765.9	18340.8	17820.5	17598.6	23021.8	20138.8	3	3	3	3	2	3	3	3	3	3	3	2	2	3	3
A2VDJ0	TMEM131L	NaN	4565.09	3547.35	4418.84	6058.58	4566.44	1596.17	NaN	NaN	10509.5	5958.03	4096.02	NaN	4399.15	3055.62	1	2	0	0	1	0	1	1	2	2	1	1	0	2	2
A3KMH1	VWA8	161791	142830	153445	162146	161912	163345	163613	168324	171846	163981	169787	176264	169030	163612	167327	41	38	43	40	39	42	42	41	42	40	40	42	40	42	39
A3KN83	SBNO1	70015.8	66519.2	66360.9	74212.2	76779.7	73175.9	73073.2	63028.1	70156.7	64785.6	67415	68459.5	71814.2	66737.9	67547.9	8	8	7	8	8	8	7	8	7	8	8	8	7	7	8
A3QJZ6;Q5SWL8;Q5VWM3	PRAMEF22;PRAMEF19;PRAMEF18	276866	276183	205429	267283	197251	171477	149234	308402	176336	177490	122683	168828	215126	187457	197022	1	1	1	1	1	1	1	1	1	1	1	1	1	1	1
A4D126	CRPPA	47759.9	59639.6	70088.5	67789.6	71180	77892.2	72035.9	56553.9	58389.6	75314.6	58894	62849.9	48404.4	63546.3	61446.3	6	6	6	6	6	6	6	6	6	6	6	6	6	4	6
A4D161	FAM221A	96406.5	99215.9	92817.6	90585.9	95170.6	101753	102767	92896.2	94522.9	98319.8	96064.4	93374.9	90682.7	100508	105305	8	9	9	9	8	9	9	9	9	9	9	8	9	9	9
A4D1E9	GTPBP10	90386.1	87616.2	94016.8	98440.9	100687	101089	93976.1	95164.9	101519	106012	110699	111608	112513	98313.4	107885	9	9	9	9	9	9	9	9	9	9	9	9	9	9	9
A4D1P6	WDR91	104339	104792	105647	102604	99937	110145	112721	98740.4	103450	118231	125224	132112	129755	131262	121178	11	12	11	11	11	10	11	12	12	12	12	11	11	12	11
A4D1U4	DENND11	79598.9	76927.6	77841.5	72008.2	72558.1	75397.9	73866.7	78884.4	70407.1	76844.7	71164.7	84708.1	66789.4	78865.4	72062	9	9	8	9	9	9	9	9	9	9	8	9	9	9	9
A4D2B0	MBLAC1	70976.2	79887.9	76568.3	75948.2	48244	72965.3	61289.8	NaN	63927.6	72080.3	73156.9	70075.5	55115	64591	81007.2	1	1	0	1	1	1	1	1	1	1	1	1	1	1	1
A5D8V6	VPS37C	74129.9	89660.9	77916.4	79299.4	56722.6	102379	95809.6	82725.6	87239.7	89357.3	78847.6	65876.1	74974.9	85656.5	74074	3	3	3	3	3	3	3	3	3	3	3	3	3	3	3
A5PKW4	PSD	201020	204762	219702	209296	209759	217246	217914	217376	226107	222160	247768	257448	267930	248668	236460	24	22	24	23	22	24	24	24	23	23	22	24	24	24	24
A5PLL7	PEDS1	58822	47023.6	48168.7	52147.4	52170.9	47215.5	46413.3	52041.7	48136.7	49960.8	44611.6	54211	54690.6	48570.9	45900.5	2	3	3	3	3	3	3	3	3	3	3	3	3	3	3
A5PLN9	TRAPPC13	181731	240580	245603	244469	245397	248463	270305	241193	257409	252097	228570	240509	221980	259737	261380	5	5	5	5	5	5	5	5	5	5	5	5	5	5	5
A5YKK6	CNOT1	1.1771e+06	1142224	1.12296e+06	1178980	1.13992e+06	1073961	1.06368e+06	1.10669e+06	1.07017e+06	1.05407e+06	1.10474e+06	1.11284e+06	1.14299e+06	1.07828e+06	1.1059e+06	85	87	82	84	84	85	85	87	85	86	81	86	83	85	83
A6BM72	MEGF11	18322.5	16088.9	18733.8	14441.9	16519.4	15693.5	15620.4	17644.9	15397	14757.4	13610.8	13293.6	12033.2	15394.4	14598.2	4	5	4	4	3	5	4	4	5	5	3	4	4	4	4
A6H8Y1	BDP1	6234.6	5617.46	4583.07	5442.93	7119.38	1089.48	10590	11121.8	4999.69	5877.04	3282.52	5483.93	10460.2	5019.92	4130.15	3	4	5	5	5	5	5	6	6	4	3	4	4	6	3
A6NCE7;Q9GZQ8	MAP1LC3B2;MAP1LC3B	1.65327e+06	1.61357e+06	1.7468e+06	1.52105e+06	1.55474e+06	1.91319e+06	1.79648e+06	1.66151e+06	1.72668e+06	2054370	1.76427e+06	1.52631e+06	1373957	1.6079e+06	1.52389e+06	7	7	7	7	7	7	7	7	7	7	7	7	7	7	7
A6NCI4	VWA3A	212002	235113	137188	175186	97662.1	198261	186493	259259	255005	143529	94895.8	112692	231375	238095	223914	1	1	1	1	1	1	1	1	1	1	1	1	1	1	1
A6NCS6	C2orf72	57833.3	49265.1	64826.4	52420.1	60686.6	68853.2	69813	70103.9	79104	53822	48954.4	63518.4	66698.1	69105.3	68611.8	3	3	3	3	3	3	3	3	3	3	3	3	3	3	3
A6ND36	FAM83G	31991	32231	29277.6	36265.4	32054	43860.1	42882.9	44999.9	41544.2	43495	39788.8	38594.9	36200.1	40039.2	36594.5	10	11	10	10	10	11	11	10	11	10	10	10	7	9	7
A6NDB9	PALM3	203613	196762	198521	197866	185775	267274	245774	251324	245841	257750	242369	238563	252367	228761	238692	25	25	25	25	25	24	25	25	24	25	25	25	25	25	25
A6NDG6	PGP	511369	545770	529389	528719	530826	649001	633383	576600	564408	695680	616138	576989	493815	646528	645798	10	10	11	10	10	11	11	10	11	11	11	11	11	11	11
A6NDU8	RIMOC1	403466	427278	375892	394193	388826	390077	417613	402113	390863	364994	311700	340000	350535	424768	394436	12	11	13	13	13	11	13	13	14	14	11	12	11	13	13
A6NDX5	ZNF840P	3431.01	4681.5	4854.61	3305.15	4693.4	9041.76	8098.15	844.125	4440.63	6803.72	7276.97	7721.59	6812.73	2401.14	3898.87	1	1	1	1	1	1	1	1	1	1	1	1	1	1	1
A6NED2	RCCD1	51038.4	50325	53083.1	56200.5	54537.8	63192.3	56762.4	54576.4	53724.2	59425.5	63163.8	62216.1	51725.5	56017.9	56703.4	5	6	6	6	6	6	6	5	5	6	5	6	6	5	6
A6NFE2	SMCO2	106896	92027.8	39524.4	87962.1	56572.4	53725.7	19420.8	28837.5	25524.4	30905.6	25833.1	56753.7	39565.2	24030.4	21827.3	1	1	1	1	1	1	1	1	1	1	1	1	1	1	1
A6NFI3	ZNF316	147750	141651	140880	147355	147476	125210	125942	138649	140764	121102	136829	139655	143284	137454	140665	10	10	12	11	10	12	11	11	11	11	10	10	10	11	11
A6NFQ2	TCAF2	11214.4	11139.1	15860.5	13499.3	14060.2	13068.5	16482.7	14250.3	15582.1	11405.2	11270.2	11319.6	10027.6	15533.9	NaN	1	1	1	1	1	1	1	1	1	1	1	1	1	1	0
A6NFY7	SDHAF1	60517.4	62390.3	60609.6	58623.3	57736.3	63307.6	58349.1	60047.2	60212.7	60713.5	76278.4	67855.7	73719.1	67704.7	71117.5	3	3	3	3	3	3	3	3	3	3	3	3	3	3	3
A6NGB9	WIPF3	76355.1	80935.2	77225.3	72889.3	76719.5	106368	100351	93292.9	104755	111014	88616.6	91943.4	75220.4	84545.9	86694.6	4	4	5	4	5	5	4	5	5	4	4	4	4	4	5
A6NGN9	IGLON5	2.05039e+06	2.06674e+06	2128656	2.01233e+06	2.01726e+06	2142394	2.00046e+06	2.0395e+06	2.01608e+06	2.01844e+06	1.9328e+06	1.98056e+06	1.85797e+06	1.91228e+06	1962647	12	12	12	12	12	12	12	12	12	12	12	12	12	12	12
A6NHL2	TUBAL3	442523	804815	390876	450694	448610	1914021	569000	645059	489176	1.47564e+06	723212	1.01156e+06	1.12094e+06	386122	562568	3	3	3	3	3	3	3	3	3	3	3	3	3	3	3
A6NHQ2	FBLL1	1.06278e+06	998774	1.08921e+06	1.01734e+06	1.06151e+06	998485	970316	888012	956012	1.02266e+06	1.14977e+06	1166399	1.16444e+06	1.04648e+06	1.05205e+06	19	21	21	20	20	22	22	20	22	22	21	21	22	22	20
A6NHR9	SMCHD1	588022	575955	567644	601779	594180	505254	508337	546168	537276	508518	540642	591838	619694	551672	553292	59	59	57	58	59	59	60	60	60	59	59	60	57	59	59
A6NHX0	CASTOR2	495008	522697	462687	500638	480498	532902	504601	486597	485929	547681	525015	475960	438813	497243	492675	11	11	11	11	11	11	11	11	11	11	11	10	11	10	11
A6NI47;Q6S545;Q6S5H5	POTEM;POTEH;POTEG	92760.6	79881.8	85400.4	84598.7	90802.8	81860.4	74738.9	84692.3	74997.9	91606.5	79398.4	85445.8	91079.9	77097.9	88978.1	1	1	1	1	1	1	1	1	1	1	1	1	1	1	1
A6NIH7	UNC119B	186961	199235	219184	198605	195335	206434	230625	216744	209046	231114	219665	182773	176186	224096	216934	6	6	6	6	6	6	6	6	6	6	6	6	6	6	6
A6NIX2	WTIP	23099.4	18862.1	20341.8	20925.9	16136.8	28578.1	21432.9	23831.9	24661.3	23642.9	17829.9	20809.2	21119.8	20951.3	21394.3	2	2	2	2	2	1	2	2	2	2	2	2	2	2	2
A6NJ78	METTL15	97408.9	89957	99283.4	99505.6	95578.5	92418.2	100616	91910.3	100368	100482	96109.5	96502.8	87657	91574.5	86475.8	8	8	9	9	8	9	9	9	9	8	9	8	8	8	9
A6NK53	ZNF233	NaN	NaN	169460	198188	152514	185381	NaN	NaN	119215	103433	107532	154720	NaN	NaN	111739	1	0	0	1	1	0	0	1	1	1	1	1	0	0	1
A6NK58	LIPT2	16168.5	13527.2	19038.3	17540.8	19799.9	17476.9	19712.6	21859.9	16868.4	16339.9	16515.3	15463.1	21470.7	21206.5	22322.8	5	5	4	5	5	5	5	5	5	5	4	5	5	5	5
A6NKD9	CCDC85C	47142.4	52601.8	52606.9	58316.5	53564.3	47163	53179	52900.9	49165.6	45434.8	47812.3	47526.6	49162.3	49326.9	49378.1	5	5	5	5	5	5	5	5	5	5	5	4	5	5	5
A6NKF1	SAC3D1	52716.1	57429.5	51816.1	56966.1	54003.9	51822.2	57850.4	59911.6	59239.5	44616.1	39847.8	51180.3	54028.9	67257.3	62198.1	6	5	4	6	6	6	6	6	5	6	6	5	5	5	5
A6NKG5	RTL1	11413.6	11414.1	10729.2	10153.3	11424.3	73436.8	43796.2	40080.1	39040.4	72783.1	NaN	9090.41	NaN	NaN	9668.79	3	3	3	3	3	2	2	1	2	2	0	1	0	0	1
A6NKN8	PCP4L1	31134.4	33125.9	48213.5	40981.4	13566	47167.7	41659.2	20438.7	27527.5	25656.6	30856.8	39232	27259.1	23812.6	38593.9	2	2	2	2	2	2	2	2	2	2	1	2	1	2	1
A6NLU5	VSTM2B	5491.43	3479.84	7805.59	NaN	4412.69	1856.9	8078.3	3597.42	12059.7	13406.1	3383.43	2966.87	7008.18	NaN	3580.1	1	1	1	1	1	1	1	1	0	1	1	1	1	0	1
A6NMB9	FIGNL2	49115.3	51816.8	49269.6	53343.9	52083.7	36779.8	40806.7	40797.1	41519.4	33596.3	49911.2	60757.6	57417.6	55926	55867.1	4	4	4	4	4	4	4	4	4	4	3	4	4	4	4
A6NNL5	C15orf61	38586.9	33611	38877.6	39164.5	40326	44789.9	44565.9	46944.4	47728.5	39488.2	42429.2	39320.9	43257	44686	44834.3	3	3	3	3	3	2	2	3	3	3	3	3	3	3	3
A6NNY8	USP27X	142833	145374	140984	133700	139721	129850	139363	144793	136573	136815	124076	125840	120583	139257	146563	12	12	12	12	12	11	12	12	12	12	12	12	12	12	12
A6NNZ2	TUBB8B	NaN	210256	98993.2	155070	235924	208153	125824	238647	177064	NaN	NaN	130232	55987.4	148108	223723	1	1	1	1	0	0	1	1	1	1	0	1	1	1	1
A6QL63	ABTB3	68078.4	73961.5	68664.9	63728.9	66082.1	64077.8	70917.1	71104.1	69491.7	60713.1	63481	72313.1	69582	82617	76115.5	9	10	10	10	9	10	10	10	10	10	9	10	8	10	10
A6ZKI3	RTL8C	754723	675301	784417	649459	731112	774002	779408	597707	811179	844626	810186	770952	694723	847256	718591	8	8	7	7	8	8	8	8	8	8	8	8	8	8	7
A7E2V4	ZSWIM8	186499	190195	188210	186083	182259	198846	195169	189368	187274	196618	200745	190789	178875	199058	196313	18	19	20	20	20	18	20	20	20	19	16	20	19	20	20
A7KAX9	ARHGAP32	126931	128698	135582	127169	132507	136046	127568	120651	127839	138892	135142	136401	136711	129805	121013	27	25	27	26	25	27	27	27	26	27	25	26	24	26	25
A7MBM2	DISP2	299584	300449	305299	290559	287744	297177	311742	304322	301586	306718	333549	342253	320620	336811	356109	23	24	24	23	23	22	24	23	24	23	22	23	23	23	23
A7XYQ1	SOBP	110931	110473	115733	111419	110121	94074.4	99170.9	102172	99466.8	107514	97462.7	104132	109443	96167.1	97737.9	6	7	6	6	7	7	7	7	7	7	6	6	6	7	7
A8CG34	POM121C	250038	242467	264792	253569	266054	238938	251380	235138	245202	257115	252082	257922	257421	244742	236244	13	13	13	13	13	13	13	13	12	13	13	13	13	13	12
A8K855	EFCAB7	8726.96	6253.41	6297.48	6850.35	7932.47	7642.28	9470.58	7886.6	7244.41	8664.06	6905.09	5764.52	6095.19	6874.34	6885.11	3	3	3	3	3	2	2	3	3	3	2	3	3	3	3
A8K8V0	ZNF785	7593.89	4413.23	6281.86	6005.32	14045.3	4659.83	4291.05	3406.08	8208.78	5266.37	4610.22	7037.88	2609.37	1167.13	3505.95	1	1	1	1	1	1	1	1	1	1	1	1	1	1	1
A8MPP1	DDX11L8	95217.2	56878.9	64233.5	54755.8	57808.5	65002.7	62560.9	59860.1	63154.3	70920.5	64885.8	60228.8	68974.8	57320.2	62242.8	1	1	1	1	1	1	1	1	1	1	1	1	1	1	1
A8MSI8	LYRM9	56083	55989	65394.2	50415.9	57221.2	74715	74102.9	66717.3	69758.6	62820.2	52202.6	57010	62767.6	61159.7	54374.9	2	2	2	2	2	2	2	2	2	2	2	2	2	2	2
A8MTT3	CEBPZOS	31877.9	26323.9	27085.2	28987	20756.7	11952.8	11773	16431.5	15550.5	14063.7	17033.7	13468.5	16682.1	14984.8	14114.3	1	1	2	2	2	1	2	2	2	2	1	2	2	2	2
A8MU93	C17orf100	108225	113820	104926	107363	119441	121377	123382	104074	96483.3	123075	118626	129279	120139	123599	129782	3	3	3	3	3	3	3	3	3	3	3	3	3	3	3
A8MUH7;Q5T2W1	PDZK1P1;PDZK1	NaN	NaN	9716.2	NaN	30271.8	75649.1	NaN	45614	NaN	NaN	46604.7	NaN	NaN	39364.9	30395.7	1	0	1	0	0	0	0	1	0	1	1	0	0	1	1
A8MVJ9		NaN	NaN	NaN	NaN	NaN	103249	NaN	NaN	94420.2	55474.8	60883	72522.9	86129.2	78823	65208.3	1	0	0	1	1	0	0	0	0	0	1	1	1	1	1
A8MVM7		385764	390425	499137	444897	464753	465573	502962	474738	387990	404859	482580	529763	467332	557825	491274	1	1	1	1	1	1	1	1	1	1	1	1	1	1	1
A8MVW0	FAM171A2	1.02124e+06	963665	1.05809e+06	935326	941824	948633	923215	898154	953760	931514	1.00005e+06	1.03874e+06	985331	974184	935361	23	23	22	23	23	23	23	23	23	23	23	23	23	23	22
A8MW92	PHF20L1	202255	204753	216086	195849	219528	205403	197970	188888	193483	196517	173722	173360	181117	186913	177006	6	6	6	6	6	6	6	6	6	6	6	6	6	6	6
A8MWD9;P62308	SNRPGP15;SNRPG	1554717	1.00599e+06	282355	446702	128241	832972	610940	1.6049e+06	1.39286e+06	432171	228350	347626	663202	543947	492357	2	2	2	2	2	2	2	2	2	2	2	2	2	2	2
A8MWY0	ELAPOR2	334169	317588	313668	345115	322805	300406	321769	348204	337909	293900	263017	303775	329076	305865	319214	23	23	23	23	22	23	23	23	23	22	23	23	23	23	23
A8MXV4	NUDT19	505044	475353	520234	468932	501159	478737	480586	459869	478817	481277	569126	549063	544732	515667	518322	12	12	12	12	12	12	12	12	12	12	12	12	12	12	12
A8TX70	COL6A5	40918.6	33759.3	40606.5	47897.8	40800.8	34897.8	43565.9	40708.2	40357.8	26033.5	44802.3	44841.6	32033.2	38237.1	37033.9	3	3	3	3	3	3	3	3	3	3	3	3	3	3	3
A9UHW6	MIF4GD	65650.4	71391.2	65601.1	67533.6	63391.4	69247.3	63197.4	65404.4	57772.5	53870.2	55063.3	66509.7	56590.2	75825.7	67792	6	7	7	7	7	7	7	7	7	7	7	7	5	7	7
B0YJ81	HACD1	21816.1	19910.8	22341.7	22503.1	18109.8	31290.5	32959.3	35778.4	28233.8	30766.9	16343.8	14508.6	19710.1	22132.9	19065.6	2	2	1	2	2	1	2	2	2	2	2	2	2	2	2
B1AK53	ESPN	35882.8	3088.57	3311.65	2599.99	NaN	4090.59	2003.58	NaN	6362.53	NaN	1721.16	2369.13	NaN	3605.37	3950.36	1	1	0	1	0	1	1	1	1	0	1	1	0	1	1
B2RTY4	MYO9A	149190	163616	154769	154697	156285	158348	154468	151661	154221	159317	152392	148905	157130	154580	149134	51	50	52	51	51	53	52	51	51	53	51	50	49	53	51
B3KU38;P0DPB3	IQCJ-SCHIP1;SCHIP1	NaN	9068.24	5494.77	7882.46	5260.43	4382.6	4747.39	5266.04	6388.94	4973.44	5256.25	8991.05	3499.17	19515.2	4019.01	1	1	1	1	1	0	1	1	1	1	1	1	1	1	1
B7ZAP0	RABGAP1L	56060.8	74654.6	63706.5	63413.4	69422.1	90516.9	75884.2	69810.4	80530	91965.7	83277.9	77394.3	71941.9	82309.8	74260.7	6	6	6	6	5	6	5	5	6	6	5	5	6	6	6
B7ZAQ6;P0CG08	GPR89A;GPR89B	150869	143818	147644	150639	150530	163688	144545	147109	141628	161089	150049	157197	147807	127482	140114	6	7	7	7	7	7	7	7	7	7	7	6	7	7	7
C4AMC7;Q6VEQ5	WASH3P;WASH2P	226552	224687	222700	228170	229727	247559	230681	233301	254439	257255	245668	251950	268365	261290	245401	12	12	12	12	12	12	12	11	11	12	12	12	12	12	12
C9J069	AJM1	99141.5	100460	96984	92796.7	93379.7	101838	100678	96554.8	94683.3	97441.4	102705	97982.9	101286	96579.1	94929.1	13	13	13	13	13	13	13	13	13	13	12	13	12	12	13
C9JLR9	ZFTA	111834	102035	101777	107203	105320	75270.4	79805.9	89148.1	80010.7	76131.5	66494.1	81376.1	87078	74500.9	71638.9	6	6	6	6	6	6	6	6	6	6	6	6	6	6	6
C9JLW8	MCRIP1	289843	273103	276275	281109	271402	296041	270077	295844	288725	303415	295119	298865	306578	282104	287547	6	6	6	6	6	6	6	6	6	6	6	6	6	6	6
C9JRZ8	AKR1B15	30804.3	25587.5	14447.6	27016.4	20026	23571	9620.14	15677.3	15514.7	18050.7	13006.1	24768.3	15274.5	9333.75	11809.8	1	1	1	1	1	1	1	1	1	1	1	1	1	1	1
E0CX11	STMP1	9037.42	14624.4	10726.6	5168.71	12159.8	10728.5	9624.33	4149.69	4888.06	12923.6	10958.6	7968.03	3810.93	6428.21	5981.32	1	1	1	1	1	1	1	1	1	1	1	1	1	1	1
E9PAV3	NACA	2.31937e+06	2.33119e+06	2323263	2437653	2262267	2369404	2.15126e+06	2.24644e+06	2.31101e+06	2.40394e+06	2.48317e+06	2.42255e+06	2.62988e+06	2.42011e+06	2.18943e+06	15	14	14	14	15	14	15	15	14	14	15	15	15	15	13
E9PRG8	C11orf98	93599.7	95949	92075.3	95286.7	88938.9	91379	91938.9	91265.7	100505	98749.1	92766	109792	115096	101594	96564.3	4	4	4	5	4	5	4	5	4	4	5	5	4	4	5
F2Z333	FNDC10	73167	67604	83469.6	75259	76509.3	88032.4	85541	78236.4	77829.4	81171.8	82765.2	90498.8	68295	84793.9	80235.6	4	4	4	4	4	4	4	4	4	4	4	4	4	4	4
F5H4A9	C3orf80	NaN	NaN	7951.92	7212.97	8118.98	5910.85	8224.05	NaN	5167.57	6900.5	9328.92	8794.34	NaN	6602.65	6083.31	1	1	0	1	1	0	0	1	1	1	1	1	0	1	1
F8WCM5;P01308	INS-IGF2;INS	6548313	5.6537e+06	4251888	9109098	7.16347e+06	2.70727e+06	3793481	3.78833e+06	3028050	2596308	2.78169e+06	2.98671e+06	3.2089e+06	2.44096e+06	2.70427e+06	1	1	1	1	1	1	1	1	1	1	1	1	1	1	1
G2XKQ0	SUMO1P1	438715	926263	936148	862333	757991	911440	750968	892357	840768	886391	704470	819944	555012	840769	809246	3	2	2	3	3	2	2	3	3	3	3	3	2	3	3
H3BS89	TMEM178B	117746	130254	127415	116957	116832	130588	133393	133726	128369	134164	113562	125048	126848	128077	128128	3	3	3	3	3	3	3	3	3	3	3	3	3	3	3
I6L899	GOLGA8R	52291.4	61184.9	77635.1	53363.8	55362.8	104154	83583.4	67525.5	83496	106968	92393.8	78715.6	94107.2	75526.5	110442	1	1	1	1	1	1	1	1	1	1	1	1	1	1	1
L0R6Q1	SLC35A4	324304	293921	291655	308950	310690	315604	297330	317914	317692	314917	344999	339375	363714	375161	326155	5	6	6	6	6	6	6	6	6	6	6	6	6	6	6
L0R819	ASDURF	40601.7	60531.7	56815.1	54543.8	55694.3	71366.4	65756.4	65973.4	54942.9	69243.8	67079	68326.3	67407.5	61095	62243.2	3	4	4	4	4	4	4	4	4	4	4	4	3	4	4
L0R8F8	MIEF1	256118	194097	189173	178595	170511	181091	207092	233183	213549	139468	161203	217769	246733	245938	221183	3	3	3	3	3	3	3	3	3	3	2	3	3	3	3
O00115	DNASE2	68191.6	46920.7	51901.7	52703.5	53078.7	93102.8	91796.6	96879.9	87854.5	92004	82435	78244.8	87501.3	71266.6	74613.7	4	3	4	4	4	4	3	4	3	4	4	4	4	4	4
O00116	AGPS	815332	860806	867746	828234	843132	913125	933200	933413	908649	908644	928621	942561	981032	897084	929257	25	25	26	26	25	26	26	26	25	25	25	25	26	25	25
O00139	KIF2A	2587132	2.80121e+06	2.60137e+06	2.51284e+06	2.54955e+06	2850253	2.70426e+06	2.64514e+06	2612770	2.84602e+06	2729208	2.64431e+06	2.62911e+06	2.71696e+06	2.77782e+06	41	40	39	39	39	40	40	39	41	38	39	40	36	40	38
O00142	TK2	64828.2	61723.4	64774.2	62710.6	58451.5	58506.3	62248.2	66882.2	61857.5	56521.1	49683.7	52059.9	65847.4	58695.7	56364.4	6	6	7	7	6	7	7	6	6	6	6	6	6	6	6
O00148	DDX39A	837810	774682	752825	851941	789499	690014	734104	772513	724226	596630	557280	685010	753434	697499	776446	14	14	13	13	13	14	14	13	14	14	13	14	14	14	14
O00151	PDLIM1	2.3745e+06	2.73011e+06	2.44444e+06	2457847	2.38946e+06	3.65338e+06	3.46231e+06	3593666	3.19056e+06	3.66974e+06	657795	683240	612094	777314	722657	26	26	26	25	26	26	26	26	26	25	24	24	22	24	24
O00154	ACOT7	2.29598e+06	2.55535e+06	2.18193e+06	2.32055e+06	2.22944e+06	2.56572e+06	2.54971e+06	2.75247e+06	2451781	2.84717e+06	2.44377e+06	2.23855e+06	2252550	2.51207e+06	2.32416e+06	30	31	31	30	29	31	29	30	29	31	31	30	30	29	30
O00159	MYO1C	614401	602924	597744	596773	547855	663407	650449	668746	662779	655299	696244	688155	743644	678974	689377	48	50	50	50	49	50	51	51	50	49	47	50	50	50	49
O00165	HAX1	376353	365324	392904	350685	387945	364059	369584	370652	375431	374745	437185	419765	430378	397290	396834	14	15	15	15	14	15	15	14	15	14	14	14	15	15	15
O00170	AIP	897505	970733	882000	964585	919785	868038	927073	942907	938521	923725	899745	868618	883514	935413	966946	22	23	24	23	23	23	23	23	23	22	23	23	23	22	23
O00178	GTPBP1	770260	817753	797004	798921	781628	739293	709775	687389	736730	774541	688977	726751	738565	773110	726172	26	26	25	25	26	26	26	26	26	26	26	26	24	24	26
O00180	KCNK1	83572.7	128672	138676	128283	101547	131151	131454	124708	115146	121286	NaN	NaN	NaN	NaN	NaN	1	1	1	1	1	1	1	1	1	1	0	0	0	0	0
O00186	STXBP3	509098	515802	512337	525256	507064	549326	557689	562212	558426	520713	514345	540487	531364	528024	526960	20	20	22	21	20	20	21	21	20	21	21	21	21	20	20
O00189	AP4M1	40451.5	36165.7	37778.4	35504.6	38278.7	39843.2	39740.1	37577.9	39781.4	36948.5	34433.6	34781.5	36956.6	41040	36589.2	6	6	6	6	5	6	6	6	6	5	6	6	5	5	6
O00192	ARVCF	810836	827855	820787	817786	762241	841558	819131	836832	809104	828459	803595	825041	853253	819879	800360	42	41	42	41	42	41	42	42	42	41	41	39	43	43	42
O00193	SMAP	131980	127136	124378	139168	125664	123186	117614	126373	127445	115222	136862	132706	149543	122537	127199	7	7	6	7	7	6	7	7	7	7	7	6	7	7	7
O00194	RAB27B	233812	226711	219291	214103	183583	264574	254867	244295	241466	258766	250594	236484	265724	237507	233879	4	4	4	4	4	4	4	4	4	4	4	4	4	4	4
O00203	AP3B1	205896	210236	196014	213844	202759	234306	231019	224671	222053	238425	197330	201598	194782	197389	204383	18	18	18	19	17	18	19	19	19	18	17	18	18	19	19
O00213	APBB1	331717	349476	368716	324117	344346	333273	358404	325780	310829	373940	357474	374374	356394	356627	350569	15	15	15	14	15	15	15	15	15	15	15	15	15	15	15
O00214	LGALS8	240218	213204	234406	239214	236502	210500	200125	192510	231520	206283	220552	179413	203951	183933	181053	3	5	4	4	5	5	4	5	3	4	5	5	3	4	4
O00217	NDUFS8	2.77191e+06	2.76635e+06	2.88325e+06	2.6799e+06	2555693	2.70237e+06	2.97004e+06	3248892	3.36321e+06	2.86657e+06	3215541	3.30243e+06	3742476	3.64283e+06	3.39978e+06	13	14	13	13	13	14	14	12	14	13	13	13	13	13	13
O00219	HAS3	14730.3	6919.11	NaN	NaN	NaN	NaN	NaN	13805.6	NaN	NaN	NaN	NaN	9654.39	NaN	3633.84	0	0	1	0	0	1	1	0	0	0	0	0	1	0	1
O00221	NFKBIE	60249.2	62106.5	57972.8	54633.6	56747	68720.8	60877.8	66177.8	59754.2	66819.2	55172.5	55219.5	55293.2	57150.7	48143	6	6	6	6	6	6	6	6	6	6	6	6	6	6	6
O00231	PSMD11	2.29685e+06	2.19752e+06	2.22659e+06	2.25572e+06	2.24125e+06	2.36193e+06	2.29427e+06	2.35181e+06	2.30133e+06	2410188	2.26983e+06	2259377	2233981	2.30005e+06	2.26578e+06	29	29	28	29	29	29	29	29	29	28	29	29	28	29	29
O00232	PSMD12	1.67201e+06	1.58839e+06	1.52877e+06	1629012	1.56718e+06	1.61741e+06	1.65166e+06	1.59822e+06	1.64396e+06	1.67744e+06	1.58708e+06	1.64452e+06	1.57174e+06	1.60213e+06	1.61732e+06	40	40	41	40	41	40	41	41	41	41	39	41	40	41	40
O00233	PSMD9	507634	542369	510484	507801	527648	565798	552882	526783	526434	615412	549877	484935	457723	533606	520546	10	10	10	10	10	10	10	10	10	10	10	10	9	10	10
O00244	ATOX1	322386	341489	288455	300999	299851	321152	332274	330099	329571	333468	281910	286628	271109	359898	359551	12	12	12	12	12	12	12	12	12	12	12	12	12	12	12
O00255	MEN1	129546	127103	134012	139102	130045	125303	113475	103934	110746	116962	105798	115432	113863	95034.7	113961	9	8	8	9	8	9	9	8	9	9	9	9	9	8	8
O00257	CBX4	87680.1	90009.1	86681.8	92302.9	90845.5	89279.5	82659.6	90670.8	90722	84125.8	82122.9	93093.9	94634.3	87937.6	88467.6	10	11	11	11	10	12	11	11	11	11	11	12	11	10	11
O00258	GET1	278652	282798	286316	294939	280406	299062	301814	283578	308922	312131	276638	305101	309246	311944	306663	9	8	9	9	9	9	9	9	9	9	9	9	9	9	8
O00264	PGRMC1	1.86396e+06	1.88255e+06	1.93082e+06	1.8991e+06	1.86819e+06	2.02697e+06	2.07941e+06	2.12772e+06	2.07919e+06	1.99096e+06	2.01738e+06	2.0621e+06	2.15094e+06	1.96313e+06	1.91972e+06	14	14	14	14	14	14	14	14	14	14	14	14	14	14	14
O00267	SUPT5H	531345	528214	552546	547766	537358	493696	483409	465437	490207	490435	506720	521841	531040	474274	470484	30	28	30	30	29	30	30	30	30	30	28	29	30	30	29
O00268	TAF4	57430.8	54014.6	57431.1	57454.5	57009.3	50016.9	52217	44947.2	55668.3	52735.2	46410.2	54060.1	52537.2	46256.1	46592.1	9	8	8	8	8	8	9	9	9	7	8	8	8	8	8
O00273	DFFA	380612	393067	387911	399362	374809	434955	414699	422936	435870	398757	396617	423491	456142	462076	465193	19	19	18	18	19	19	20	20	20	20	19	20	19	20	19
O00291	HIP1	909090	918593	883971	866517	852570	972181	912106	941620	919444	993567	864852	814913	850283	843328	843342	46	46	45	46	45	44	46	46	45	44	45	46	46	45	44
O00299	CLIC1	4.57305e+06	5082881	3.99468e+06	4632447	4.17546e+06	5562805	5.77957e+06	6399090	5.68197e+06	5.60395e+06	4580316	4.00147e+06	4.62965e+06	4.81317e+06	4.7534e+06	16	16	15	16	16	15	16	15	15	15	16	15	15	15	15
O00303	EIF3F	1.74425e+06	1.68587e+06	1.6547e+06	1.71266e+06	1605765	1577556	1.61e+06	1.75702e+06	1.82446e+06	1.66757e+06	1.54981e+06	1.54966e+06	1691933	1.58344e+06	1.57894e+06	13	13	13	13	13	13	13	13	13	13	13	13	13	13	13
O00305	CACNB4	292483	309235	300736	288628	294223	332937	320357	298939	309332	321391	333659	324102	328384	288932	329194	6	6	6	6	6	7	6	7	6	6	6	6	5	6	5
O00308	WWP2	171660	171024	171355	157133	163598	188612	195779	178614	183597	187231	184017	172961	176438	164518	164096	15	15	16	16	15	15	15	15	16	14	15	15	15	14	15
O00311	CDC7	17754.1	17083.5	16950.1	13817.7	16930.1	14278.4	12943.6	11842.6	14435.9	12631.6	15074.6	14826.4	15205.2	11641.2	11719.2	3	2	3	2	3	2	3	2	2	3	2	2	3	2	2
O00329	PIK3CD	85510.7	95008.6	89093.2	86713.5	87125.6	114983	111748	109736	102249	108786	93958.9	92924	86177.6	101263	103094	16	16	18	18	16	17	17	18	17	16	17	16	17	17	17
O00330	PDHX	1.457e+06	1.403e+06	1.47561e+06	1.41493e+06	1.43176e+06	1.52515e+06	1.48839e+06	1.56558e+06	1.50766e+06	1.47701e+06	1588754	1.62398e+06	1.73945e+06	1.60374e+06	1.61986e+06	16	16	17	17	16	17	17	16	15	16	16	16	16	16	16
O00391	QSOX1	27597.7	27870	29932.3	28167.7	29070.7	26942.5	28318	27655.5	28668	31046.6	30573.4	36112.6	33983.7	32908.2	28161.4	3	3	3	3	3	3	3	3	3	3	3	3	3	3	3
O00399	DCTN6	268899	280422	285974	275986	298223	327778	299999	295804	292015	340540	339276	280287	261247	302621	303644	6	6	6	6	5	6	6	6	6	6	5	6	6	6	6
O00400	SLC33A1	236696	195732	2650.77	54477	1704.07	31374.8	173270	380761	249549	26088.2	1067.69	30237	25442.6	53051.8	37237.1	1	2	2	2	1	2	2	2	2	2	2	1	2	2	2
O00401	WASL	395431	419922	401837	408216	405258	435247	454185	421167	425573	450473	425563	393206	373333	447891	412207	22	21	22	23	23	23	24	24	22	22	22	23	20	24	21
O00410	IPO5	2.71242e+06	2.80193e+06	2.60198e+06	2730588	2.68006e+06	2.35196e+06	2.63918e+06	2.66961e+06	2564347	2.24803e+06	2.11032e+06	2.17474e+06	2.35355e+06	2.59897e+06	2555741	57	59	60	59	58	58	57	60	60	55	59	59	58	60	60
O00411	POLRMT	131034	119992	130491	136454	129786	131540	136364	139939	145232	134387	137375	152260	142603	140451	138814	17	18	18	19	15	18	18	18	18	17	17	16	19	18	17
O00422	SAP18	1.69975e+06	1.61366e+06	1.65957e+06	1.61448e+06	1.59202e+06	1.69506e+06	1.5123e+06	1.57043e+06	1.6281e+06	1.63138e+06	1.58781e+06	1.67526e+06	1.83256e+06	1.64101e+06	1.6281e+06	13	13	12	13	12	13	11	13	12	13	13	13	11	12	13
O00423	EML1	536782	590526	508665	522221	521807	582605	578119	619000	574654	642302	428609	404513	392055	470793	442180	37	39	37	38	38	37	38	37	38	38	37	38	37	37	38
O00425	IGF2BP3	5.06909e+06	4862891	5106924	4926992	5022796	5.10059e+06	4.8612e+06	4.99741e+06	5.01484e+06	5.07807e+06	5245061	5479207	5676125	5298606	5192252	30	30	30	31	32	30	30	30	30	30	31	31	31	28	30
O00429	DNM1L	3.75997e+06	4056531	3.76563e+06	3859871	3892233	4267293	4.06266e+06	4.00156e+06	4.01815e+06	4.54285e+06	4.02602e+06	3.76328e+06	3576923	3.87189e+06	3.90038e+06	64	64	63	64	64	65	63	63	63	64	64	64	63	64	64
O00442	RTCA	616440	631207	593749	611426	617301	711737	696029	720975	652392	746718	721709	681765	627833	690694	677876	15	16	14	16	16	15	15	16	14	16	16	15	16	15	16
O00443	PIK3C2A	67418	59965.1	61969	68964.5	68771.1	65220.2	68115.2	73806.1	68812	68469.2	60755.9	60159.1	60017.6	60156.2	64679.7	13	14	14	14	14	13	14	14	15	14	13	15	14	14	13
O00445	SYT5	629871	634193	608684	642880	618342	798068	779253	767244	786540	800915	683961	647826	688291	637709	673057	12	13	13	13	13	13	13	13	13	13	13	13	13	13	13
O00451	GFRA2	670746	626802	636266	549773	600360	724949	770918	803567	880418	566436	213666	281087	312517	327899	325011	11	9	12	11	11	12	11	9	11	11	7	9	10	10	10
O00458	IFRD1	21231.9	25148	32709.3	30317.9	28217.1	32190.7	35474.2	31429.3	27287.2	26540.7	34684.3	31109.7	35006.5	32610.9	36895.8	5	4	5	5	5	5	5	5	5	5	5	5	4	5	5
O00459	PIK3R2	76392	80992	79363.9	75587.1	71743.1	93089.7	88314.2	99488.4	90799.9	103489	92178.5	88105.1	86440.8	84230.8	82509.6	14	15	14	15	15	13	14	15	15	15	15	15	15	14	15
O00461	GOLIM4	78582.4	62322.2	76187.5	68457.1	81997.1	83816.9	80109	75570.5	81900.1	78800.1	81293.4	75290.8	77126.7	80504.1	78116.7	13	12	13	13	12	12	13	14	14	12	11	13	13	12	13
O00462	MANBA	390973	361012	398679	387033	388718	385881	367913	381733	398949	367838	399206	423071	430924	419779	425302	21	21	21	21	21	22	21	22	23	22	20	23	20	23	22
O00463	TRAF5	31250.4	45241	33433.6	42552.4	38749.9	67358.5	59911.6	56594.1	60998.1	69805.7	45081.7	30796.7	22623.4	35438.2	31597.8	2	2	2	2	2	2	2	2	2	2	2	2	2	2	2
O00468	AGRN	442972	369178	396575	427005	416420	350432	395106	443855	393250	323979	285616	327772	342826	342858	346216	36	40	38	38	36	40	39	39	37	38	36	39	36	34	38
O00469	PLOD2	52546.8	54353.6	58575.7	64505.6	61719	64601.6	57985.3	65537.3	71197.4	59536.3	28375.6	38388.3	41945.3	38459.6	34530.7	12	12	12	12	12	12	12	12	12	12	12	11	11	10	10
O00470	MEIS1	1.59913e+06	1.53948e+06	1.77878e+06	1.61001e+06	1.68864e+06	1.55904e+06	1.58993e+06	1522448	1.48437e+06	1.59223e+06	1.46903e+06	1.55026e+06	1.42314e+06	1.3846e+06	1.39129e+06	17	17	17	17	16	17	17	16	16	16	16	16	17	17	17
O00471	EXOC5	420988	439549	426094	425521	413942	447526	448850	442568	449319	419009	409813	411199	394054	428533	426698	30	32	33	33	32	34	33	33	32	32	31	30	32	32	31
O00479	HMGN4	254662	222403	335498	241245	192565	197951	227975	175851	222831	189949	257236	264300	295631	273032	137915	2	2	2	2	2	2	2	2	2	2	2	2	2	2	2
O00483	NDUFA4	3.74612e+06	3.97549e+06	4.17387e+06	3.89686e+06	3.6596e+06	4.36449e+06	4.80629e+06	4.72976e+06	5018670	4.17054e+06	4.38656e+06	4567332	5.82101e+06	4.95932e+06	4229470	7	7	7	7	7	6	7	6	6	7	5	7	7	7	7
O00487	PSMD14	1.41995e+06	1.55339e+06	1423536	1.53591e+06	1397077	1.2453e+06	1.39547e+06	1.68554e+06	1.54945e+06	1.28259e+06	1.2965e+06	1.16916e+06	1.40607e+06	1.34624e+06	1.40233e+06	22	21	20	22	21	20	22	21	19	21	21	18	20	20	19
O00488	ZNF593	73427.1	67105.6	76911.9	72920.2	66672.2	69041.9	62438	61450.7	69387.4	72348.3	75629.4	73646.4	72954.2	70648.4	62242.2	3	3	3	3	3	3	3	3	3	3	3	3	3	3	3
O00499	BIN1	938615	978183	920589	913334	896379	966926	979139	1.00562e+06	954086	1.01775e+06	896307	900008	843269	946582	909199	22	22	22	22	22	22	22	22	22	22	22	22	22	22	22
O00505	KPNA3	725278	756565	682156	731034	712500	763916	771689	806592	789811	696641	606924	630402	664144	744550	768317	10	10	10	10	10	10	10	10	10	10	10	10	10	10	10
O00506	STK25	141993	148892	126858	133108	127403	131973	145005	116106	135359	134798	133080	130713	123552	136794	119885	7	7	8	6	7	6	6	6	6	8	8	6	6	7	8
O00507	USP9Y	713393	749000	715749	728651	733956	793632	806788	798466	749438	834056	781276	739910	736129	747156	785798	56	55	52	56	56	54	53	56	56	56	56	54	54	55	56
O00512	BCL9	93171	91981.2	85548.9	92518	94563.3	92657.3	82919.2	81521.4	84112.1	92492.7	93006.5	88886.8	87794.8	80246.9	85609.4	9	9	9	9	9	9	9	9	8	9	9	9	9	9	9
O00519	FAAH	427121	442221	393233	418891	421409	478726	523014	558077	522140	472229	417349	436550	464412	441827	445269	14	15	15	15	15	15	15	15	15	15	15	14	15	15	15
O00522	KRIT1	43139.7	46365.1	43325.8	42940.9	39588.5	54572.3	48446.7	39491.1	43656.8	51626.9	44337.7	41927.1	35627	44034.1	45143.2	6	6	7	7	7	7	7	6	7	7	6	7	7	7	7
O00533	CHL1	22290.7	NaN	15458.3	6442.46	9126.84	37444.1	25084.4	27679.1	29040.1	28569.9	NaN	NaN	NaN	NaN	9692.98	9	10	10	9	9	2	0	4	3	2	0	0	0	0	2
O00534	VWA5A	1.09359e+06	1.21209e+06	1129698	1.08477e+06	1.13892e+06	1339369	1.3548e+06	1.36506e+06	1.27518e+06	1.46253e+06	1.12753e+06	996627	920325	1.14051e+06	1094692	33	33	34	34	33	34	34	33	33	33	32	33	33	34	33
O00541	PES1	511869	490462	479482	528250	491039	367310	385381	412800	419838	375202	386690	435771	453281	396263	379842	20	20	20	21	20	21	21	21	21	21	20	20	20	21	21
O00548	DLL1	58468.8	51550.6	53264.4	50782.9	46383.9	33468.9	38057.7	33787.9	38142.7	21920.7	24334.5	34178.4	40310.1	38274.7	38881.3	9	10	9	9	9	10	10	10	10	10	7	9	9	8	10
O00555	CACNA1A	13783.7	11112.9	14445.7	12818.2	16215.4	17123.4	16819	15371.3	15887	17989.7	17657	17786.6	14659.1	16116.5	17008.6	5	5	6	5	5	5	5	5	5	5	5	5	6	5	6
O00559	EBAG9	178965	164672	166067	166839	172717	222235	199200	164401	169935	202195	196689	189799	163662	166379	193600	2	2	2	2	2	2	2	2	2	2	2	2	2	2	2
O00560	SDCBP	227277	231408	212572	223084	224053	261426	276123	281947	257188	268861	205752	185374	187407	210385	219908	11	12	12	11	12	12	12	12	12	12	12	11	11	11	12
O00562	PITPNM1	609296	637423	607236	597433	593741	746029	736243	723300	728133	748054	649327	602606	622958	646590	628271	34	35	35	35	35	35	35	35	35	35	32	34	31	35	35
O00566	MPHOSPH10	219436	199394	209790	219079	210768	175366	178064	182708	183093	186859	201070	217995	207985	184826	193781	8	7	8	9	9	9	9	9	9	9	8	9	9	9	9
O00567	NOP56	2185776	2.02261e+06	2.09637e+06	2.22804e+06	2246468	1.82084e+06	1.78547e+06	1.87083e+06	1.86443e+06	1809042	2.15342e+06	2.23337e+06	2239810	2.01154e+06	2.00975e+06	32	32	32	32	31	32	31	32	32	32	32	32	31	32	32
O00571	DDX3X	3.24651e+06	3.28959e+06	3315508	3338634	3264584	2.94547e+06	2.95857e+06	3.10123e+06	3.13282e+06	3047869	3.0101e+06	3.12595e+06	3.36152e+06	3110603	3.08089e+06	54	54	54	54	53	54	54	54	54	54	54	54	54	53	54
O00584	RNASET2	142166	126418	184656	146497	129742	187068	175337	177153	198549	172483	152482	176756	171752	179883	141407	4	4	2	3	4	3	4	4	4	4	3	4	4	4	4
O00592	PODXL	55729.6	56004.2	60057	63876	64533.7	34359.2	55597.7	45520.5	42368.2	41989.4	43492.3	46124.4	40872.8	42044.8	41781.5	3	3	3	3	3	3	3	3	3	3	3	3	3	3	3
O00622	CCN1	27167.6	22362.6	22004.5	26042.1	28375	21036.2	29471.4	32719.4	34315.6	18629.1	2347.22	6597.09	9431.97	8395.12	6322.6	3	3	3	3	2	2	3	2	3	3	2	3	2	3	2
O00628	PEX7	90957	88622.6	85185	90965.1	90076.9	89384.4	81476.6	72748.5	83920.8	88523.4	81183.5	82983.4	67801.1	90570.3	72713.3	4	4	4	4	4	4	4	3	4	4	4	4	4	4	4
O00629	KPNA4	847705	927491	836506	883580	830145	803134	888622	906258	882460	766394	674640	684440	829819	877523	864774	18	18	17	18	17	18	18	18	18	18	18	18	18	17	17
O00634	NTN3	4280.34	4498.6	3805.43	4674.56	6479.52	NaN	4213.57	6009.03	NaN	NaN	NaN	NaN	NaN	2129.28	4769.1	0	1	1	0	0	1	1	1	1	1	0	0	0	1	1
O00712	NFIB	46080.4	35492	44517.6	39672	41690.2	55070	52658.3	37085.3	51840.5	54751.4	62570.8	60277.2	41435.9	48426.6	59899.1	5	5	5	5	5	4	3	5	5	5	5	5	4	5	5
O00716	E2F3	18885.2	19780	25817.9	21249.4	25938.3	17152.7	26035.7	21649.3	13700.9	18668.6	26484.3	26097.8	26551.9	22569.8	19905.5	2	2	2	2	1	2	2	2	2	2	2	2	2	2	2
O00743	PPP6C	572246	568410	539975	568106	590228	597014	577076	594413	591710	553115	497670	533549	533160	541414	544885	11	10	11	11	11	12	11	12	12	11	11	11	12	12	10
O00746	NME4	80360.3	91726.7	96670.1	99770.9	99461.4	108257	103112	107635	106158	107102	101704	104991	76364.7	91994.2	88504.4	5	5	4	4	4	3	4	5	5	5	5	5	4	5	4
O00748	CES2	28970.6	29480.7	31485.1	30011.3	35002.2	36344.5	33234.6	31516.1	34156.1	37148.6	34897.4	33912.1	34852.5	30633.6	33944.1	5	5	5	5	5	5	5	5	5	4	5	5	5	5	5
O00750	PIK3C2B	427735	413578	407922	403414	421007	409629	429037	426804	415299	407852	418266	396868	396713	429198	432830	36	38	39	38	37	39	38	38	38	39	37	38	39	38	38
O00754	MAN2B1	1.17937e+06	1.07875e+06	1.07517e+06	1226871	1.17972e+06	1.17304e+06	1.17026e+06	1162272	1.17283e+06	1.19237e+06	1.35324e+06	1.30605e+06	1.35686e+06	1.26324e+06	1.24545e+06	33	34	32	33	34	34	35	36	34	35	35	35	33	35	34
O00764	PDXK	635983	714861	616050	584429	638469	790368	791703	741552	728305	888631	749954	662131	608497	751667	746398	16	15	15	15	15	15	14	15	16	14	14	13	14	15	14
O00767	SCD	148056	178328	141304	149488	131994	144454	137236	154409	130820	164150	121224	126395	153069	135760	112324	5	6	6	6	6	6	6	6	6	6	6	6	6	6	6
O14490	DLGAP1	43139.5	44257.4	45342.4	43755.8	45645.6	41056.4	47285.2	39746.2	46833.2	42203.3	45848.2	51689.3	52112.4	58407.3	54412.2	7	7	7	7	7	6	7	6	7	6	7	7	7	7	7
O14492	SH2B2	28836.5	28601.8	27163.8	30790.1	26724.9	28375.6	26409.9	25239.8	25788	28142.5	29001	26032.6	25257.4	27588.4	28058.3	5	6	6	6	6	6	6	6	6	6	5	5	5	6	6
O14494	PLPP1	28700.2	27025.4	23552.1	28758.6	18638.8	27593	25604.6	37092.4	33944.7	27524.3	20835	23187.5	29748.8	22785	20958.6	2	2	2	2	2	2	2	2	2	2	2	2	2	2	2
O14497	ARID1A	989411	945392	944466	982430	963951	882508	833185	881168	888469	855908	919434	966365	1.02409e+06	893373	904655	50	50	51	51	51	52	52	52	52	52	50	51	51	53	51
O14508	SOCS2	81933.8	89772.9	79500.1	88575.4	77394.1	71852.3	67518	72076.2	67452.8	71669.5	82958.7	93062.3	87932.1	105096	96295.9	6	7	6	6	6	7	7	7	7	7	7	6	7	6	6
O14513	NCKAP5	NaN	NaN	NaN	9948.68	10730.2	NaN	NaN	10178.7	8323.87	NaN	NaN	8676.83	NaN	7681.94	11958.5	0	0	1	1	0	0	0	0	1	1	0	1	0	1	1
O14514	ADGRB1	11996.1	10382.8	13557	12325.1	10022.5	15962.8	19058.6	11780	13799.9	18497.9	15662.8	14484.5	11199.7	15814.8	11202.8	4	3	3	4	4	4	3	4	3	3	4	4	2	4	4
O14519	CDK2AP1	245460	304803	286199	324778	306751	292010	271529	275383	264202	293346	325250	262104	241030	310293	310508	3	3	3	3	3	3	3	3	3	3	3	2	3	3	3
O14521	SDHD	89022.9	91619.6	82679.2	93006.9	81952.2	74185.6	65525.6	80456.2	76874.6	68891.4	58065.8	67410.5	71340.7	80149.7	69698	2	3	3	3	3	3	3	3	3	3	3	3	3	3	3
O14522	PTPRT	171806	159571	110544	142241	108772	169740	113855	113195	108330	120586	125053	148828	138518	117719	113248	1	1	1	1	1	1	1	1	1	1	1	1	1	1	1
O14523	C2CD2L	250845	240416	244218	246234	259765	279557	281976	275649	265676	268044	261047	263322	288537	254094	261904	15	15	17	16	15	17	16	14	15	14	13	15	16	15	15
O14524	NEMP1	34997.6	38743.4	46267.7	49127.6	60281.1	43920.8	26029	NaN	33689.7	41356.9	45031.7	34499.9	28865.5	NaN	NaN	1	1	0	1	1	1	1	1	1	1	1	1	1	0	0
O14525	ASTN1	185462	189360	210884	182109	192618	220948	221535	215783	236280	218232	166627	165836	166922	166103	166454	23	24	24	24	22	24	24	22	24	23	23	22	23	23	22
O14529	CUX2	347050	434710	250706	482711	407053	219430	245662	301154	279034	255497	248920	265709	263212	201163	218688	1	1	2	2	2	2	2	2	2	2	2	2	2	2	2
O14530	TXNDC9	928602	985130	948815	942258	978766	978874	982927	1070271	1.02397e+06	966133	989131	959451	994316	1.04566e+06	987656	10	10	10	10	9	10	10	10	10	10	9	10	10	10	10
O14531	DPYSL4	10287785	12041332	10610945	10384806	10376898	11317584	11485171	11065506	10542110	12149130	11108893	10296957	9212206	11918522	10813812	46	45	44	45	46	45	43	46	45	46	44	45	45	45	45
O14545	TRAFD1	250918	279870	257519	266303	246322	266479	286458	276799	288989	268368	214129	251635	242493	285668	273186	14	14	15	15	14	17	16	16	15	14	14	14	16	16	14
O14548	COX7A2L	388295	370416	376052	423325	407390	482876	443437	496918	444880	454671	466366	476412	542733	477207	464725	3	3	3	3	3	3	3	3	3	3	3	3	3	3	3
O14556	GAPDHS	104215	161273	107511	184683	133328	121279	120374	132639	197834	49777.4	83323.3	163877	131785	187447	166202	1	1	1	1	1	1	1	1	1	1	1	1	1	1	1
O14559	ARHGAP33	289200	299244	313396	302260	301415	274423	288847	275365	296779	277697	270830	297653	278180	305882	294406	17	17	18	18	18	18	18	18	18	18	17	18	17	18	18
O14561	NDUFAB1	473141	457769	413712	461580	535875	488076	520358	499397	507684	538894	462009	502922	470055	454466	662429	4	5	4	4	5	5	5	5	4	5	5	5	4	5	5
O14562	UBFD1	261474	279031	262756	253710	249987	308276	272876	252355	277962	319964	302083	271070	231641	284128	265100	12	14	14	13	12	13	13	13	13	12	12	12	13	13	13
O14576	DYNC1I1	1.65466e+06	1.68478e+06	1.60511e+06	1.63342e+06	1.64265e+06	1.94373e+06	1.86972e+06	1.98135e+06	1.96284e+06	1.9198e+06	1.84059e+06	1898133	1.96151e+06	1.83709e+06	1.78562e+06	26	25	26	26	25	26	25	26	26	25	25	26	26	25	26
O14579	COPE	999386	983263	1.04105e+06	989117	986473	1.03549e+06	1.02994e+06	1.02021e+06	1.10207e+06	1.04283e+06	1.07316e+06	1.02503e+06	1111309	1.06245e+06	1.02145e+06	22	22	22	23	22	22	22	23	23	22	24	21	22	23	22
O14593	RFXANK	22436.2	23812.2	21336.1	22283.6	19227.6	23171.6	25514.4	20278.6	20957.9	20171	22896.5	23656.7	25363.2	28231.4	21519.4	1	1	1	1	1	1	1	1	1	1	1	1	1	1	1
O14594	NCAN	23742.6	23231.5	23525.5	24431.7	26443.6	14266.5	19082.3	19262.9	19551.6	10425.9	12719.8	22692	16942.5	22843	24891.5	2	4	3	4	4	4	5	4	5	5	5	4	5	5	5
O14602	EIF1AY	248393	240551	251632	243209	254711	232793	253321	256691	259587	214641	146773	197959	194012	238004	237839	2	2	2	2	2	2	2	2	2	2	2	2	2	2	2
O14604	TMSB4Y	64243	65527.6	62068.7	67321.4	75272.5	11612.6	22001.4	12748.1	18755.3	29799.7	12675.1	14502.8	NaN	16976.9	12041.6	1	1	1	1	1	1	1	1	1	1	1	1	0	1	1
O14607	UTY	17865.2	18305.8	17509	19186.2	17562.3	20854.3	17085.3	13651.4	19810.4	16380	12883	11518.7	14745.1	16220.1	18847.9	4	4	3	4	3	4	4	4	4	4	4	4	4	4	4
O14613	CDC42EP2	59862.1	57039.3	81690.6	69807.3	70294.6	92156.2	95300.8	89366.2	105396	90407.4	48260.3	59774.9	NaN	NaN	NaN	1	1	1	1	1	1	1	1	1	1	1	1	0	0	0
O14617	AP3D1	654416	737032	667064	674430	678910	770780	746358	731467	730238	766206	655537	636126	684812	639914	677094	47	45	46	46	46	44	47	47	46	47	45	46	45	46	46
O14618	CCS	347714	356450	331900	340987	335869	386482	369711	348960	363437	407907	392060	371168	360923	405346	361113	8	8	8	7	9	8	9	9	8	9	9	7	8	8	9
O14628	ZNF195	189704	154892	166190	165965	205277	165460	156353	165772	134091	160860	143421	162230	132859	130815	138172	3	3	4	5	4	5	5	5	5	5	5	3	3	4	4
O14639	ABLIM1	1.53574e+06	1653159	1.60459e+06	1.50775e+06	1542451	1.85707e+06	1817309	1.72713e+06	1.72886e+06	1.93079e+06	1574896	1.5587e+06	1.40579e+06	1.56432e+06	1.58167e+06	50	50	51	51	51	49	51	49	50	51	49	49	50	50	50
O14640	DVL1	94828.9	94445	84818	85715	76819.6	89810.9	95919.4	99308.8	96561.6	93835.4	67964	72520.1	78942.1	89252.8	78322.5	6	6	7	6	6	7	6	6	6	5	6	6	7	6	6
O14641	DVL2	163638	174847	176192	174662	174988	164507	169739	152574	160105	187803	158474	151385	137633	147735	155864	9	10	10	10	9	10	10	9	10	10	9	10	9	10	9
O14646	CHD1	234601	228178	230216	243665	230984	200389	193473	200494	193690	204019	207261	213617	206049	198713	201334	25	27	27	28	25	27	28	27	28	26	24	26	25	25	26
O14647	CHD2	260153	246219	274272	257702	268860	245587	244132	243575	260254	253412	242451	270800	273931	248676	232891	25	23	24	26	25	23	26	26	26	25	25	24	24	23	25
O14649	KCNK3	11308	10600.5	12865.6	12182.5	11706.8	11836.9	16349.4	12044.9	13703.8	8288.58	4847.73	6982.74	6811.2	7432.76	9230.76	2	2	2	2	2	1	2	2	2	2	1	2	1	2	1
O14653	GOSR2	302344	272608	312711	296573	320771	324125	313128	267179	305002	325176	302596	314418	289717	287566	263919	8	7	8	7	8	8	8	7	7	8	7	7	8	7	7
O14656	TOR1A	202654	186906	211877	185050	185481	197680	205261	199817	201054	224001	203557	190890	222410	191766	206527	10	9	10	9	10	10	9	10	10	10	9	9	10	10	9
O14657	TOR1B	71263.2	69285.6	65001.9	71211.7	73119.5	74479.9	69484.8	80502.7	72880.9	71498.7	68859.7	76563.2	80043.1	70000.6	72217.4	4	6	6	6	6	6	6	6	6	5	5	6	6	6	6
O14662	STX16	296079	291815	298816	278395	291234	324353	322148	355301	323991	332522	304496	294347	323358	292458	292551	10	10	10	10	10	9	9	8	8	10	10	9	8	9	9
O14672	ADAM10	449044	394212	413166	398721	407712	383592	395765	430132	420943	345003	307649	370131	346082	363814	369437	17	17	17	17	17	17	17	17	17	17	17	17	16	17	16
O14678	ABCD4	35799.8	38499.4	45719.1	46091	47343.9	41840.5	42484.5	37565	44578.1	43613	41617.3	43680.5	39471.1	45767	42424.5	3	3	3	3	3	3	3	3	3	3	3	3	3	3	3
O14681	EI24	150344	158057	119297	120374	126629	147465	129981	151075	129815	130828	97003	120813	135979	121732	125575	4	4	4	4	4	4	4	4	4	4	4	4	3	4	4
O14683	TP53I11	401012	414622	401960	369924	343916	410446	375383	393360	403743	401727	413806	419109	434890	377011	371331	5	5	6	6	6	5	6	6	6	6	6	6	6	5	6
O14686	KMT2D	61368	59591.5	61650.2	62868.6	62791.9	58661.9	59956.6	56998.1	60784.5	58409.1	55359.1	62570.6	65176	58702	58870.3	17	19	20	19	20	19	20	20	20	20	19	20	19	20	20
O14709	ZNF197	5170.76	3738.94	4251.34	4791.91	4558.38	3175.98	5412.45	4894.41	5203.54	2580.8	1567.4	2855.62	2558.14	4317.89	4570.46	3	3	3	3	3	3	3	3	3	3	2	3	2	3	3
O14713	ITGB1BP1	23905.9	17577.1	17101.1	16675.2	17472.8	19462.5	23754.9	27525	20610.7	18312.7	11319.6	14583.7	11901.5	15892	11898.6	2	2	2	2	2	2	2	2	2	2	2	2	2	2	2
O14727	APAF1	133316	138075	128071	132253	133579	127477	130722	129929	129255	129705	108219	114552	112527	121322	121308	23	24	23	24	24	24	24	24	24	23	23	22	18	23	22
O14730	RIOK3	40757.6	49236.9	42846	49023.7	46957.8	39753	42615.6	48993.6	43627.9	41298.4	35575	38235.3	44097.2	45088.3	46219.1	4	4	4	4	4	4	4	4	4	4	4	4	4	4	4
O14733	MAP2K7	360121	390564	368819	374833	380669	372984	359960	371658	337300	393504	361383	345915	348599	364030	359167	15	15	15	16	14	15	16	16	15	16	16	16	14	15	13
O14734	ACOT8	356914	358300	352440	360312	333929	351615	382084	401908	379728	332789	380478	383421	380280	395360	397356	11	11	11	11	11	11	11	11	11	11	11	11	11	11	11
O14735	CDIPT	87586.6	73690.5	76344.8	82187.2	78758.2	96420.3	91124.5	89630	83947.5	85281.8	86371.2	80476.9	73012.5	93637	93654.1	5	5	5	5	5	5	5	5	5	5	5	5	5	5	5
O14737	PDCD5	987707	1.04544e+06	980007	882945	901652	1138350	1.14591e+06	1.03423e+06	1.08919e+06	1.23881e+06	1.08187e+06	1.03325e+06	1.01595e+06	1.15945e+06	1.03103e+06	8	8	8	8	8	8	8	8	8	8	8	8	8	8	8
O14744	PRMT5	1.50708e+06	1.47155e+06	1.49319e+06	1534597	1.52457e+06	1.38838e+06	1.51165e+06	1.45815e+06	1469120	1364812	1448122	1.43528e+06	1.50071e+06	1.56732e+06	1.62447e+06	32	32	31	32	32	32	32	32	32	31	31	32	32	32	32
O14745	NHERF1	129041	122300	131053	135975	118454	206678	193101	195260	208194	186782	84803.7	81100.5	104915	108986	88867.8	9	8	10	10	9	10	10	9	10	9	9	9	9	9	9
O14757	CHEK1	27508.1	27085.1	26516.6	24086	24636.6	24252.3	25649.4	36656.1	28609.2	24141	14878.5	17346.7	19720.4	15659	15358.3	2	2	2	2	2	2	2	2	2	2	2	2	2	2	2
O14763	TNFRSF10B	531291	469902	501271	505088	450348	251988	473065	534861	483230	194374	175336	287606	354892	494904	508457	15	15	15	15	12	14	15	15	14	15	12	15	15	15	15
O14770	MEIS2	24899.3	37491.8	29611.3	32987.8	36915.3	38444.9	37170.2	37087	42590.5	41655.1	36757.6	33790.4	32937.4	23332.4	33379.7	4	4	4	4	4	4	4	4	4	4	4	4	3	3	4
O14772	FPGT	38999	41135.9	32069.3	44068.4	40422.9	40739.4	46171.2	45282	42762.1	31993.5	31689.7	33728.8	31112.4	43193.3	40313.5	6	4	6	6	6	6	6	6	6	6	6	6	5	5	6
O14773	TPP1	19255.5	18487.6	21821.8	21346.7	20151.4	19422.3	21620.3	23902.5	24756.7	23252.9	23242.3	24938	26583.1	26216.4	24009.9	7	7	7	7	7	7	7	6	7	6	7	7	6	7	6
O14775	GNB5	282465	306137	291358	299399	282675	265292	289460	309289	313341	238277	155046	187165	208421	219706	205073	11	12	13	12	12	12	13	13	12	13	13	12	13	13	13
O14776	TCERG1	1451132	1.42129e+06	1.48142e+06	1.4797e+06	1.47338e+06	1.37748e+06	1332017	1327905	1.36368e+06	1.3577e+06	1.4599e+06	1.50133e+06	1.48145e+06	1.36024e+06	1.37031e+06	45	46	42	43	45	44	46	45	45	46	45	46	42	44	44
O14777	NDC80	7935.57	10203.8	8364.34	10233.1	9346.99	5380.26	6965.72	4207.55	5199.53	3866.45	3973.72	3404.17	3181.51	3677.18	2637.6	1	1	1	1	1	1	1	1	1	1	1	1	1	1	1
O14782	KIF3C	19370.2	16097.4	17754	14951.7	18940.5	20366.7	16626.5	15636	17628.1	19543.8	19854.6	20320.5	18916.6	17807.4	18250.5	6	5	5	5	5	6	5	6	4	4	4	6	4	5	5
O14786	NRP1	1.33499e+06	1.35468e+06	1.32872e+06	1287405	1.31378e+06	1.41955e+06	1.36846e+06	1.41822e+06	1.3773e+06	1.35854e+06	1.22261e+06	1.30656e+06	1.3254e+06	1.25104e+06	1.26361e+06	33	32	32	33	32	32	32	32	31	31	31	32	31	33	30
O14787	TNPO2	738390	795813	739812	782036	786095	799863	842523	816847	843334	813398	712966	709289	714743	760251	858367	30	30	30	31	29	28	30	31	32	31	26	30	30	30	30
O14792	HS3ST1	27661.6	25114.7	28574.1	26877.3	29058.7	40003.8	36744	39503.1	36360.8	34992.9	29471.3	35930.8	25898.7	30562.2	22639.9	2	2	2	2	2	2	2	2	2	2	2	2	2	2	2
O14795	UNC13B	446018	471125	436521	459418	472300	507222	509636	500310	477441	515016	514292	494466	460059	510249	527452	52	53	51	53	49	51	53	53	51	53	53	53	50	53	53
O14802	POLR3A	164989	154579	161422	168543	165632	148707	144375	135619	152091	158005	153433	156758	162517	150033	156328	29	29	29	28	29	29	29	28	29	29	28	29	26	29	28
O14807	MRAS	164816	161042	163342	150049	166782	153081	154003	147285	163762	153004	168909	163830	161129	154594	165523	8	8	8	8	8	8	8	8	8	8	8	8	8	8	8
O14810	CPLX1	385144	425370	376237	380895	388665	385755	393247	427266	419517	414768	377418	390054	396207	434169	392179	3	3	3	3	3	3	3	3	3	3	3	3	3	3	3
O14813	PHOX2A	43358.9	41225.5	48134.8	48097.8	43642.9	44187.4	36603.6	44524.3	44089.3	39345.3	110596	113663	98129.5	101594	96621	3	5	5	5	5	5	5	6	6	6	6	6	6	7	5
O14818	PSMA7	2.72668e+06	2.90446e+06	2.89868e+06	2920924	3011260	3.44738e+06	3.42725e+06	3289899	3240203	3.52776e+06	3.34248e+06	3.09853e+06	3.08382e+06	3.14821e+06	3.32656e+06	17	18	18	18	18	18	18	17	16	18	18	18	17	18	18
O14828	SCAMP3	660922	663557	625650	609383	590242	748979	716085	691100	666831	742966	661557	689010	640843	606381	658118	8	8	8	7	8	7	8	8	8	8	8	8	8	8	8
O14832	PHYH	29465.5	29111.2	25309.1	28658.2	25651.3	29506.4	28728	28167.1	27585.1	28506.7	33730.8	32287.7	34313.4	30095.8	29930.6	5	5	5	5	5	5	5	5	5	5	5	5	4	4	5
O14863	SLC30A4	82059.5	77317.9	76222.5	70609.9	75405.8	79406.2	87749.3	88197.2	91006.1	74925.7	80493.7	68150	78320.7	71070.7	80463.2	2	2	2	2	2	2	2	2	2	2	2	2	2	2	2
O14867	BACH1	108811	109101	112485	111182	102820	91398	98237.7	97362	96261.3	80628	119642	134867	141703	154734	155329	18	18	18	18	15	17	19	19	19	17	18	20	20	20	19
O14874	BCKDK	75404.4	69197.4	74956.2	74515.2	70240.5	62959.4	75734.9	76280.7	71893.4	75342.3	89069.4	75272.5	81154.8	80546.8	80855.9	8	9	8	9	9	9	9	9	9	8	9	9	9	9	8
O14880	MGST3	1.75795e+06	1.6425e+06	1.61522e+06	1.82934e+06	1.82702e+06	1703318	1.85576e+06	1.96427e+06	1.92389e+06	1.63641e+06	1.42307e+06	1.62996e+06	1.69488e+06	1968095	1.877e+06	7	8	8	8	8	8	8	8	8	7	8	8	8	8	8
O14893	GEMIN2	71917.3	81642.7	66504.8	72015.8	82160	74850.3	66379.9	86292.1	72808.8	65904.7	51245.2	62573.5	59292.3	55845.8	68487.6	7	5	7	6	4	7	6	5	4	5	5	7	7	4	6
O14907	TAX1BP3	115556	155611	111962	131522	110975	145601	150604	150504	134507	158508	129919	133855	128022	140442	131206	2	2	2	2	2	2	2	2	2	2	2	2	2	2	2
O14908	GIPC1	394383	465543	446636	447972	467339	447572	454388	417614	404921	504437	514509	447270	369986	467886	454086	10	9	11	11	10	9	10	11	10	11	9	10	9	11	11
O14910	LIN7A	2700433	2.6484e+06	2766401	2.68153e+06	2.54095e+06	2687275	2.51586e+06	2.63242e+06	2.59669e+06	2.69585e+06	2.81339e+06	2.86588e+06	2952344	2.78332e+06	2.62383e+06	19	20	20	20	20	20	20	19	19	19	20	20	20	20	20
O14917	PCDH17	370103	386942	401061	365043	362969	393458	398805	367951	390155	403423	343416	371262	347607	350338	354331	28	28	28	28	28	29	28	28	28	28	27	27	28	27	28
O14924	RGS12	162706	171808	172867	152572	157799	159566	156652	152997	155522	162032	159173	160651	157433	165327	158484	24	23	24	25	25	24	25	24	24	25	24	24	22	24	24
O14925	TIMM23	276439	223049	225201	252623	241322	198483	206553	250945	253123	212259	235678	281635	252364	270635	242167	5	4	5	5	4	5	5	5	5	5	4	4	5	4	5
O14929	HAT1	219689	232832	229458	232400	215025	202224	223837	223168	210808	215528	185913	162013	173050	179909	174506	8	8	6	9	8	8	9	8	9	9	6	9	7	9	7
O14933	UBE2L6	358077	372351	376148	376453	393740	449893	474659	408928	401006	523861	490308	434512	375666	446764	451427	9	10	9	9	10	9	9	10	9	9	9	9	9	9	9
O14936	CASK	979020	991806	1.02896e+06	929201	970627	1.02251e+06	1.00147e+06	1.00597e+06	1.00693e+06	1.02576e+06	946941	941519	909053	961364	959854	55	54	55	56	55	56	56	57	56	56	54	56	54	55	53
O14949	UQCRQ	1.50957e+06	1.3695e+06	1.36858e+06	1.32814e+06	1299737	1.3776e+06	1.30608e+06	1.39314e+06	1.42909e+06	1.33922e+06	1.45322e+06	1.39824e+06	1.40015e+06	1.37038e+06	1.36538e+06	9	10	9	10	9	10	10	10	10	10	9	10	9	10	10
O14950;P19105	MYL12B;MYL12A	1.67765e+06	1.95926e+06	1.81511e+06	1997715	2.15891e+06	2.41525e+06	2.28638e+06	2.20125e+06	2167697	2.53325e+06	2.09587e+06	1961650	1.67619e+06	1.96838e+06	2.24951e+06	14	15	16	15	15	16	16	16	16	14	14	14	15	16	14
O14964	HGS	1.39604e+06	1.43899e+06	1.47616e+06	1.36843e+06	1.35312e+06	1.57637e+06	1.50572e+06	1.52863e+06	1.46616e+06	1.61473e+06	1.52374e+06	1.50342e+06	1437654	1.57079e+06	1.51303e+06	30	30	29	30	30	30	30	30	30	29	29	29	29	29	30
O14966	RAB29	125940	100371	137672	104171	102506	141300	137551	120486	137533	138600	125714	124102	110135	115154	112547	1	1	1	1	1	1	1	1	1	1	1	1	1	1	1
O14967	CLGN	361010	346695	362060	366634	352192	405765	419000	400626	394908	385522	355874	345839	333436	353841	368382	18	18	18	18	18	18	18	18	18	18	18	18	17	18	18
O14972	VPS26C	134659	111043	116314	110072	118973	118978	115436	132819	119211	113408	115875	123737	119995	123468	134944	6	6	6	6	5	5	6	6	5	5	6	5	6	6	5
O14974	PPP1R12A	313361	315943	312498	315628	304494	328768	307953	305072	317552	332412	304431	285542	291746	295934	286939	29	27	29	27	25	27	30	27	27	28	28	28	26	27	29
O14975	SLC27A2	5021.56	5967.2	6294.15	5915.81	5159.31	6822.91	7345.12	5981.43	8233.63	4670.46	3015.63	3739.35	4129.12	4205.34	4684.87	4	4	4	4	4	3	4	4	4	4	4	4	3	4	3
O14976	GAK	339319	353058	342794	345379	332407	336366	352906	342626	346207	331303	309880	323714	318720	349594	337841	41	41	41	40	40	41	40	41	40	41	40	41	41	41	39
O14979	HNRNPDL	13986035	12915651	14254126	13167094	12946960	11371000	11881359	11590489	12296315	10949144	11040621	11619284	12350711	11341564	10681703	19	19	20	21	20	21	21	20	21	19	20	20	21	20	20
O14980	XPO1	2.16608e+06	2.28141e+06	2.05252e+06	2331976	2.2904e+06	2159635	2.1955e+06	2.21562e+06	2115490	2.24197e+06	2.09031e+06	1.97091e+06	2.13157e+06	2.03697e+06	2.19811e+06	51	52	51	50	50	51	51	52	51	51	49	51	51	52	51
O14981	BTAF1	378810	375376	368872	397824	380412	331597	346499	363626	368479	332056	330067	339518	355646	329271	335434	42	43	45	45	42	45	45	43	44	45	43	43	42	44	42
O14994	SYN3	175035	182166	180970	172764	185172	216164	204862	194815	194350	225713	245258	245946	209704	249253	238580	30	31	31	31	29	32	30	34	30	31	34	33	32	33	32
O15013	ARHGEF10	26059.5	26475.1	29112.1	28448.5	27505.7	33449.9	33495.4	27863.3	31836.7	35204.1	26020.5	28615.4	18645.7	25061.3	26262	7	7	7	6	7	4	6	6	7	6	5	5	7	7	5
O15014	ZNF609	108589	100838	115267	110897	117052	96722.3	103281	94398.6	108190	91578.1	95639.6	96987.1	100971	95265.6	92183.5	11	11	10	12	10	12	12	12	12	11	10	11	10	11	12
O15015	ZNF646	16993.5	17308.8	17390.8	17173.5	16740.1	13443	14515.5	13492.8	14556.2	11891.8	12842.4	14660.2	13843.7	13666.1	11790.6	5	6	6	7	5	6	5	7	5	7	4	6	5	6	7
O15018	PDZD2	NaN	4576.3	6465.54	4263.88	4616.76	6725.25	8243.5	5594.86	6937.54	6720.62	4556.07	2633.29	3708.59	3889.68	2494.35	1	1	1	1	1	0	1	1	1	1	1	1	1	1	1
O15020	SPTBN2	1.86932e+06	1.82613e+06	1.86819e+06	1.82441e+06	1.81855e+06	1.43772e+06	1.36095e+06	1.40327e+06	1400439	1.41244e+06	1489119	1.50445e+06	1.66204e+06	1.45196e+06	1.45963e+06	144	147	148	149	147	149	150	150	150	151	144	147	146	144	149
O15027	SEC16A	847822	822999	811723	858250	815758	799415	767640	815586	840695	796078	780500	812519	849714	799565	796777	52	50	52	53	52	53	53	51	51	51	52	50	52	52	52
O15031	PLXNB2	581044	589567	606893	574707	566897	580300	577230	567228	580314	572301	529689	547614	551720	504049	536627	57	57	57	57	56	57	57	56	57	57	56	56	56	56	57
O15033	AREL1	93496.4	86902.8	89399	84555.1	90178.3	93070.3	89581.6	87470.4	91944.3	97606.5	88152.1	92217.2	82633	88868.1	84062.5	9	9	10	10	9	9	10	10	10	9	10	10	7	9	10
O15034	RIMBP2	41142.4	49838.6	53747.6	43595.5	48896.9	34457.4	33979.9	28007.3	30853.2	29583	47392.1	44380.3	41431.7	51177.7	50251.2	6	7	7	7	8	7	8	7	8	6	8	7	7	8	8
O15037	KHNYN	52380.3	54566.8	53024.2	52000.3	52112.5	66596.3	65434.6	54231.9	58719.2	64677.7	57751.1	55339.8	44073.7	54482.9	56869.9	2	3	3	3	3	3	3	3	3	3	3	3	3	3	3
O15040	TECPR2	256356	265139	257995	247731	255172	267586	270462	259557	271944	277682	245558	229316	222225	236624	235372	21	20	21	20	20	20	20	19	20	21	20	20	20	21	20
O15042	U2SURP	1217501	1.15647e+06	1.18274e+06	1.22334e+06	1.20229e+06	1.06706e+06	1.06875e+06	1.08473e+06	1.10115e+06	1.06213e+06	1.07701e+06	1.14594e+06	1.22507e+06	1.0712e+06	1.03279e+06	31	31	32	32	32	31	30	31	31	32	32	31	32	31	31
O15047	SETD1A	111561	108351	112439	109556	111154	100765	96018.2	93908.8	99954.7	96715.8	98933	102310	103570	96733	91947.3	15	15	14	14	16	15	15	16	15	15	15	15	13	15	15
O15049	N4BP3	107659	98102.6	106532	107299	100595	106349	112303	119604	109144	112738	127796	124580	145570	124494	115359	10	9	10	10	10	10	9	9	9	8	9	9	10	10	10
O15054	KDM6B	65711.9	52596.5	48676.2	53040.6	41705.8	47852.1	42823.3	53771.7	49545.1	36718.9	39371.1	41911.4	41839.4	39370.4	40056.3	4	5	4	5	4	4	4	5	5	4	5	4	5	4	5
O15061	SYNM	332425	321121	368274	317337	329140	380370	344992	365865	378127	396314	319760	347584	330765	322137	310811	44	44	43	45	45	45	43	46	45	43	44	44	44	44	44
O15063	GARRE1	40313.1	45203	46910.4	43893.2	44690.5	51136.5	52857.5	48131.8	47384	48852.1	38059.6	47455.9	41914.7	46095.9	49878.5	8	8	7	8	7	8	8	8	8	8	8	7	8	8	7
O15066	KIF3B	346645	370570	346932	337839	340686	395340	367708	368512	364405	414332	344247	325942	307709	341675	334870	25	25	26	26	25	26	25	26	26	26	25	26	25	26	26
O15067	PFAS	584694	627830	610589	610586	616919	583421	605685	593893	583320	629532	573851	554982	532594	610646	602063	49	49	50	47	50	48	50	50	50	48	48	50	46	47	47
O15068	MCF2L	352373	355414	358980	346252	354413	369073	339789	372281	346230	348301	339404	361172	352384	379430	368777	28	30	30	32	28	31	32	31	31	31	27	32	31	30	31
O15069	NACAD	1.75079e+06	1.60145e+06	1.53024e+06	1.7255e+06	1.82399e+06	1.90082e+06	1.90948e+06	1.92478e+06	1.90054e+06	1901256	1.9195e+06	1909375	2074872	1.7998e+06	1.98395e+06	20	22	22	22	22	22	21	23	22	23	19	22	20	21	21
O15075	DCLK1	3.71815e+06	4.13702e+06	3.72051e+06	3.67327e+06	3.65277e+06	4.28969e+06	4.06546e+06	3745979	3.78647e+06	4.31645e+06	4094284	3.93033e+06	3.64667e+06	4.19728e+06	3880171	45	45	44	45	45	44	45	45	45	45	45	44	44	44	44
O15078	CEP290	455355	439202	398535	465130	457743	488651	470692	470244	469597	486196	470145	489392	498987	486059	476400	11	15	11	15	13	12	14	16	15	15	12	14	15	13	15
O15079	SNPH	617446	645146	617662	591402	573767	663501	667980	674994	701455	633891	558747	603845	611951	606688	595971	23	22	23	23	21	23	24	23	24	24	22	21	22	22	23
O15083	ERC2	734915	759994	750001	708616	741212	866134	808767	771301	763490	870957	726614	709314	660922	706975	704843	36	35	36	36	36	36	34	35	35	36	34	34	33	35	35
O15084	ANKRD28	488093	513954	492543	492527	472291	498435	509284	509918	506717	506294	482341	448018	459501	479679	477576	23	23	24	23	21	25	24	23	24	24	21	22	24	20	22
O15085	ARHGEF11	376479	396513	387359	385656	406758	423527	406698	382096	396816	431924	424529	427959	402534	408099	424875	38	38	38	39	36	38	39	38	38	38	35	37	37	37	37
O15090	ZNF536	46865.9	35376.9	39166.7	42076.8	38082	55331.7	55086	56130	55714.9	48371.8	30990.1	31010	17966.7	24151.5	43541.2	3	3	3	2	2	3	3	3	3	3	3	2	2	2	1
O15091	PRORP	96444.2	88620	96098.5	104132	100055	95791.9	104399	109314	102001	96838.4	102338	104769	106834	99466.8	104134	18	19	18	18	19	18	18	19	18	19	18	18	18	19	19
O15111	CHUK	74109.4	77078.1	75514.9	75216.3	79161.7	84451	80751.5	79343.4	81702.4	85935.3	83589.4	86639.6	67799	78985.2	79273.5	9	11	10	9	9	11	10	12	10	11	10	11	9	11	9
O15116	LSM1	149152	183580	203775	173871	207867	237887	240493	219788	194687	256456	249747	179563	175375	125935	205864	2	2	2	2	1	2	2	2	2	2	2	2	2	2	2
O15118	NPC1	431166	388482	393874	400121	377772	418498	408922	429146	396845	386084	367639	403351	452876	392143	387740	16	20	21	21	20	21	20	21	20	21	17	20	21	21	20
O15121	DEGS1	201619	187066	195436	195663	162396	209619	205313	202014	199848	202181	227271	214219	222365	217889	202636	5	5	5	5	5	5	5	5	5	5	5	5	5	5	5
O15126	SCAMP1	419604	427050	442043	418643	402928	488993	466899	438024	446660	494214	452132	466236	422205	428883	422690	11	11	12	12	11	12	11	10	11	12	11	11	11	11	11
O15127	SCAMP2	71039.1	73171.3	79092	79041.7	77777.6	63312.2	72497	74787.3	69762.7	72258.7	60353.1	70852.7	64570.5	70244.5	70540.7	5	5	5	5	5	5	5	5	5	5	5	5	5	5	5
O15131	KPNA5	456669	461138	447216	457973	440204	426969	449717	466990	442364	424807	454794	445283	431287	473211	459251	14	14	13	14	14	13	13	14	13	13	14	14	13	13	13
O15143	ARPC1B	278810	281243	241633	286662	263779	301968	298852	318429	301162	300138	281707	273767	264361	305980	293310	13	13	13	12	13	13	13	13	12	13	13	13	13	13	13
O15144	ARPC2	5958772	5.65319e+06	5591900	5668109	5.57377e+06	5551164	5977570	6396016	5986765	5.88161e+06	6.12861e+06	5795344	5121729	6.7683e+06	6.43909e+06	30	31	31	30	31	30	29	31	30	30	30	30	29	30	31
O15145	ARPC3	2105199	2315279	2.09467e+06	2209578	2.20559e+06	2.49031e+06	2.44643e+06	2.39785e+06	2.27498e+06	2.51438e+06	2.44708e+06	2.38189e+06	2.24041e+06	2.40773e+06	2.5377e+06	15	15	16	14	14	16	15	15	15	15	15	15	16	15	15
O15160	POLR1C	463796	450175	535309	493723	488807	523070	436149	466128	436354	498155	532858	524901	504818	441798	470731	10	9	11	11	9	11	11	11	11	10	9	10	11	11	11
O15164	TRIM24	286578	264867	273918	284339	267228	241274	238741	267109	263978	218662	225614	259909	289243	247178	238620	24	24	26	25	24	26	25	24	25	25	24	24	27	26	26
O15169	AXIN1	22374.8	20952.9	20923.5	22004.9	20324.2	23056.8	23972.7	19736.5	25590.8	29856.3	22530.2	22124.2	18358.3	21840.8	22594.5	4	4	4	2	4	3	4	4	4	4	4	4	4	4	4
O15173	PGRMC2	1.89156e+06	1.94776e+06	1.98503e+06	1.99222e+06	2074551	2.17499e+06	2.02859e+06	2.07616e+06	2.11622e+06	2.1661e+06	2.0133e+06	1.9888e+06	1876527	1.94382e+06	2.0233e+06	8	8	8	8	8	8	8	8	8	8	8	8	8	8	8
O15182	CETN3	35896.7	28297.6	23366.2	31755.1	27828.7	24895.1	22949.3	23052.5	26737	28936.6	16069.4	30171.7	24871.6	27167.7	19472.5	1	1	2	1	1	2	2	1	2	2	2	1	2	1	2
O15211	RGL2	115679	122357	128113	121958	111391	128891	128637	125204	125450	133569	131356	133287	121147	137669	137070	11	9	11	11	10	9	11	9	10	10	10	9	10	10	11
O15212	PFDN6	1.42357e+06	1398901	1.30842e+06	1.28127e+06	1275878	1.49631e+06	1460595	1.36439e+06	1.33312e+06	1.53989e+06	1.4663e+06	1.43356e+06	1.40978e+06	1.52159e+06	1.50851e+06	11	11	12	12	11	12	11	11	11	11	11	11	12	11	10
O15213	WDR46	144151	133726	154463	152685	140777	132908	130024	120450	130182	129836	144821	154878	143216	130568	132466	9	9	9	9	10	10	10	10	9	9	10	10	8	9	10
O15217	GSTA4	536864	551671	549430	561087	598147	558905	586638	508649	524191	606423	599525	555442	467342	563081	542377	10	9	9	10	9	9	10	9	9	10	9	10	10	9	9
O15226	NKRF	294851	280416	282962	298385	293831	258469	240699	260993	260075	244976	244118	268921	282114	256526	250416	32	29	31	32	31	32	30	31	31	29	31	32	32	32	31
O15228	GNPAT	249751	256679	255439	250999	251778	245124	261907	273854	251186	253881	241646	252876	251976	241274	252647	25	28	25	26	28	27	26	28	27	28	27	26	26	27	26
O15230	LAMA5	68041.5	55462.3	62048	67260.8	61875.3	56391.5	51449.6	62362.5	71108.5	47689.8	31449.2	40915	47803.1	46394	42233.1	15	15	15	15	14	15	14	15	15	14	14	15	14	15	14
O15234	CASC3	63017.9	64750.4	66231.4	61344.7	60340.5	66973.4	59720	61228.8	60411.6	68194.3	66460.4	62230	56207.6	61134.7	60067.3	10	10	10	10	10	10	10	10	10	10	9	10	10	10	10
O15235	MRPS12	382163	330668	346302	371601	371918	353265	380232	392493	399075	312068	299117	342918	346416	363444	356528	3	3	3	3	3	3	3	3	3	3	3	3	3	3	3
O15240	VGF	7.87275e+06	7.40584e+06	7336014	7.18818e+06	7254406	8057335	7.67027e+06	7.52568e+06	7.80242e+06	8407531	9456114	8878570	10125381	8388424	8934824	56	58	57	58	58	55	57	58	58	58	58	58	57	57	58
O15254	ACOX3	158166	161722	171597	155966	158617	171908	166124	153353	155455	161414	174959	154662	169247	154046	152454	16	17	16	16	17	17	16	17	17	17	16	16	15	17	16
O15258	RER1	250049	239117	241313	276859	267373	248016	292167	290316	265476	261391	306911	290039	289958	272486	275918	6	6	6	6	6	6	6	6	6	6	6	6	6	6	6
O15260	SURF4	91683.5	76786.2	86049.5	83150.4	86765.1	81726.7	89496.1	101742	91081.2	99058.5	83218	86403.4	87255.1	85495.3	83100.1	6	6	6	6	4	6	6	5	6	6	5	5	4	6	5
O15269	SPTLC1	544795	528276	513906	527449	506527	545590	525770	526740	538886	505126	481221	507360	508404	520889	502178	13	13	15	15	13	15	14	14	15	14	13	14	15	14	14
O15270	SPTLC2	395586	370313	369866	373568	370177	372685	378186	361675	386977	361341	325738	366501	368353	359059	391462	19	20	20	20	20	21	20	20	19	21	20	21	18	17	19
O15294	OGT	1.19606e+06	1.2662e+06	1.22462e+06	1.21698e+06	1212377	1.21444e+06	1.29722e+06	1.2551e+06	1234206	1.24026e+06	1.17582e+06	1112574	1.18822e+06	1.18949e+06	1.2035e+06	54	53	53	54	54	54	55	54	54	53	53	54	53	53	54
O15305	PMM2	71235.9	80444.1	96271.3	80950.1	108458	100696	115173	83305.6	94903.8	86567.9	106353	56352.8	79505.7	85946.8	87288.5	1	2	1	2	3	3	2	2	3	2	2	3	3	2	3
O15321	TM9SF1	120673	113381	123429	119460	117826	124194	118341	116784	126624	130538	123656	136209	135920	132157	128348	6	5	6	6	6	6	6	6	6	6	6	6	6	6	6
O15327	INPP4B	163679	166935	150510	137666	155537	205288	218859	193837	190324	225338	279345	264138	219781	267319	255617	21	23	21	22	20	21	22	21	22	21	23	23	20	22	23
O15344	MID1	22004.7	27773.2	23905.9	31801.6	27019.6	32385.6	30330.9	25509.8	31294.5	33656.9	24716.8	23161.6	21799.2	20228.4	21315.9	4	4	4	4	4	4	4	4	4	3	3	4	4	4	3
O15347	HMGB3	1.42077e+06	1.38023e+06	1.41539e+06	1402346	1.37668e+06	1.19439e+06	1.1968e+06	1222053	1.28277e+06	1.14664e+06	1.24072e+06	1269606	1.34277e+06	1.2802e+06	1.18482e+06	25	25	25	25	25	25	25	25	25	24	25	25	25	25	25
O15355	PPM1G	2.13103e+06	2.12656e+06	2.05628e+06	2.25159e+06	2.11646e+06	2141101	1.9994e+06	2122557	2.11632e+06	2073815	2.11745e+06	2.16694e+06	2493726	2.15722e+06	2.21082e+06	23	24	24	24	24	24	24	24	24	24	24	24	24	24	24
O15357	INPPL1	135817	148371	138570	143410	138195	174603	167366	170644	165388	183174	206047	201220	185943	197515	203442	20	18	20	20	20	19	20	20	19	20	20	19	18	20	20
O15371	EIF3D	674357	675540	671052	679949	643787	635056	640704	674904	684079	604781	598016	642318	698068	656858	601718	28	27	27	27	26	27	28	26	28	27	28	27	27	26	27
O15372	EIF3H	588561	584434	615010	616068	588588	600549	584198	594429	596495	590744	579311	587577	552545	589248	582571	22	22	22	23	23	22	23	22	23	23	21	23	23	23	22
O15379	HDAC3	124679	123915	137658	150420	146642	103042	124342	132572	135885	85172.8	68148.5	103896	108271	112733	121584	6	6	6	6	6	6	6	6	6	6	4	6	6	6	6
O15381	NVL	59044.2	54859.2	58408.9	61331.1	61422.9	42250.9	50729.8	45279	48582.3	48068.6	42539	54721	51392.2	46588.4	48723.7	9	10	9	10	10	11	10	10	10	10	10	10	10	10	10
O15382	BCAT2	1.53805e+06	1346412	1.50702e+06	1.39872e+06	1.42413e+06	1.51527e+06	1.50465e+06	1.59012e+06	1.62896e+06	1.52506e+06	1.53633e+06	1542410	1.54321e+06	1.57975e+06	1606409	24	23	24	23	24	24	24	24	23	24	23	24	24	24	24
O15394	NCAM2	677791	704348	718397	683597	659323	1.05258e+06	1.00813e+06	926551	1.01363e+06	1.03076e+06	1.89305e+06	1951811	1.90443e+06	1.83829e+06	1.79707e+06	40	40	39	39	41	37	38	37	40	39	43	44	43	43	43
O15397	IPO8	147992	161330	146996	168921	151635	144096	140657	133328	140975	149229	152154	153020	139610	153386	150422	12	12	15	13	13	14	15	14	12	14	14	14	13	13	11
O15400	STX7	1.89807e+06	1.73927e+06	1.66281e+06	1.67406e+06	1.55281e+06	1.89086e+06	1.72417e+06	1.91966e+06	1852279	1.66739e+06	1657847	1.96941e+06	2116157	1.91847e+06	1809671	14	14	14	13	14	14	14	14	14	14	14	14	14	14	13
O15405	TOX3	38432	43705.8	46198	40270	35512.5	41052.2	38188	31067	35510.5	40693.5	35720.1	37738.2	25833.6	33484.7	31564.6	3	3	3	3	3	3	3	3	3	3	3	3	4	3	3
O15417	TNRC18	15362.3	13827.8	15990.2	15549.7	17422.9	13631.1	14605.7	15132.9	16269.3	14955	14804	14110	11935.2	13507.8	14710.1	4	4	4	5	4	3	5	5	4	5	4	5	3	5	5
O15427	SLC16A3	25358.6	20176.7	20654.1	24334.8	29004.8	15732.9	18482.2	20293.9	18114.6	15380.7	12674.5	14648.1	13309.4	13854.6	15690.8	1	1	1	1	1	1	1	1	1	1	1	1	1	1	1
O15439	ABCC4	109046	100064	108515	110381	113776	114471	112388	111494	113879	114116	136175	144915	134473	133363	130735	14	15	14	14	15	14	14	16	15	15	14	16	14	15	15
O15440	ABCC5	21341.4	21955.7	22069.4	21914	23652.2	27425.9	24611.5	24366.2	22622.2	25139.4	26644	20580.5	20301.6	23128.1	28023.4	5	5	6	6	5	5	6	5	5	5	5	3	6	6	6
O15446	POLR1G	73546.7	70262.6	80179	79120.4	81551.7	75091.9	72824.3	71982.5	78266.8	76430.4	78127	76558.5	90298.3	76269.9	76989.8	5	5	5	5	5	5	5	5	5	5	5	5	5	5	5
O15460	P4HA2	82836.3	72803.1	84961.1	80426.9	83661.6	98831.1	90312.2	86819.5	107517	97311.3	80232.9	85886	82286	81356.1	77512.8	8	8	8	8	8	7	8	8	8	8	8	8	7	8	8
O15484	CAPN5	650045	628484	663357	638377	633246	662638	688281	703361	712038	657875	718578	734607	741697	761456	763334	36	35	35	36	36	34	36	36	35	34	34	35	35	36	36
O15488	GYG2	7463.52	8985.08	5083.4	9054.11	5908.81	6992.71	7728.44	9704.53	5738.27	7800.17	4727.05	4088.99	2773.41	3745.15	4920.77	2	2	2	2	2	2	2	2	2	2	2	2	2	2	2
O15498	YKT6	2.14271e+06	2.23963e+06	2060043	2.0661e+06	2.08041e+06	2.33156e+06	2.23729e+06	2220568	2.12628e+06	2.45178e+06	2.08283e+06	2036572	2.10137e+06	2.24472e+06	1963560	23	22	23	22	23	23	23	23	23	22	23	22	23	23	23
O15504	NUP42	NaN	25844	29187.7	27502	18576.1	NaN	NaN	NaN	28334.4	12361.4	18291.9	25997.7	NaN	NaN	25322.4	0	0	0	1	1	0	1	1	1	1	1	1	0	0	1
O15511	ARPC5	910019	949920	871132	852527	904251	1.0183e+06	1.00034e+06	1038773	996218	1.04156e+06	1.01789e+06	974060	852433	1.13028e+06	1.08444e+06	9	9	9	9	9	9	9	9	9	9	9	9	9	9	9
O15514	POLR2D	135000	122186	134608	134766	126238	134697	113230	117321	129809	127831	106941	135602	133151	127085	132210	9	9	9	9	9	9	9	9	9	8	9	9	9	9	9
O15523	DDX3Y	245169	233630	264422	223399	253182	225701	250671	236059	257577	227117	231294	239189	239742	209015	229810	9	8	8	9	9	8	9	8	9	8	9	9	9	8	7
O15525	MAFG	60684.8	46020.4	45117.9	46343.2	43579.4	37990.2	44992	50668.2	53718.2	41663.1	58879.1	57944.5	46113.8	44687.7	37314.5	1	1	1	1	1	1	1	1	1	1	1	1	1	1	1
O15530	PDPK1	350348	402943	384542	380732	382187	436239	446160	432296	409046	459456	423940	384581	342661	423797	410992	23	23	23	23	23	22	23	22	23	22	22	23	21	23	23
O15533	TAPBP	19078.3	16413.4	19646.3	18746.7	20754.6	22379.8	24991.2	22596.6	26510.1	25105.5	13374.3	11793.9	14707.9	13431.5	14667.7	3	3	3	3	3	3	3	3	3	3	3	3	3	3	3
O15535	ZSCAN9	9763.86	8289.83	9576.4	11175.2	5026.17	6765.12	8519.58	13136.8	8366.8	8919.06	4933.03	7053.36	4402.13	7360.95	5971.73	3	2	3	3	3	3	3	3	2	3	3	2	3	3	3
O15540	FABP7	427724	381293	334013	379010	331720	441186	501645	472157	405310	469868	228907	196578	201739	206291	204463	7	7	7	7	7	7	7	7	7	7	7	7	7	7	6
O15541	RNF113A	167647	162759	150603	160985	160176	150182	141761	148903	152888	150411	144499	156038	171768	154676	147386	5	5	6	6	6	6	6	6	6	6	6	6	6	6	6
O15550	KDM6A	44670.2	45545	54061.6	49674.3	55099.8	39916.1	47118.7	40851.9	42197	45176.3	42528.2	42306.2	36226.9	39997.9	43669.2	9	8	9	8	8	8	9	8	10	10	8	8	10	7	9
O43143	DHX15	1.99445e+06	1.76757e+06	1.83849e+06	2.01915e+06	1.94735e+06	1.62537e+06	1.64291e+06	1.66993e+06	1665353	1.58172e+06	1.65007e+06	1.75749e+06	1.74376e+06	1.66594e+06	1.70721e+06	51	50	50	53	47	51	53	52	53	53	51	54	50	50	50
O43147	SGSM2	39659.5	40681.9	39562.1	32635.4	44610.7	52763.6	49675.6	46065.2	45943.5	55246.5	47958.6	45898.4	44650.6	43311.2	46205.5	10	10	11	10	9	10	10	10	11	11	10	11	10	11	10
O43148	RNMT	1.23758e+06	1.18608e+06	1.2154e+06	1.23261e+06	1.21963e+06	1.1586e+06	1.13064e+06	1.17731e+06	1.19903e+06	1118427	1.1193e+06	1180759	1.26422e+06	1.18763e+06	1.18268e+06	22	21	22	21	21	21	21	22	22	21	21	21	20	21	20
O43149	ZZEF1	361470	369818	351915	352406	362572	366581	361568	357267	351482	351443	329484	317727	324519	336945	342854	64	64	66	63	63	61	65	63	65	64	59	61	64	61	63
O43150	ASAP2	189773	209339	190484	196193	198628	195412	216505	217957	208283	203688	174827	182933	175428	209754	194534	21	21	21	20	21	21	21	21	21	20	20	19	20	20	21
O43151	TET3	8709.46	12703.7	11326.4	12513.8	10944.2	12445.3	12246.8	14662.8	15529.1	12908.7	11318.4	13004.3	10370.1	12019.2	6885.32	1	2	2	2	1	2	2	2	2	2	2	2	2	2	2
O43155	FLRT2	190290	194800	204379	190035	182635	156630	158449	165419	157731	147362	322965	380285	321156	336716	330878	11	11	12	11	10	12	12	12	12	11	12	12	12	12	12
O43156	TTI1	180844	188877	171732	195520	188322	180198	179237	167752	182199	172755	161203	163177	154006	162716	162311	12	12	12	13	11	13	12	12	12	12	12	13	13	12	13
O43157	PLXNB1	535726	554326	583629	545607	549546	539056	534850	526845	535298	522592	545207	556207	536038	535464	530114	48	46	47	44	47	46	48	47	48	46	46	46	47	47	47
O43159	RRP8	113519	104611	103930	115009	112053	95849.8	93493.5	95529.8	94611.7	99548.9	104454	109198	126513	96315.3	99713.2	8	7	8	8	8	8	8	8	8	8	7	8	8	8	8
O43164	PJA2	165771	168772	166106	172906	175674	201836	191542	184264	186295	204584	191414	203109	206668	189964	176940	16	16	16	16	16	16	15	16	16	16	16	16	16	16	16
O43166	SIPA1L1	16829.3	18947.7	15386.4	17201.6	15055.1	22125.9	22522.1	21279.4	22227.8	23034.9	17191.1	19367.8	19894.2	19176.4	17181.5	3	4	4	4	4	3	3	4	4	4	4	4	3	4	3
O43167	ZBTB24	331047	332637	301858	338281	348418	417277	339336	394829	387889	375231	357735	416781	436412	379875	379949	1	1	1	1	1	1	1	1	1	1	1	1	1	1	1
O43169	CYB5B	738150	834905	803262	784648	714932	905731	826576	748004	831069	864073	801331	808229	805990	679166	687937	7	7	7	7	7	7	7	7	7	7	7	7	7	7	7
O43172	PRPF4	570576	555662	619092	607539	568845	497768	527351	551132	550879	502331	532658	552642	603282	542568	543538	26	26	26	26	26	26	26	26	26	26	25	26	26	26	26
O43173	ST8SIA3	139127	136693	141126	143312	148857	112568	114027	124137	123766	122371	113145	127237	138142	120777	124117	8	11	12	12	10	11	11	11	11	12	10	10	10	11	10
O43175	PHGDH	3.56052e+06	3.56555e+06	3322585	3.64182e+06	3.39925e+06	3.15619e+06	3.30116e+06	3.33081e+06	3.04703e+06	2.95373e+06	3.22166e+06	3.11989e+06	3118034	3.33565e+06	3.37112e+06	26	26	26	26	26	26	26	26	26	26	26	26	25	26	25
O43181	NDUFS4	304875	266546	272084	256777	239385	261952	275803	305992	276589	285064	315178	294782	307061	291892	268209	7	6	9	7	5	9	9	6	6	8	6	9	7	7	7
O43184	ADAM12	7175.24	3846.18	5788.22	6521.99	5183.92	3595.83	6291.31	5747.49	5888.2	3519.48	3688.93	2956.07	3761.34	5273.29	5724.72	1	3	3	2	1	2	2	2	3	2	1	2	2	1	3
O43187	IRAK2	145598	102322	33930.1	41847.4	23394.6	93088.5	50797.7	148170	145758	32782.6	26775.9	36799.6	105743	115571	103685	1	1	1	1	1	1	1	1	1	1	1	1	1	1	1
O43189	PHF1	160855	157616	143400	161385	153165	154729	149674	162748	166547	132646	162202	165691	175996	168518	166292	11	10	11	12	11	11	11	11	12	12	10	10	12	12	12
O43236	SEPTIN4	67630.4	75702.2	74544.4	63448.9	67747.6	91625.6	94670.7	93133	89754.3	89804.7	74098.1	77231.3	75630.4	91572.6	89527	7	8	8	8	7	8	8	7	8	7	7	7	8	8	8
O43237	DYNC1LI2	1.69113e+06	1864094	1.78909e+06	1.75746e+06	1773687	1.87984e+06	1.87016e+06	1821619	1.88662e+06	1.89721e+06	1689455	1.78068e+06	1.81577e+06	1757165	1787290	35	36	34	35	34	35	36	36	35	35	35	34	34	35	34
O43242	PSMD3	2.78838e+06	2.83375e+06	2.64323e+06	2.74122e+06	2.69296e+06	2.75077e+06	2.76167e+06	2.79703e+06	2729535	2.82568e+06	2.75384e+06	2.70166e+06	2.91349e+06	2.6631e+06	2718695	47	46	48	47	45	46	47	46	46	45	45	45	46	45	46
O43251	RBFOX2	431051	415754	438055	439575	458714	500363	452249	426428	469686	498683	494025	486118	462578	446807	485417	12	12	12	12	12	12	12	12	12	12	12	12	11	12	12
O43252	PAPSS1	1065125	1.03117e+06	1.07755e+06	1.08639e+06	1.06766e+06	949389	1007772	971207	1.03356e+06	980040	1.08649e+06	1.08228e+06	1.16833e+06	1.06555e+06	1.02301e+06	32	33	32	33	31	33	33	33	32	33	31	32	32	33	33
O43255	SIAH2	19596.3	28537.5	26677.8	32375.8	26805.4	35728	42943.2	44220.7	37758.8	35852.6	19356	28839	27245.1	26959.7	27289.5	2	2	2	2	2	2	2	2	2	2	2	2	2	2	2
O43257	ZNHIT1	9859.97	9197.27	8503.33	10721.3	9660.19	5409.02	4797.02	3512.38	4906.12	5211.84	5788.13	6360.74	6372.61	7154.74	6970.2	1	1	1	1	1	1	1	1	1	1	1	1	1	1	1
O43264	ZW10	265549	253906	254909	266985	260354	241187	233717	252933	262139	231279	219655	241158	245251	241471	245487	23	23	22	23	23	23	23	23	23	23	23	22	22	22	23
O43272	PRODH	NaN	9297.46	10214.9	9841.16	10600.8	NaN	7493.16	5737.54	7230.18	3296.87	NaN	3125.98	NaN	3860.83	6298.09	0	1	1	1	1	0	1	1	1	1	0	1	0	1	1
O43283	MAP3K13	37925.5	34936.3	40533.1	20941.8	19655.1	73813.8	17744.2	26145.7	23784.8	21047.8	15007.2	17259.4	NaN	19541.4	19364.4	1	2	2	2	2	2	2	2	2	2	2	2	0	2	2
O43286	B4GALT5	47473.5	40294.5	32238.4	36723.3	35217.3	43861.5	44363.9	48295.9	37777.3	41219.4	48076.4	39264.3	40618.4	39504.4	41100.6	2	2	2	2	2	2	2	2	2	2	2	2	2	2	2
O43290	SART1	631604	608183	635622	644506	632988	592841	577289	577132	589782	597749	622754	644621	674857	578883	583710	39	39	37	40	40	40	39	40	39	39	38	39	39	40	40
O43291	SPINT2	224274	216944	209955	200530	195597	224964	234228	269974	231538	198736	191660	229722	261277	254498	255118	6	6	6	6	5	6	6	6	6	5	6	6	6	6	6
O43292	GPAA1	245524	205201	245950	215262	235377	260863	236238	219500	224163	263811	241169	216844	243412	187865	221620	8	9	9	8	9	7	9	9	9	9	9	8	8	8	7
O43293	DAPK3	52363.5	55665.2	56863.9	56931.5	59099.8	64575.3	57425.4	53455.5	56033.4	66332.6	62122.9	54280	51901.7	50484.9	44800.2	4	4	4	4	4	4	4	4	4	4	4	4	4	4	4
O43294	TGFB1I1	8807.18	10024.8	7921.88	9095.67	10152.7	12720.8	12469.2	14634.1	18634.9	18712	6336.48	4384.73	NaN	4353	5835.04	2	2	2	2	2	2	2	2	2	2	2	2	0	2	1
O43295	SRGAP3	671067	696954	666964	655192	659235	772462	739799	757704	710086	773898	673582	654824	636928	677266	679584	47	47	48	49	47	48	48	47	47	48	47	47	46	47	48
O43296	ZNF264	6599.44	4414.61	4518.8	3932.14	3310.9	3198.66	2930.33	NaN	NaN	4117.1	2819.66	4302.95	NaN	3768.2	2770.64	1	1	0	0	1	1	1	1	1	1	1	1	0	1	1
O43299	AP5Z1	115194	112689	116452	116379	115063	114828	116681	110756	121984	115942	113188	121365	116366	116689	118606	14	13	13	14	13	13	13	14	13	14	14	14	13	12	14
O43300	LRRTM2	17315.2	16290.6	16793.1	16785.8	17640.2	16004.6	18821.7	20098.1	19489.3	17670.6	13320.9	15586.5	14397.9	14895.8	11206.5	3	3	3	3	3	3	3	3	3	3	3	3	3	3	2
O43301	HSPA12A	5.44468e+06	5.7652e+06	5.46171e+06	4.97536e+06	5.21528e+06	7826609	7.25311e+06	7.11058e+06	6841406	7.90875e+06	6933444	6565265	6.64989e+06	6.59125e+06	6475001	68	67	68	67	65	68	65	67	67	65	68	68	67	67	68
O43303	CCP110	204338	213437	216952	210805	231878	216479	214664	186821	215396	216785	231568	239341	208662	230393	228103	22	24	24	24	22	24	24	24	23	23	23	24	24	24	24
O43306	ADCY6	72308.2	71858.3	74610.8	71703.5	70277.1	71041.1	67848.9	75936.4	73043	69126.3	67913.2	70746.6	71517.3	71236.1	69905.5	18	20	20	20	19	20	20	20	21	20	18	21	19	20	19
O43307	ARHGEF9	107236	120772	113665	116418	131022	115585	127242	117760	119268	133922	113397	113933	110882	113488	111651	6	7	8	8	7	8	6	8	8	8	7	7	8	8	8
O43309	ZSCAN12	18094.5	NaN	12730.8	16633.8	17786.9	NaN	NaN	16132.7	20085.7	11716.3	12309	NaN	14453.7	16058.8	18930.7	0	0	1	1	1	1	0	1	1	1	1	0	1	1	1
O43310	CTIF	612035	637252	627585	637639	664231	664615	639768	626248	620762	646630	667518	650435	678332	602097	640568	31	32	32	31	31	31	32	31	31	32	32	32	32	32	32
O43312	MTSS1	86642	84746.9	82517.3	89867.5	88550.8	84094.3	82416.6	83837.3	78868.9	93933.7	75290.3	76566.6	71523	72336.2	65069	4	6	6	6	6	6	6	6	6	6	5	5	6	6	6
O43314	PPIP5K2	841094	879355	803645	803016	828336	953357	988914	926039	906808	970598	934870	863306	831509	938758	925985	60	59	61	61	61	60	62	61	61	61	60	62	62	62	61
O43318	MAP3K7	148960	175691	161427	165261	162560	173945	173006	159572	168556	184941	163646	158448	148522	170950	166175	13	11	13	13	12	13	13	13	13	13	11	11	13	13	13
O43324	EEF1E1	764200	714533	687247	786303	728811	624001	676606	734969	705479	589056	635756	683703	700877	643904	661414	8	9	9	9	9	9	9	9	9	9	9	9	9	9	9
O43325	LYRM1	170211	154615	147868	162430	160263	163372	181826	187677	184928	159280	177954	182799	167693	186195	189666	6	6	5	6	6	6	6	6	6	5	6	6	5	6	6
O43347	MSI1	654880	629521	640545	700536	664818	565178	620972	601057	599115	575707	548416	607243	588833	588808	608822	19	19	19	18	18	19	19	19	18	19	19	19	18	19	18
O43353	RIPK2	32196.8	32730.5	34660.1	35100.3	30026.8	40486.8	39356	37496	37387.6	36953.1	33365.6	35165.1	23649.4	33477.8	36173	2	2	2	2	2	2	2	2	2	2	2	2	2	2	2
O43365	HOXA3	1049.82	2392.6	1756.02	2375.96	3717.92	NaN	NaN	895.122	NaN	NaN	NaN	2610.62	NaN	1811.51	2295.13	0	0	1	0	0	1	1	1	1	1	0	1	0	1	1
O43390	HNRNPR	17998994	17551216	17786028	17939566	17589904	16865622	16038127	16680906	16859472	16415942	16140745	17173594	17673746	15964973	15919449	48	47	48	48	47	48	48	48	47	48	47	47	48	48	47
O43395	PRPF3	642177	632399	649269	690331	657999	623467	603567	610299	621987	612636	616445	669223	692903	622206	632286	25	25	26	25	25	26	25	25	26	26	26	26	25	25	26
O43396	TXNL1	2.41554e+06	2.53479e+06	2.28277e+06	2.44047e+06	2.32903e+06	2.54539e+06	2.65634e+06	2.64808e+06	2461237	2.67467e+06	2.58368e+06	2.49381e+06	2.43298e+06	2.59416e+06	2.59021e+06	21	22	22	22	22	20	21	21	21	21	21	21	20	22	22
O43399	TPD52L2	381933	426742	427344	411703	398159	431456	407402	389511	399690	446550	405009	376292	377360	387357	329654	13	13	14	13	13	14	14	14	13	14	13	13	14	14	12
O43402	EMC8	452517	435760	430014	435421	440121	408882	471401	448751	476230	373870	317959	382262	425569	416643	443766	10	9	10	10	9	10	10	10	10	10	9	10	10	9	10
O43405	COCH	37980.2	34156.9	31873	35216.7	31348.7	38410.2	40869.9	47520.8	39693.1	41092.3	35144.1	37632.5	41369.1	33946.6	33033.6	2	2	2	2	2	2	2	2	2	2	2	2	2	2	2
O43414	ERI3	423071	424032	453084	437987	463067	410930	474923	412463	449251	411366	328559	360226	349188	425944	423061	10	10	10	10	10	10	10	10	10	10	10	10	10	10	10
O43422	THAP12	62951.6	59496.3	60744.4	63073.7	61961.8	54713	53698.1	54021.1	56220.2	52946.4	53223.1	53168.2	51425.4	53097.2	56844.3	10	9	10	11	10	10	11	10	11	10	11	10	11	11	9
O43426	SYNJ1	453367	491511	417871	449959	440254	539939	548441	526771	487630	557849	583817	521822	480719	569008	550040	35	33	35	37	36	37	35	33	34	34	35	33	37	35	37
O43427	FIBP	523993	502662	525388	516255	518972	441704	446294	450730	464521	470057	534690	507324	479093	521740	493899	13	12	11	14	12	14	13	13	13	12	12	12	12	13	13
O43432	EIF4G3	1.07311e+06	1.13615e+06	1.06917e+06	1.11114e+06	1.11283e+06	1.09369e+06	1.05556e+06	1.07051e+06	1.08053e+06	1122367	1.07013e+06	1.05515e+06	1.07915e+06	1.03389e+06	1.07193e+06	55	55	59	56	56	59	54	57	57	61	57	58	57	57	57
O43439	CBFA2T2	37969.1	39377.1	39431.1	42088.3	40258.6	35417.1	36775.5	34007.9	36271.8	35235.5	35222	42446.8	38107.5	37674.5	34006.4	12	11	11	12	10	12	12	12	12	12	12	12	11	12	12
O43447	PPIH	691497	655568	655611	672151	703631	693965	692841	685906	678090	690313	656951	671737	616353	652837	681220	12	11	12	12	12	12	12	12	12	12	11	12	11	12	12
O43462	MBTPS2	144520	134243	146249	138478	138853	113472	125585	154429	146499	99341.3	118107	130155	151448	144544	134005	6	6	6	6	6	6	6	6	6	5	6	6	6	6	6
O43464	HTRA2	390096	378733	412516	379377	378220	449441	384797	432120	417001	451648	468594	458256	438027	417634	422266	9	8	9	9	9	9	9	9	9	9	9	9	9	9	9
O43488	AKR7A2	574196	598352	622030	563287	617097	613273	622387	637639	639428	646932	602828	580784	536004	655466	643853	11	10	11	11	10	11	11	10	10	9	10	10	11	11	11
O43491	EPB41L2	192245	181430	186758	191583	186945	185239	181681	192350	189273	187398	169747	192049	193818	193153	188708	18	19	19	19	17	20	20	20	19	18	18	17	18	20	19
O43493	TGOLN2	109479	109888	128448	112673	114867	97500.8	104278	106650	111800	102600	115882	113157	127370	111093	107941	18	18	18	17	18	20	19	18	17	19	17	18	19	18	17
O43504	LAMTOR5	67349.8	71417.2	73020.1	77814.2	88417.6	70682.7	91067.7	80176.7	83434	70168	55682.7	80246.6	73973.4	88084.7	79241.7	5	5	5	5	5	5	5	5	5	5	5	5	5	5	5
O43505	B4GAT1	165448	146768	157064	161632	162961	187396	215257	215396	211087	189814	203450	223527	252999	228391	234916	10	8	9	10	9	9	9	9	9	9	7	10	10	10	10
O43513	MED7	10513.8	12203.8	11139.7	12500.1	12270.3	9071.68	14434.5	9600.02	13154.3	8485.86	5672.73	8767.96	8224.8	12372.9	8963.5	2	2	2	2	2	2	2	2	2	2	2	2	2	2	2
O43521	BCL2L11	7009.52	6174.37	7984.13	6978.34	6313.08	2093.09	4762.75	5810.53	7107.78	4256.63	3354.69	6085.29	5534.8	7412.38	4392.44	1	1	1	1	1	1	1	1	1	1	1	1	1	1	1
O43526	KCNQ2	148320	142673	158462	151706	143068	141179	141363	138220	145251	137664	152085	155136	153997	162092	143937	13	13	13	13	12	13	13	13	13	13	13	13	14	13	13
O43529	CHST10	44229.4	52050.2	58831.8	57276.5	52944.5	61744.2	54536.3	53723.4	56797.5	62513.7	57990.1	57830.6	58304.1	50640.3	54692.5	3	3	3	3	3	3	3	3	3	3	3	3	3	3	3
O43556	SGCE	80190	78102.3	84326.1	73833	73247.3	92154.5	91234	79297.7	85836.2	83222.5	81553.4	82589.1	85924.1	74379.5	73624.7	4	4	5	4	4	5	4	4	4	4	3	5	5	4	4
O43559	FRS3	26340.4	20893.1	26130.9	27080.2	26558.9	25509.4	25153.3	23446.4	26794.6	23313.4	21713.7	21464.4	9145.49	21312.1	22531.5	4	4	4	4	4	4	4	4	4	4	4	4	2	4	4
O43567	RNF13	137265	144089	154559	149493	137751	142710	138010	136894	137309	128864	127441	154426	148903	160755	124551	4	4	4	4	4	4	4	4	4	4	4	4	4	4	4
O43572	AKAP10	69946.1	76299.5	73032.4	68045.8	68317.8	72530.6	72255.9	73034.1	72073.9	73636.6	74120.7	69484	61810.8	72556.5	74161.3	11	10	12	11	11	12	12	10	10	11	10	11	12	10	12
O43581	SYT7	29399	32054.4	29454.5	29993.1	28400.6	39420.3	35471.5	32012.5	33061.1	35153.8	34470.9	36618	33203.3	32274.4	32825.6	6	5	4	4	5	5	4	5	5	5	5	6	6	5	6
O43583	DENR	1.09884e+06	1.27107e+06	1.07942e+06	1.14125e+06	1.24665e+06	1.33078e+06	1.3317e+06	1.24889e+06	1.19533e+06	1.42873e+06	1.28273e+06	1.12644e+06	1010383	1302405	1.26257e+06	7	8	8	8	7	8	8	8	8	8	7	7	8	8	8
O43592	XPOT	546186	540839	498378	538509	558623	553652	587140	625863	554924	562062	531232	507656	507441	530073	588175	33	34	32	34	34	32	32	35	31	33	33	34	33	33	34
O43597	SPRY2	49265.6	44375.4	35670.6	35218.1	21733.8	58810.2	49605.7	57378	62150.6	47492.6	17195.8	17895.4	19873.9	21289.5	24635.2	2	2	2	2	2	2	2	2	2	2	2	2	2	2	2
O43598	DNPH1	551750	594533	528353	575883	555082	684554	642177	748702	679787	705713	619608	620563	583201	772004	749897	8	8	7	8	7	7	7	7	7	8	8	8	8	7	8
O43602	DCX	14632734	15045319	14332862	13564005	13349290	14454772	13492616	13662084	13151062	14157996	14005007	13351945	13896109	14138052	12889609	42	42	40	42	42	42	42	41	42	41	41	42	42	41	42
O43610	SPRY3	28763.6	26841.7	29624.7	25818.9	28893.7	42891.7	40211.8	36688.4	37558.7	34345	20444.6	25494.9	23410.4	26238.3	27140.4	2	4	4	4	2	4	4	4	4	4	3	3	2	4	3
O43614	HCRTR2	156988	143247	141131	145085	135675	162938	159114	170837	155435	153800	121325	122725	103651	105847	111087	2	2	2	2	2	2	2	2	2	2	2	2	2	2	2
O43615	TIMM44	1387818	1.26018e+06	1303118	1.29525e+06	1.28062e+06	1.434e+06	1.33172e+06	1.3958e+06	1.35458e+06	1.35408e+06	1.40615e+06	1.48841e+06	1.57353e+06	1379999	1.38011e+06	32	32	31	31	32	32	33	32	32	32	32	31	33	30	30
O43617	TRAPPC3	1.0335e+06	1.1922e+06	1.066e+06	1.07638e+06	1.08137e+06	1.22417e+06	1.24351e+06	1.21948e+06	1.27547e+06	1.34469e+06	1.14211e+06	1.17044e+06	1.19286e+06	1.19413e+06	1.21662e+06	8	8	8	9	9	9	9	9	8	9	8	8	9	9	9
O43633	CHMP2A	287621	336778	306927	299472	299024	320827	325439	300894	304452	334769	332429	319728	291886	331359	338232	14	13	14	14	14	14	14	13	13	13	14	13	12	14	14
O43639	NCK2	633762	710669	705213	636318	680125	801506	800907	700445	749413	849703	742770	713674	654129	716542	725691	21	21	21	21	21	20	21	21	20	21	21	21	20	21	20
O43657	TSPAN6	484983	463040	518230	479336	501979	354377	450642	440401	436202	259509	234772	343819	359625	410911	428994	5	5	5	5	5	5	5	5	5	5	5	5	5	5	5
O43660	PLRG1	169755	160059	177871	176202	170815	164415	160150	164665	163701	165413	180681	191488	174621	172021	167378	24	24	23	22	21	24	23	24	23	24	22	24	23	23	23
O43670	ZNF207	905559	905727	957715	951181	964032	854403	889163	854126	876258	894708	889988	897672	870079	863095	911956	10	10	11	10	10	11	11	10	11	10	10	10	11	10	10
O43674	NDUFB5	1.09553e+06	1.06629e+06	1.14245e+06	1.10415e+06	1.13665e+06	1.13787e+06	1.03924e+06	1.00334e+06	1111685	1.16127e+06	1.12348e+06	1.16889e+06	1.17543e+06	1123628	1.06435e+06	6	6	6	6	6	6	6	6	6	6	6	6	6	6	6
O43676	NDUFB3	1.06669e+06	1.15693e+06	1.28376e+06	1.18805e+06	1.22594e+06	1.26007e+06	1158704	1.13813e+06	1.15427e+06	1.29775e+06	1.41055e+06	1.25578e+06	1.28573e+06	1.20408e+06	1.0437e+06	6	6	6	5	5	6	5	6	6	6	6	6	6	6	6
O43677	NDUFC1	20840.1	46545.5	34590.8	33378.8	36656.9	45066.9	27641.7	27577	25964.8	48253.1	30764.8	20321.2	68622.7	15083.3	24011	1	1	1	1	1	1	1	1	1	1	1	1	1	1	1
O43678	NDUFA2	1742327	1.73004e+06	1.98181e+06	1.77774e+06	1.80852e+06	2.0054e+06	1.8686e+06	1.5961e+06	1.74351e+06	1.91575e+06	2.04342e+06	2.13392e+06	1.94256e+06	1.79137e+06	1.84312e+06	8	7	7	7	8	7	7	7	7	7	7	8	8	7	7
O43679	LDB2	181123	166742	191363	181720	177439	214512	201113	185357	188548	236180	100238	97117.9	48157.8	81042.4	87821.1	2	2	2	2	2	2	2	2	2	2	2	2	2	2	2
O43681	GET3	1.64423e+06	1.65461e+06	1.69808e+06	1.65686e+06	1.69684e+06	1.81679e+06	1783992	1.62853e+06	1.69696e+06	1.78717e+06	1.72046e+06	1.71676e+06	1.6806e+06	1.62977e+06	1.66641e+06	13	14	12	13	14	13	13	13	14	13	13	14	14	14	13
O43684	BUB3	2.0575e+06	2.01627e+06	2.15202e+06	2.04223e+06	1.97413e+06	1.80963e+06	1.81615e+06	1.84076e+06	1.91052e+06	1.82373e+06	1.99027e+06	2.00265e+06	2.00678e+06	1.96474e+06	1.92552e+06	16	16	17	17	15	17	17	16	16	16	16	16	17	16	15
O43707	ACTN4	2.21679e+06	2113224	2.16829e+06	2.07278e+06	2099090	2427304	2.35567e+06	2.32528e+06	2.33618e+06	2.49282e+06	2591287	2574541	2452019	2.63454e+06	2.50539e+06	73	72	72	72	73	72	72	73	72	73	72	72	72	73	70
O43708	GSTZ1	381732	379855	393832	377250	420393	397432	382732	369187	380376	396489	414381	420330	396463	420011	430870	9	9	9	9	9	9	9	9	9	9	9	9	9	9	9
O43709	BUD23	190895	171857	180872	178951	184625	156272	150623	131159	151562	154324	158657	156109	150997	103233	128847	3	3	3	3	2	3	3	3	3	3	3	3	3	2	3
O43715	TRIAP1	214012	180603	176458	181039	168593	196307	216963	201564	202934	181429	180244	214690	211776	202512	213175	5	5	5	5	5	5	5	5	5	5	5	5	5	5	5
O43716	GATC	96769.9	93293.9	84286.4	91502.6	97460.9	106581	100672	94225.6	96336.5	98873.3	109318	101362	107777	91812.8	87687.9	4	5	5	5	5	5	5	5	5	5	5	4	5	5	5
O43719	HTATSF1	559105	518751	501954	547070	515181	453879	468290	503943	510773	439767	426777	466316	510357	510583	517333	30	34	33	33	31	34	34	33	34	34	31	30	32	35	34
O43739	CYTH3	13828.3	14449.9	19076	15252.6	16339.4	15264.7	15164.5	14455.5	14780.8	15849.3	15776.4	15251.6	14920.7	16125.9	13418	3	4	4	5	5	5	5	4	5	5	5	5	5	4	4
O43741	PRKAB2	264066	298660	280226	269414	324933	407613	419295	319920	320979	453405	419205	345942	260776	319879	360862	4	4	4	4	4	4	4	4	4	4	4	4	4	4	4
O43747	AP1G1	1.90224e+06	2.02595e+06	1.88258e+06	1.82941e+06	1.87119e+06	2.04558e+06	1.9807e+06	2.05288e+06	1.93905e+06	2.01563e+06	1922023	1.79461e+06	1.91344e+06	1.96032e+06	1.97929e+06	36	37	38	37	37	37	38	38	38	36	35	38	37	38	36
O43752	STX6	268405	274705	284449	279894	281042	303626	301721	275635	284302	322901	270048	268434	270849	265532	268294	9	9	9	9	9	8	9	9	9	9	9	9	9	9	9
O43759	SYNGR1	403038	413840	355981	408505	350027	415292	417029	489908	453628	399204	406992	432060	475113	460981	496329	3	3	3	3	3	3	3	3	3	3	3	3	3	3	3
O43760	SYNGR2	41165.6	30685.5	27754.4	37291.1	34927.5	19251.5	25401.8	27362.4	24122.4	19543.1	20448	17719.5	24798.3	21089	24059.4	1	1	1	1	1	1	1	1	1	1	1	1	1	1	1
O43761	SYNGR3	500178	593836	568681	540678	503293	646104	670117	705948	667568	657230	518427	548362	609580	601881	604089	5	5	6	5	5	6	6	5	6	5	5	5	6	5	5
O43765	SGTA	2.77853e+06	2897987	2.78337e+06	2.88417e+06	2.81667e+06	2.91768e+06	3.00379e+06	2.82601e+06	2.76895e+06	2993352	2.66299e+06	2.62842e+06	2.44208e+06	2.75305e+06	2.52876e+06	19	19	20	19	19	20	19	19	19	19	19	19	19	19	19
O43766	LIAS	58710.9	70148.4	62167.1	67435.6	64425.7	76851.8	65272.1	68736.1	66930.2	72102.8	62817.1	66902.9	79329.1	62626.4	54569.3	4	4	4	4	4	4	4	4	4	4	4	4	4	4	4
O43768	ENSA	78960.5	102412	100655	95603.4	109135	127363	121575	110130	106245	139131	131309	114610	84548.5	120540	129313	8	8	7	7	8	8	8	7	8	8	8	8	8	7	8
O43772	SLC25A20	519167	439056	442242	509549	498269	369058	456593	520107	514236	318617	420963	511042	423748	595078	522982	16	16	16	16	14	16	16	16	16	16	15	16	15	16	15
O43776	NARS1	1.21148e+06	1.26163e+06	1.20965e+06	1.18385e+06	1154528	1.30421e+06	1.28012e+06	1.30193e+06	1.22983e+06	1.36392e+06	1.32146e+06	1.25275e+06	1.19183e+06	1.34925e+06	1.25272e+06	37	37	38	35	37	38	36	36	37	37	36	34	35	35	35
O43791	SPOP	35227	34893.8	26111	26002.4	28110.2	35383.7	29545	30938.9	31895.2	29432.9	29526.9	29478.2	32167.8	28998.4	28632	2	2	2	2	2	2	2	2	2	2	2	2	2	2	2
O43795	MYO1B	2.1017e+06	2.11218e+06	1.97401e+06	2.09436e+06	1.99017e+06	1.96759e+06	1878510	2.0264e+06	1.97286e+06	1.91793e+06	1.5871e+06	1.59079e+06	1.77599e+06	1.5444e+06	1.61114e+06	53	54	55	53	53	56	56	55	56	55	54	54	54	53	54
O43805	SSNA1	80196.2	66225.2	64090.9	63802.9	66068.1	94908.8	72042.6	96309	78902.1	114146	97017.4	78787.4	65400.9	50426.1	45976.3	2	2	2	2	2	2	2	2	2	2	2	2	2	2	2
O43808	SLC25A17	22890.6	19575.3	20192	20389.8	17486.3	25942.3	21038.6	23630.6	24663.5	22424.8	22388.1	22645.8	25353.2	21187.9	24476.2	4	4	4	4	4	4	4	4	4	4	4	4	4	4	3
O43809	NUDT21	2.31328e+06	2.42574e+06	2.64635e+06	2.4645e+06	2.69792e+06	2.36219e+06	2.5571e+06	2.44856e+06	2.5331e+06	2.53684e+06	2.55783e+06	2.36975e+06	2.52642e+06	2413207	2.59804e+06	17	17	17	17	17	17	17	17	17	17	17	17	17	17	17
O43813	LANCL1	1.33731e+06	1.54423e+06	1.41299e+06	1.37617e+06	1.36504e+06	1371284	1.45933e+06	1.36103e+06	1.31529e+06	1.43127e+06	1.25178e+06	1.28477e+06	1196335	1.4117e+06	1.40424e+06	12	12	12	12	12	12	12	12	12	12	12	12	12	12	12
O43815	STRN	296433	326464	299806	317597	323172	318921	314923	311971	291036	321828	320837	295115	308363	317135	313066	19	18	18	20	20	20	19	20	19	19	18	19	19	19	19
O43818	RRP9	219312	203235	219980	226498	219457	180438	182777	198405	195563	187187	211389	225570	227887	202903	201056	13	13	12	13	12	13	13	11	13	12	12	13	13	12	12
O43819	SCO2	88830.7	90995.5	91710.9	89813.2	88214.6	105469	100074	95875.1	103349	108762	108366	110166	110077	101452	100476	6	6	6	6	6	6	6	6	6	6	6	6	6	6	6
O43822	CFAP410	49600.1	53732.4	55124.6	49713.9	52729.5	61311.6	58506	52371.6	56221.1	60253.8	59863.1	58560.2	53938.6	57454.4	53637.1	6	7	7	7	7	6	6	7	6	6	7	6	6	7	5
O43823	AKAP8	294020	291046	298904	306665	292823	252292	256639	258796	261286	244664	254883	273946	291500	260271	263502	17	17	16	17	17	17	17	17	17	17	17	17	17	17	17
O43824	GTPBP6	202852	205282	215014	212231	217875	211162	223075	210131	209896	204348	217399	218231	216613	203826	220801	7	7	7	7	7	7	7	7	7	7	7	7	7	7	7
O43826	SLC37A4	45672.9	43007.3	44834.4	50818.7	50458.2	47179.2	49015.1	48951.5	51924.6	46133.4	46243	51381.5	45854.6	50917.2	50333.7	2	2	2	2	2	2	2	2	2	2	2	2	2	2	2
O43829	ZBTB14	25661.7	18905.3	18953.4	21238.6	16607.6	10208.7	16060.9	21215.8	23306.5	12444.4	9116.23	8315.31	11481.7	16415.4	16617.6	5	5	5	5	3	5	5	5	5	4	4	4	4	5	5
O43837	IDH3B	596454	611312	603843	605949	590732	547992	540744	589440	555487	537701	603381	608664	602448	557358	571197	17	17	17	18	16	19	18	18	16	17	17	17	18	16	18
O43847	NRDC	704428	698211	668447	715976	704507	709238	738512	737716	743578	762869	714385	664708	698917	708216	719738	40	40	40	41	41	40	41	41	39	40	38	39	39	41	39
O43852	CALU	845699	801667	821966	861659	889134	1023005	939102	961392	967850	1012902	937085	940366	982543	841506	933594	22	23	24	23	22	24	23	23	23	23	22	22	23	22	22
O43854	EDIL3	9570471	9612157	9511183	8771939	9009998	10824670	10814698	11469202	11132919	9580185	10297914	11436165	10647035	12840488	12218575	34	34	35	36	33	35	34	36	36	35	35	33	34	36	34
O43861	ATP9B	46011.5	50464.1	49691	59858.4	54668.5	52895.6	45800.5	36047	42750.6	55453.6	49149.8	52964.7	38076.3	49209.2	32721.8	4	6	6	6	5	5	6	5	5	5	5	6	5	6	6
O43865	AHCYL1	661475	733986	647333	719882	671376	692703	672143	695699	695514	678794	695301	688340	667829	784936	725565	16	16	16	16	16	16	16	16	16	16	15	16	16	16	16
O43909	EXTL3	108581	89726.4	104522	103100	112597	98416.5	97386.4	97298	95404.3	97554.6	97099.4	111629	107336	107227	105081	12	16	15	15	16	16	12	16	15	15	13	16	13	15	15
O43913	ORC5	130217	130184	123203	138196	129468	96643.4	93933.1	107613	102508	97291.8	90846.6	99658.4	111096	97390.7	94487.9	10	9	10	10	10	10	10	10	9	10	10	10	10	10	10
O43920	NDUFS5	576643	531738	606540	518457	516583	495084	570638	574867	553031	484059	477548	549584	642720	623378	579536	7	7	7	7	7	7	7	7	7	7	7	7	6	7	7
O43921	EFNA2	13251	NaN	6720.43	7057.21	5308.69	7568.28	7318.41	9731.66	11831.9	10557.9	10718.2	9849.73	8533.08	9042.26	5910.13	1	1	1	1	1	1	0	1	1	1	1	1	1	1	1
O43924	PDE6D	299375	270503	297640	256240	271125	315702	325342	385325	353115	342766	283239	258651	243656	301765	290130	2	2	2	2	2	2	2	2	2	2	2	2	2	2	2
O43929	ORC4	61484.3	59095.9	59279.7	64870.9	65917.2	46629.8	51676.2	49288.3	51020.6	48236.9	50272.1	53709.7	51411	46942.6	50081	12	12	12	12	12	11	12	11	11	11	11	12	12	11	11
O43933	PEX1	468490	512566	522747	504380	510789	548275	509384	469592	494400	524738	513266	512302	512494	512849	503155	18	18	18	18	16	18	17	17	16	15	17	16	17	17	18
O60216	RAD21	278638	271898	275500	309320	293048	255186	251100	257216	253214	248074	277356	269492	291503	245699	250899	14	17	16	16	15	15	16	16	16	17	15	15	16	15	17
O60220	TIMM8A	157648	127361	136154	126454	117350	140276	152287	172491	160515	142741	128864	143837	172810	152786	147335	4	4	4	4	4	3	4	4	4	4	4	4	4	4	4
O60229	KALRN	721461	759659	702130	698493	725851	712810	731513	719538	710046	715510	674773	680542	634882	736686	723542	92	95	98	97	93	96	97	92	95	94	89	96	95	96	96
O60231	DHX16	254594	236524	246267	257990	253323	224999	220605	221797	233938	220277	227260	240861	242119	236799	227531	30	32	32	31	34	33	33	31	32	33	32	33	32	33	34
O60232	ZNRD2	191914	212417	183179	192771	164864	210165	205168	266232	208726	211775	159367	184239	165641	187610	182968	5	5	5	5	5	5	4	4	5	4	4	5	5	5	4
O60234	GMFG	119212	179484	125560	172053	142031	146292	205001	162648	192773	177710	141656	112899	117564	159034	160440	4	4	4	4	4	4	4	4	3	4	4	4	3	4	4
O60237	PPP1R12B	22115.7	22179	24214.9	22645.1	23283.7	32371.4	27178.8	24011.3	25803.8	27058.7	24416.4	21848.3	20051.5	23862.6	22472	2	3	3	3	2	3	3	2	2	2	2	3	2	2	2
O60238	BNIP3L	17895.4	24251.5	23126	18895.2	22352.9	28174.3	22245.9	21828.3	19904.4	25345.7	22176	17846	19163.3	19112.1	18149	2	2	2	2	2	2	2	2	2	2	2	2	2	2	2
O60241	ADGRB2	8408.85	5718	6796.61	6604.46	6970.93	10042	10629.1	12004.6	12262.3	10399.4	9436.06	8298.51	9385.17	7871.16	9423	2	2	2	2	2	1	2	2	2	2	2	2	2	2	2
O60242	ADGRB3	101608	95474.3	100417	99859.2	97869.3	99975.5	101718	104969	107362	103139	73029	78012.2	81448.5	78619.3	77717.8	15	15	16	14	15	16	15	15	15	15	15	14	15	15	14
O60243	HS6ST1	135417	126703	135378	136243	130557	115262	126951	131205	117906	117068	132338	131052	122938	132786	128819	12	12	11	12	12	11	11	12	11	12	12	12	12	12	11
O60244	MED14	106733	98422.8	100572	105112	102711	89965.8	89833.8	93055.2	94892.2	90070.2	80811.1	89646	90208.7	88840.9	88177.8	13	14	15	15	15	15	15	15	15	14	15	15	15	14	15
O60245	PCDH7	792163	788527	854110	707026	746206	895420	850830	763671	824327	892290	952368	964474	826507	891390	889152	28	28	28	28	28	28	28	28	28	27	27	28	28	28	28
O60256	PRPSAP2	1.51636e+06	1.59233e+06	1.46966e+06	1.52712e+06	1.50677e+06	1641067	1.62352e+06	1.62924e+06	1.58577e+06	1.73439e+06	1.38455e+06	1374668	1281181	1.44942e+06	1.37525e+06	24	21	23	23	23	22	24	21	24	23	22	21	21	21	24
O60262	GNG7	250081	240924	241482	213667	209457	285883	281257	253321	263265	252953	239779	290314	278100	272755	272518	4	4	4	4	4	4	4	4	4	4	4	4	4	4	4
O60264	SMARCA5	1.83947e+06	1.69391e+06	1.73994e+06	1.864e+06	1.79263e+06	1.41213e+06	1.4113e+06	1.49115e+06	1.48533e+06	1.38983e+06	1.49046e+06	1.62215e+06	1.5844e+06	1.52054e+06	1.4691e+06	55	57	57	57	57	57	57	57	57	56	56	56	54	56	57
O60266	ADCY3	62549.4	66187.3	65515	66368.2	59295.3	65384	67457.2	75527.7	65402.4	67778.4	62346.3	64049.8	70326.7	64731.6	62441.1	10	10	11	10	9	8	8	9	11	10	10	9	9	8	10
O60268	KIAA0513	209312	252354	225452	235732	231116	258212	244800	262446	226952	239307	178383	168410	183526	220638	223268	11	12	13	12	12	13	12	13	13	13	12	13	13	12	12
O60269	GPRIN2	107460	91151.7	89516.9	86937	81739.3	93639.3	91916	95162.2	84661.6	84992.6	100660	102010	111462	104285	108087	3	3	4	4	3	3	3	3	4	3	3	3	3	3	4
O60271	SPAG9	935630	956886	929173	981148	960204	993300	935453	957057	977962	999536	1.08027e+06	1.07678e+06	1.16287e+06	994667	1.03603e+06	44	44	43	43	44	45	45	44	44	44	45	45	43	44	44
O60279	SUSD5	61043.3	61354.6	64646.9	56998.1	52102.3	62889.5	62603.9	73406.3	62588.9	61054.8	61779.1	66455.6	69999.9	66687.2	62191.2	5	5	5	5	5	5	4	5	4	5	5	5	5	5	5
O60281	ZNF292	125777	114015	122342	130007	128178	100829	102886	108935	111129	100604	90287	108017	100929	103890	107493	32	33	33	33	33	34	33	32	33	34	30	32	32	32	33
O60282	KIF5C	7271743	7645293	7.36875e+06	6.85008e+06	6989316	8396985	8020871	7548436	7530574	8441599	7913260	7438053	6798343	7.76339e+06	7346891	113	113	114	114	110	115	113	112	113	110	109	111	113	113	111
O60285	NUAK1	18079.6	19202.6	16389.1	20974.9	21481.5	16537.1	18085.8	18930	17983.7	16019.3	10503.5	15632.6	15446.4	17007	18086.1	5	6	6	5	5	5	6	6	6	6	6	4	5	6	5
O60287	URB1	83690.8	73875.4	78593.1	84973.4	84804.8	67702.4	66190.8	69954.2	69372.9	65421.8	65870	73015.8	77852.6	68870.9	72986.4	20	21	23	24	21	24	22	24	25	23	21	24	22	23	22
O60291	MGRN1	314681	319234	286979	326946	295921	310750	328721	359825	328872	324843	355444	367667	386099	355842	364942	15	16	16	16	15	16	15	15	15	16	15	15	16	16	16
O60292	SIPA1L3	69007.4	69032.3	67112.6	68372.7	70622.2	69378.6	68587.7	64035.1	66211.7	66277.5	71467.5	70347.1	72097.1	74467.6	72301.4	17	19	19	19	19	19	19	19	19	19	19	19	19	20	18
O60293	ZFC3H1	28019.7	26422.6	26738.5	27494.3	30613.4	28040.1	28242.5	29834.3	29355.3	30660.1	30519.9	29397.5	32152.2	27257.3	26986.1	8	8	9	8	8	9	9	8	9	8	7	8	7	8	9
O60294	LCMT2	1626.69	25158.8	20447.2	23672.9	26805.4	52135.5	51749.3	43470.3	33473.5	44220.2	24553.1	24714.9	16065.9	22540.6	23707.2	2	2	2	2	2	2	2	2	2	2	2	2	2	2	2
O60299	LZTS3	80198.1	83764.9	78616.4	86866.9	74590.5	84866.4	77489.2	83699.5	85609	83630.6	82061.4	92841.4	95165.8	84084.6	85834.9	11	11	13	11	10	12	12	12	11	12	11	11	13	13	11
O60303	KATNIP	27127.3	30728.4	28393.4	28208.7	28543.9	33995.8	29158.2	31045.4	32320.7	35973.4	28358.4	29348.3	28753.6	26703.3	27700	3	3	4	4	4	3	4	3	4	4	3	3	4	3	4
O60306	AQR	278004	258306	273674	282390	277154	235883	230835	235084	232536	229875	244924	255131	264790	239256	240796	42	42	43	43	41	43	43	42	44	44	42	39	42	42	45
O60313	OPA1	1.44324e+06	1.38256e+06	1.40828e+06	1.38987e+06	1.39815e+06	1425638	1.34339e+06	1403273	1.38032e+06	1.38294e+06	1.50445e+06	1.51333e+06	1.54354e+06	1.42056e+06	1.4237e+06	78	80	84	82	80	81	80	81	79	79	80	81	80	78	80
O60315	ZEB2	13353.5	14187.3	11257.5	13684.4	11534	8805.41	10225.5	12312.7	11135.1	7481.18	15670.2	14314.6	11254.6	13504.3	14093.3	6	5	7	7	4	6	7	6	6	6	8	7	8	8	8
O60318	MCM3AP	159788	142408	155540	162035	153019	129798	131147	134877	140396	122923	127648	145961	146832	129490	135169	17	16	17	18	17	18	17	18	18	18	17	16	18	17	17
O60331	PIP5K1C	252091	261356	262176	226418	251417	298207	282335	285798	287319	310416	266812	262837	236548	251268	251555	17	17	18	18	17	17	18	16	17	14	17	15	16	18	15
O60333	KIF1B	553503	555642	551808	552005	526363	577452	566810	568044	574929	571727	561353	572717	551092	594672	586993	38	38	38	38	38	39	39	39	39	39	39	38	39	38	38
O60336	MAPKBP1	9050.03	12706.7	14731.4	11852.9	15556.2	12791.4	10346.7	12867.4	12595.4	13157.4	17010.8	11829.3	12768.3	11374.3	11682.1	4	3	4	3	4	4	4	4	4	3	1	3	3	3	2
O60337	MARCHF6	142112	130248	133878	130028	119010	126194	128593	133827	135909	106217	94257.5	118925	123034	118413	117851	4	4	4	4	4	4	4	4	4	4	4	4	4	4	4
O60341	KDM1A	570070	535277	571035	587930	581721	469078	464380	488865	487307	479319	510459	519779	548150	495836	516691	30	30	31	30	29	31	31	30	31	30	29	31	30	30	31
O60343	TBC1D4	79829.7	84696.6	83936.2	83959.3	83196.5	82318	87396.1	86249.9	80694.8	80880.3	77355.5	80058.9	77433.1	89845	90703.3	23	24	21	23	21	22	23	23	23	23	20	23	24	24	23
O60346	PHLPP1	23583.5	24282.7	25149	24017.1	24709.5	24007.3	22080.2	24820.9	21012.6	26560.8	21004.7	26915.7	27339.3	25042.9	23657.1	6	4	3	5	4	5	6	6	5	6	5	5	5	5	5
O60347	TBC1D12	53698	52410.5	46977.5	49514.3	49119	51512	46567.2	54597.6	51499	49102.2	39830.9	43574.5	42853.2	49445.9	42464.7	6	5	6	6	6	6	6	6	6	5	6	6	6	6	6
O60359	CACNG3	NaN	NaN	7555.81	7429.15	8079.34	7352.9	8038.28	11154.8	10136.1	6403.66	1586.88	NaN	NaN	2127.65	1409.12	1	1	1	1	1	0	0	1	1	1	1	0	0	1	1
O60422	ONECUT3	787526	780127	789066	791186	830225	602045	580259	619522	639799	610107	731952	781782	829891	727840	739958	7	7	7	7	7	7	7	7	7	7	7	7	7	7	7
O60427	FADS1	90655.9	82907.7	91888.3	94119.2	83224.6	84802.1	87378.3	82902.5	81829.5	88639.3	97375.3	92864.4	88840.4	87129.6	86278.4	7	7	7	7	7	7	7	7	7	7	7	7	7	7	7
O60437	PPL	41825.2	38562.4	43032.6	42239.4	42158.5	57987.3	50142.2	46318.4	51572.2	60394	37776.6	34888.2	33328.4	39018.6	34047	8	8	8	7	8	7	9	8	9	9	9	8	7	7	8
O60443	GSDME	668926	726120	647431	657739	649236	748365	721069	717336	696158	777871	693666	647461	588776	712856	671866	19	19	19	19	19	19	19	19	19	19	19	19	19	19	19
O60447	EVI5	31609	33668.6	35073.2	31838.3	34164.6	46260.7	42546.4	40084.1	42486.5	45045.9	40564.3	39313.6	33866.9	37005	34836.3	12	12	12	11	12	12	13	12	13	12	11	13	12	11	12
O60462	NRP2	303875	299010	325297	296932	317384	326606	329405	287782	317472	306026	212658	220864	219819	196757	212021	18	18	18	18	18	18	18	18	18	18	17	15	16	16	17
O60476	MAN1A2	157695	136159	153993	150083	163603	150225	149244	145937	138985	158275	170029	170060	168708	153570	148149	10	10	9	10	10	10	10	10	10	10	10	10	9	10	10
O60477	BRINP1	42206.1	31206.7	34407.4	37601.9	29927.9	31672.1	27464.9	37536	29036.1	28895.2	30793.3	38443.5	38145.1	30610.3	29690.7	4	2	3	4	4	4	4	4	4	3	4	3	3	4	4
O60486	PLXNC1	31482	28697.4	33752.4	30983.8	30514.8	35927.4	36381.4	34336.6	39251.3	34134.4	49210.6	50719.9	48690.8	56926.3	54248	11	13	12	13	13	11	13	13	12	12	13	14	13	14	14
O60488	ACSL4	1.15438e+06	1.11667e+06	1.17053e+06	1128131	1130970	1375481	1.35838e+06	1.33456e+06	1.30997e+06	1.32472e+06	1.27325e+06	1.23738e+06	1.30045e+06	1.21524e+06	1.23093e+06	44	43	46	45	45	46	45	44	46	44	43	45	46	45	44
O60493	SNX3	1.70091e+06	1.7495e+06	1.84954e+06	1738120	1.81993e+06	1.75024e+06	1727895	1.65904e+06	1.73795e+06	1.77982e+06	2.28425e+06	2.34087e+06	2.48695e+06	2.27787e+06	2.20782e+06	12	12	12	12	12	12	12	12	12	12	12	12	12	12	12
O60499	STX10	21919.7	19457.6	22898.2	20254.5	16634.7	21535.8	19474.6	15410.4	20066.6	21301.9	19012.3	18218.8	17650.9	17721.4	11715.1	2	2	2	2	2	2	2	2	2	2	2	2	2	2	2
O60502	OGA	1.4455e+06	1.52333e+06	1.45153e+06	1.45713e+06	1.4449e+06	1.46216e+06	1452638	1.44363e+06	1.48216e+06	1.54559e+06	1.39914e+06	1.38336e+06	1.34193e+06	1.52591e+06	1.42041e+06	43	42	43	43	41	43	43	42	43	42	42	40	42	44	44
O60503	ADCY9	88813.5	89091.2	100863	96510.6	80224.9	98060.5	95420	107948	83413	76387.2	85004	97209.4	87282.7	90010.4	90879.4	8	6	8	8	8	8	7	7	7	7	7	8	6	6	7
O60504	SORBS3	9845.08	9020.29	12106.6	11196.7	13137.7	17614.1	15721.7	16121.3	16357.4	19344.1	13520.2	11778.9	12255.1	16629.9	16701.7	3	3	3	3	3	3	3	3	3	3	3	3	3	3	3
O60506	SYNCRIP	1.72e+06	1.70105e+06	1.63854e+06	1.72085e+06	1669559	1699454	1.60551e+06	1.68729e+06	1732264	1702412	1.62756e+06	1.71701e+06	1.82824e+06	1.57994e+06	1.63582e+06	36	36	35	36	37	36	36	36	37	37	37	36	33	36	34
O60507	TPST1	42851.2	38471.2	45469	41261.5	41352.9	40369.3	29952.9	38337.1	42056.7	35112.1	41033.2	43080.9	37501	40953.5	41914.1	4	4	4	4	4	4	4	4	4	4	4	4	4	4	4
O60508	CDC40	150398	143892	153154	152855	153897	146881	140991	138350	145025	141523	139487	145183	148001	136799	135986	12	12	12	12	12	12	11	12	12	11	11	12	12	12	12
O60512	B4GALT3	18376.7	16072	18556.1	16960.1	19806.3	17677.7	19322.9	22050.1	17383	16299.5	18923.8	16968.9	20695.3	17966.9	16639.2	3	4	4	4	3	4	4	4	4	3	3	4	4	4	4
O60513	B4GALT4	19887.9	15634.1	18679.9	15542.3	20082.1	16622.6	18607.8	15171	16247.2	15895.1	18429.5	20363.7	22764.7	22070.7	19520.9	3	2	4	3	3	4	4	3	3	3	3	3	4	4	3
O60518	RANBP6	1.42105e+06	1.44275e+06	1.44444e+06	1.45686e+06	1.41137e+06	1.34558e+06	1.33892e+06	1.39875e+06	1.42925e+06	1.31516e+06	1.13875e+06	1.23171e+06	1.38263e+06	1.31571e+06	1345087	43	42	45	45	42	44	44	44	44	43	39	43	45	44	44
O60524	NEMF	564372	540411	548248	562135	572129	571651	557397	531566	587918	582217	582515	602914	575623	624472	566700	23	23	23	24	24	23	24	24	24	24	24	22	23	22	24
O60547	GMDS	530428	557313	522213	555258	553371	576158	555296	551308	564420	605019	470749	473497	463754	526241	474710	18	19	18	17	19	18	19	19	19	19	19	19	19	18	19
O60551	NMT2	122082	131031	125028	130337	128601	115372	114985	108515	107600	125505	130997	125555	109390	116279	115962	7	7	7	7	7	7	7	8	8	7	7	7	7	7	7
O60563	CCNT1	67723.3	64352.2	65879.1	65967.2	67335.4	66816	63986.3	61197.5	66888.4	66571	66710.4	64996.8	67518.1	62382.9	60723.2	6	6	7	8	7	7	7	6	7	7	6	7	8	7	7
O60568	PLOD3	174552	155141	173429	178304	170923	181834	185864	183982	202610	177710	165783	182265	202059	179357	183567	22	23	24	23	22	23	21	22	21	23	21	21	23	21	22
O60573	EIF4E2	54482.7	56508.4	53092.2	56612.8	55980.5	50521.3	54361.8	56432.5	56462.4	54609.5	51204.3	55639.9	57576.9	59035.3	55704.8	10	11	11	11	11	11	11	10	10	11	11	11	11	11	11
O60583	CCNT2	35891.7	32128.8	39937.9	32685.8	35126.3	34586.1	28988.9	30548.2	31984.9	33236.1	38340	35084	38751.4	32701.9	34897.8	6	6	5	6	5	6	5	5	6	6	6	6	5	5	6
O60610	DIAPH1	402539	428324	377055	412205	407604	497482	474620	483605	455746	507022	455451	432517	385729	429926	436807	36	36	36	36	36	36	38	35	35	36	37	34	35	37	37
O60613	SELENOF	472421	418866	481024	446157	425491	465251	457953	464032	510447	425556	434275	432174	479577	469710	391747	6	6	6	6	6	6	6	6	6	6	6	6	6	6	6
O60636	TSPAN2	92177.8	98519.4	96464	87579	84251.7	104600	110643	109423	92325.9	91550.7	76019.1	78475.9	89589.2	58882.1	44221.8	3	3	2	2	3	3	3	3	3	2	3	3	3	3	3
O60637	TSPAN3	7.85516e+06	7.57473e+06	7295099	7.71492e+06	6717756	5.07077e+06	5.89042e+06	5.485e+06	5024176	4.52242e+06	5.68815e+06	6.68824e+06	7.71524e+06	7176293	7123999	1	1	1	1	1	1	1	1	1	1	1	1	1	1	1
O60641	SNAP91	897783	972545	893320	886627	896121	1.08713e+06	979442	985867	964821	1.15876e+06	982786	903014	879664	925215	917291	21	20	22	22	19	22	21	20	19	19	20	20	20	21	21
O60645	EXOC3	725802	730754	707757	707441	701675	781864	763635	771136	740624	820333	725078	688901	685738	692385	718231	34	33	35	34	33	35	34	32	34	34	32	33	32	35	33
O60664	PLIN3	413731	425593	406981	399585	414238	589048	547037	531137	521352	616334	513112	441745	421541	475004	471146	15	16	16	17	16	16	16	16	16	16	16	16	15	14	16
O60669	SLC16A7	39125.5	36335.9	40772.2	37778	41568.3	53375.3	55904.2	49490.5	43851	50697.8	59643.1	47428.2	46993.9	34651.8	53002.1	1	1	1	1	1	1	1	1	1	1	1	1	1	1	1
O60671	RAD1	56783.2	43115.7	27400.5	34675.4	41711.8	35558.6	34606.2	38390.4	33004.5	39513.1	26414.2	23459.2	29338.3	21212.8	24824.8	1	1	2	1	1	2	1	2	2	1	1	1	2	1	2
O60673	REV3L	24993.6	25802.1	28949.1	28373.4	29415.4	27515.4	25537.5	25151.8	24845.6	26858.9	29990.1	28152.2	27224.6	23384.9	24945.4	13	12	12	11	10	13	13	13	13	13	10	12	13	11	13
O60674	JAK2	101709	105873	104143	95026.2	105040	101666	97460.6	105925	99533.6	96094.1	101061	106494	100639	103617	102942	14	14	14	14	14	14	14	14	15	15	13	14	13	13	13
O60678	PRMT3	150214	152606	157457	157245	183624	161462	269445	129653	152231	138920	117704	82933.4	129278	148495	131855	4	3	4	4	4	5	5	5	5	4	4	4	4	5	5
O60683	PEX10	NaN	13588.9	12335	NaN	NaN	16064.1	13347	5678.92	15582.6	14113.2	24334.9	15367	13684	18585.4	14907.2	1	1	1	1	1	0	1	1	0	0	1	1	1	1	1
O60684	KPNA6	290263	314379	305209	297569	295291	339647	319516	309903	314610	352226	266412	313671	322620	330127	292677	8	8	8	8	8	7	8	8	8	8	8	8	8	8	8
O60701	UGDH	1.08086e+06	1.02676e+06	961811	1.07077e+06	1.06049e+06	879132	879786	967045	956675	967046	900762	874184	905667	875072	887437	23	25	25	26	24	26	26	26	24	24	21	24	24	26	25
O60716	CTNND1	1.8557e+06	1.93918e+06	1.98923e+06	1.78041e+06	1.83213e+06	1.94885e+06	1.88451e+06	1912698	1.92813e+06	1.86611e+06	1.91353e+06	1.91109e+06	1961844	1.91633e+06	1933419	58	58	56	58	56	58	58	58	57	58	58	57	54	57	54
O60725	ICMT	44211.8	42887.7	46257.8	42973	47324.4	45751.6	41009.9	36897.6	37834.3	45245.5	45182.9	46264.6	35921.2	37694.1	38895	3	3	3	3	3	3	3	3	3	3	3	3	3	2	3
O60733	PLA2G6	59760.2	61364.5	62282.4	59984.1	63703.9	65013.1	63570.2	54462.2	68102.4	68308.8	55113.5	53647.8	43574.4	56900.6	53650.9	7	7	7	7	7	7	7	7	7	7	6	7	7	6	6
O60739	EIF1B	42431	45382.9	41408.5	46126.8	43573.9	45429	52232.5	49441.7	51271.2	39298.1	31507.3	46928	49175.6	52220.6	52541.9	4	4	4	4	4	4	4	4	4	4	4	4	4	4	4
O60741	HCN1	100606	98312.3	90454.8	87125.1	86209.8	114093	102970	122224	114397	110360	106467	106695	116751	104827	119120	11	11	12	11	10	12	10	10	10	11	9	10	11	12	11
O60749	SNX2	667910	707732	669554	679025	700317	738897	707265	702028	680896	777112	737290	712851	645069	696329	700211	20	21	20	21	21	22	22	22	22	21	21	21	21	21	20
O60762	DPM1	558627	503240	528401	521945	558956	555948	539796	542541	529109	557616	548234	560637	590528	542059	540894	9	9	10	10	10	10	10	10	10	10	10	10	9	8	10
O60763	USO1	2.57644e+06	2.60246e+06	2.49176e+06	2660808	2620329	2.66599e+06	2569689	2.60221e+06	2.65672e+06	2.67018e+06	2605820	2.67331e+06	2782879	2.55715e+06	2.5916e+06	49	50	49	50	49	47	49	50	49	49	49	48	49	48	49
O60779	SLC19A2	40110.9	41440.1	38530.8	41880.2	37137	45452.6	44661.9	45079.2	41696.4	48386.9	52752.9	44404.7	54184.1	42265.9	45011.6	3	3	3	2	3	3	2	3	3	3	3	3	3	2	3
O60783	MRPS14	133974	129463	139438	129435	135526	146502	135772	143338	144518	129338	149500	154435	171420	137430	136971	3	3	3	3	3	3	3	3	3	3	3	3	3	3	3
O60784	TOM1	782690	744450	733556	737860	741408	891422	813441	813499	811126	828636	875493	847097	855726	843895	845048	15	15	15	15	15	15	15	15	14	15	14	14	15	15	15
O60825	PFKFB2	110486	108642	110832	122271	116475	112490	124264	130578	125954	107617	101903	115277	115945	131439	137632	16	14	16	16	16	16	14	15	15	15	15	16	16	16	15
O60826	CCDC22	236161	251195	242553	239705	247718	281253	269958	255428	267371	293574	285515	280359	269760	272282	277080	26	26	25	25	26	25	26	26	26	25	25	26	24	25	25
O60828	PQBP1	221134	216185	224009	226001	219650	217828	202514	207455	214935	208792	236064	246360	248753	222381	207015	5	5	5	5	5	5	5	5	5	5	5	5	5	5	5
O60830	TIMM17B	68778.5	84661.2	77988.6	70351.3	68108.5	63839.5	68463.8	78972	72511.1	71038.4	58090.2	52169	71080.6	56111.7	46575.1	2	2	2	2	2	2	2	2	2	2	2	2	2	2	2
O60831	PRAF2	4222913	4.10101e+06	4.46949e+06	4.05576e+06	4433024	4714028	4.10819e+06	4.03055e+06	4048634	4288314	4663597	4.46986e+06	3909437	3.95276e+06	4143857	7	7	7	7	7	7	6	7	7	7	7	7	7	6	7
O60832	DKC1	911538	839901	866860	904751	886966	771785	752530	768395	772005	737925	860284	881296	930515	807565	797856	25	26	26	26	25	26	26	26	26	26	23	25	25	26	25
O60841	EIF5B	981952	972692	933027	1.00838e+06	975646	970969	947116	978503	963637	970769	958533	1.00273e+06	998217	983502	1.00683e+06	40	39	40	40	40	39	40	38	40	40	39	40	37	39	40
O60858	TRIM13	47989.5	48857.5	49891.8	46481.6	47641.9	40796.8	37887.8	39634.8	46778.6	39537.9	45159.6	43096.2	37515.1	44380.8	42795.6	11	11	11	12	10	12	12	11	12	12	12	11	12	10	12
O60869	EDF1	966120	969890	1.00455e+06	944647	873879	964739	890824	836879	925345	957666	1.00118e+06	983370	905527	1.05357e+06	893704	10	10	10	10	10	10	10	10	9	10	10	10	10	10	10
O60870	KIN	91901.1	93490.9	102128	99898.4	106136	93281.6	95763.3	84529.6	83112.3	94675.4	97700.9	97304.7	84248.5	90057.5	89982.6	7	6	7	7	7	7	7	7	7	7	7	7	7	7	7
O60879	DIAPH2	NaN	NaN	NaN	NaN	NaN	NaN	NaN	7217.47	NaN	NaN	NaN	NaN	NaN	NaN	NaN	0	0	1	0	0	0	0	0	0	0	0	0	0	0	0
O60884	DNAJA2	1.85967e+06	1.98757e+06	1.86535e+06	1.86874e+06	1.95652e+06	2210773	2.13679e+06	2133247	2.11424e+06	2.27022e+06	2.10147e+06	2.10312e+06	2.10836e+06	2.07319e+06	2.12826e+06	21	21	21	21	21	21	21	21	21	20	20	20	21	21	21
O60885	BRD4	299576	298223	291606	310414	302584	283877	271588	271453	286560	279793	279650	291706	297149	272807	276357	25	25	24	23	25	23	24	25	24	25	23	25	23	24	23
O60888	CUTA	533789	523054	551229	523462	580320	608721	653319	687854	619425	580311	580348	588154	557883	736081	676300	7	6	6	7	7	7	6	7	7	7	7	7	6	7	7
O60890	OPHN1	135882	145704	135701	139302	135533	149158	146806	143144	139054	149375	147608	137499	129481	146959	146804	26	26	25	26	24	26	26	26	25	25	25	25	25	25	24
O60906	SMPD2	40762.4	36075.4	41669.6	39752.5	42546.2	37720.6	42987.4	41589.8	41692.3	46704.3	41896.7	37124.1	36228	38545.3	38461.9	5	5	5	5	5	6	6	6	6	6	5	5	4	5	5
O60921	HUS1	36284	37212.3	33477.7	38248.7	39780.1	30626.3	37271	32341.8	37519.5	25949.3	27274.9	31783.1	26810.2	33679.5	35919.5	3	4	4	4	3	4	4	4	4	4	4	4	4	4	2
O60925	PFDN1	2.15301e+06	2.33166e+06	2.17693e+06	2.14621e+06	2.12549e+06	2372521	2237573	2.0244e+06	2.10645e+06	2.47356e+06	2.47529e+06	2.34891e+06	2.21976e+06	2450444	2.23653e+06	13	13	13	13	13	13	13	13	13	13	13	13	13	13	13
O60927	PPP1R11	136234	216608	192419	227487	213501	225551	233456	195944	218656	241793	237783	227133	181674	212787	234288	5	5	5	5	5	5	5	5	5	4	5	5	5	5	5
O60930	RNASEH1	51002.1	52101.4	53191.1	48899.4	47466.3	53159	54842.9	46557	53070.8	47692.6	65009.2	62247.8	48995.9	51298.7	58792	5	6	5	5	5	6	6	6	6	6	6	6	6	6	5
O60934	NBN	97077.7	98561.8	98699.8	102209	99553	87869.6	91630.9	92323.8	97731.5	86162.3	95156.1	95699.5	107587	92347.6	95626	17	17	18	18	17	18	18	17	17	17	17	17	18	18	18
O60936	NOL3	62105.3	67766.1	65656.1	67760.6	64227.8	75821.3	81922	81906.8	71750.2	81030.8	53813.5	64620.8	66113.1	54553.9	35941.8	4	4	4	4	3	4	4	4	3	4	3	3	4	4	4
O60939	SCN2B	41280.8	45272.7	46490.9	46472.9	46461.5	46531.1	40925.3	58295.1	46751.9	46795.7	43172	54606.2	53601.8	50865.2	56932.1	4	4	3	4	4	4	4	3	3	4	4	3	4	3	4
O60941	DTNB	471324	498981	502698	507382	494005	500095	505421	487502	464978	496964	445409	463684	445291	458624	488046	11	10	10	10	11	10	11	11	11	11	11	11	10	10	11
O60942	RNGTT	191542	185488	192430	201726	204975	168891	166796	168986	167335	160255	177160	182762	182229	181049	182566	17	18	16	18	18	19	19	19	19	18	17	18	18	17	17
O75027	ABCB7	459751	422428	421634	438836	428755	433110	409455	413526	425480	427396	476749	486196	479554	487272	432586	18	17	17	17	16	18	18	17	18	18	18	17	18	18	17
O75037	KIF21B	356622	364140	350115	343177	345157	350645	360728	365122	348043	343980	343818	353716	359437	383693	387480	39	40	39	40	39	39	40	39	39	40	40	39	40	39	39
O75038	PLCH2	130250	126233	119775	118547	115321	116681	123970	123856	111391	108464	116725	103292	110794	118757	117553	14	16	16	16	13	15	16	16	16	15	11	15	16	16	15
O75044	SRGAP2	738056	781507	755273	725458	729968	790331	783955	752261	728160	774802	778192	750332	729707	794033	784284	47	46	46	46	48	47	46	47	46	47	46	46	45	47	46
O75051	PLXNA2	122194	119041	123260	126065	121564	116861	117342	122847	120472	115846	93955.5	98445.3	102822	97061.6	98742.1	24	25	24	25	22	25	25	25	25	25	24	24	25	25	24
O75052	NOS1AP	32524.9	37113.7	37112.7	41343.5	34990.8	37097.5	37154.4	39797.6	41118.4	38020	20697	25823.2	22835.8	23998.6	23238	5	5	5	5	5	3	5	5	5	4	4	5	3	5	5
O75054	IGSF3	524834	504976	541801	478856	476525	595250	619585	649683	612615	583916	577996	583600	547830	573527	569246	38	38	38	38	37	39	38	37	38	38	38	38	39	38	38
O75056	SDC3	42151.3	35825.6	51717.6	37741.3	39795	67347.4	71809.5	59168.4	65273	59063.9	54311.1	63167	33357.1	67304.5	57737	3	3	3	3	3	3	3	3	3	3	3	3	3	3	3
O75061	DNAJC6	918768	977533	909022	913530	937639	1.04911e+06	1.02501e+06	994526	978603	1.08563e+06	1.07394e+06	1.00327e+06	940401	997570	1.01957e+06	24	24	24	24	24	24	24	24	24	24	24	24	24	24	24
O75063	FAM20B	89063.5	69502.1	91380.3	79267.2	89484.7	83567.5	86470.8	78935.3	83579.4	82753.1	105336	97768.9	94516.2	99521	96793.9	6	5	6	5	6	5	5	5	6	6	5	6	6	5	5
O75064	DENND4B	114214	125960	116796	115403	116890	105748	117058	120709	120151	103774	83979.1	98964.2	105897	117801	113606	13	13	13	12	10	14	12	12	13	12	11	12	13	13	12
O75069	TMCC2	86940.4	81059.8	87593.8	85831	90607.2	85295.9	87590.8	81180.6	85315	90877.9	86693.2	83326.8	83018.3	85035.2	76587.5	17	16	17	13	17	15	17	16	17	16	15	15	14	17	16
O75071	EFCAB14	30826.9	26617.3	29161	31603.7	25823.3	35444.9	22748.3	28297.8	27063.7	23937.1	27398.9	33093.6	25070.8	20144.3	23609.2	5	4	3	4	3	5	4	5	4	5	4	5	5	5	4
O75074	LRP3	9257.61	4845.99	6581.32	4194.5	5887.82	5612.02	7571.66	4508.65	5519.51	6209.69	5973.86	4691.83	5452.14	6228.63	4390.93	3	2	3	3	1	2	3	3	3	2	1	3	1	2	3
O75077	ADAM23	112904	104304	116554	97238.3	105699	143912	131296	133894	127447	140159	107179	112121	99451.9	92681	85564.4	8	7	7	8	8	8	8	8	8	8	9	8	8	8	7
O75078	ADAM11	10880.9	13089.1	14252	14231.5	13235.1	13210.5	15600	16009.9	12649.8	10824.1	17322.4	18329.1	22018.3	19969.6	21555.5	3	3	4	3	3	3	3	3	4	4	4	4	4	4	4
O75081	CBFA2T3	193815	200179	218661	213259	222460	189250	192738	189942	198411	193627	239416	248703	241163	220157	229644	8	8	8	7	8	8	8	8	8	7	7	8	8	8	8
O75083	WDR1	2.81585e+06	3.02156e+06	2.87562e+06	2826509	2.89204e+06	3168646	3.00771e+06	2.93117e+06	2847482	3150499	3.3366e+06	3.11594e+06	3.0915e+06	3265728	3.13492e+06	38	37	36	37	37	36	37	37	38	37	37	36	38	38	36
O75084	FZD7	61380.5	51073.7	51631.3	60579.6	60907.1	31794.8	37817.5	38945.1	45888.7	33383.4	25461.9	31638.3	31401.9	36125.2	32358.1	3	3	3	3	3	3	3	3	3	3	3	3	3	3	3
O75093	SLIT1	476441	427417	410781	450371	472828	359821	375670	415047	362639	341961	251573	260273	263785	259047	239494	26	27	27	27	26	27	27	27	27	27	27	27	27	27	27
O75110	ATP9A	2.03678e+06	1.96229e+06	2.06507e+06	1960937	2.05816e+06	2.11138e+06	2.13751e+06	2.11647e+06	2138970	2.0862e+06	2.03398e+06	2112208	2018984	2126951	2.06503e+06	48	46	47	48	47	47	47	48	48	48	47	47	46	48	47
O75113	N4BP1	306136	308820	284197	293224	285671	322722	323309	316782	310700	320202	312804	267519	254110	322877	315700	22	24	23	23	23	23	24	23	24	22	22	23	22	24	22
O75116	ROCK2	274552	284127	266545	268568	278791	299128	290529	293042	279304	306855	270850	260528	249703	263256	273276	44	42	43	44	44	43	41	44	44	44	43	40	40	40	44
O75121;P55082	MFAP3L;MFAP3	145682	135787	147337	129725	132904	149558	140301	144534	148170	156730	130955	136576	133117	125067	121654	2	2	2	2	2	2	2	2	2	2	2	2	2	2	2
O75122	CLASP2	1.31603e+06	1.39951e+06	1.28571e+06	1.24032e+06	1.28883e+06	1416934	1.4509e+06	1.44833e+06	1.37525e+06	1.4291e+06	1.40384e+06	1.39357e+06	1.36114e+06	1.51263e+06	1.4485e+06	66	66	67	68	67	66	66	66	65	67	64	67	64	67	66
O75123	ZNF623	7484.5	9487.84	3405.52	10153.1	NaN	532.04	NaN	7871.4	5867.69	6146.05	NaN	9969.54	14702.2	9000.77	NaN	1	0	2	2	1	1	1	2	2	0	0	1	2	1	0
O75127	PTCD1	41148.6	40767.7	41212.5	44626.5	43269.4	39888.3	42501.2	43543.6	44945.4	39995.9	41203.6	41057.2	48195.3	41477.2	46361.1	7	7	7	7	7	7	7	7	7	7	7	7	7	7	7
O75129	ASTN2	68495.7	69566.3	77176.9	67160.3	74857.6	76959.5	69596.4	68186.3	72833	71013.8	70168.7	76355.3	68542.3	74969.1	69881.8	12	15	15	15	14	15	15	15	14	13	12	15	13	15	15
O75131	CPNE3	1460063	1.68796e+06	1.32852e+06	1.55478e+06	1.46708e+06	1.38493e+06	1.6724e+06	1.69828e+06	1.54949e+06	1.51848e+06	1.24656e+06	1.23079e+06	1100355	1.50568e+06	1.41247e+06	23	23	23	23	22	24	23	23	23	24	23	23	22	24	22
O75132	ZBED4	27942.2	23163.9	24423.2	25451.7	32276.7	30429.5	26488.7	28377.9	25730.9	32271	30191	28069	34459.7	26460	25114.2	4	5	4	5	4	5	5	5	5	5	5	5	3	5	5
O75140	DEPDC5	95995.3	94247.5	89748.2	93448.5	99527.3	96782.6	90927.1	99289.9	90869.5	87364.7	93494.4	97226.8	97598.2	93746.4	90667.2	11	13	12	13	12	12	13	12	13	12	12	13	12	13	12
O75143	ATG13	80150.3	80325.1	82182.9	85342.3	80845.7	84669.9	90980.6	93357.1	91606.8	90495.9	80303.2	88559.3	86474.7	90014.8	88793.3	8	9	9	9	9	9	8	9	9	9	9	9	9	9	9
O75145	PPFIA3	1.38832e+06	1.49683e+06	1.45308e+06	1.36643e+06	1.36943e+06	1680992	1625706	1579924	1.5157e+06	1.70975e+06	1521311	1.47465e+06	1.39394e+06	1.48367e+06	1.42406e+06	59	59	58	60	57	59	60	58	60	59	57	58	57	58	60
O75146	HIP1R	381004	385436	366397	358651	363111	379744	364994	355473	343063	384091	387839	371525	344815	361138	357306	45	44	47	45	45	47	45	45	47	45	46	44	45	47	45
O75147	OBSL1	142321	134203	137236	135815	133459	143544	153686	153032	155793	136460	142095	136383	160645	154462	153714	21	21	21	22	21	21	20	22	21	22	20	21	20	22	22
O75150	RNF40	366705	361526	371611	372516	365116	341991	338725	326748	347720	327250	337363	356327	360083	345191	334300	32	34	35	34	34	34	35	34	36	35	33	34	33	35	34
O75151	PHF2	328355	289747	300719	297387	302289	282705	287346	277673	298018	275699	287584	309926	308655	257740	277265	14	13	16	15	15	15	15	14	15	13	13	15	15	16	14
O75152	ZC3H11A	282571	266564	269734	286131	264830	236225	232344	236230	241057	229789	241960	267191	276474	238426	230797	17	16	17	18	17	18	17	17	17	16	17	17	17	17	17
O75153	CLUH	501863	507478	491220	527625	506615	466265	461795	468422	477236	484266	455854	454211	489044	469602	463811	38	38	38	38	38	38	39	39	38	39	39	38	39	38	37
O75155	CAND2	1.07429e+06	1.15576e+06	1.09629e+06	1.11547e+06	1.09409e+06	1.25351e+06	1.20616e+06	1.16106e+06	1190464	1.28246e+06	1.20918e+06	1138033	1.11398e+06	1255490	1.2468e+06	32	33	33	32	32	32	33	32	33	33	30	30	30	33	33
O75157	TSC22D2	213657	241952	224366	226666	217521	253380	252070	248472	237947	266735	231554	232156	194745	238175	221407	7	8	8	8	7	8	8	8	8	8	7	7	7	8	7
O75164	KDM4A	55455.4	57945.8	60805.3	62570.5	65351.2	49576.6	61556	53153.4	57642	50238.4	48401.3	49995.4	43250.4	52762.9	53836.4	8	8	9	9	7	9	9	8	8	9	9	8	8	8	9
O75165	DNAJC13	286501	294002	281091	285248	296162	310375	303476	290926	303138	318617	294130	299870	279535	290179	293544	69	68	69	68	66	67	69	68	68	68	66	68	67	66	68
O75170	PPP6R2	458495	552329	493369	484997	524152	572535	558848	512427	511974	603125	461907	453465	442148	502198	524643	25	25	24	25	23	24	24	25	24	24	24	25	25	25	25
O75175	CNOT3	824180	799796	820950	807079	830300	817443	791695	743290	778256	835175	832269	849365	854481	781960	774524	20	20	19	20	20	20	20	20	20	20	20	20	20	20	20
O75177	SS18L1	169265	158840	162188	166066	179174	149677	150080	147333	154485	150734	168593	167501	177365	155504	162849	8	9	8	8	8	8	8	8	9	9	8	9	9	9	9
O75179	ANKRD17	370806	380952	380169	384162	374627	368368	371476	377859	380455	378320	386923	388857	385349	375345	373124	32	32	34	35	33	34	34	32	34	33	29	33	35	35	35
O75182	SIN3B	178005	162936	165783	169464	172058	150096	144955	157325	148769	143563	155055	169136	169653	156822	163833	21	21	23	22	20	23	21	23	20	21	22	22	21	22	20
O75190	DNAJB6	107612	130162	118178	121723	147401	249942	175587	129082	150561	278870	276840	237747	199516	122511	190319	10	10	10	10	10	10	10	10	10	10	10	10	10	10	10
O75191	XYLB	66387.1	74316.7	72560.9	70501.2	72404.6	80034.3	79236.2	65792.3	68903.1	83722.3	91762.7	90102.4	79063.6	88047.8	89491.9	1	1	1	1	1	1	1	1	1	1	1	1	1	1	1
O75208	COQ9	202130	177543	191173	198082	174086	211873	200838	212050	214592	210363	195485	210463	207265	187984	200960	10	10	10	8	9	9	10	9	9	10	9	9	9	10	9
O75223	GGCT	499099	529454	481867	469152	487576	531679	529703	518575	478273	578227	511505	440964	442771	510747	518746	13	13	12	12	12	13	13	13	13	13	12	13	12	13	12
O75251	NDUFS7	874002	891477	917759	925828	913062	950769	988368	910223	970877	960320	1.0857e+06	1050222	1.05408e+06	1.02148e+06	1.07499e+06	9	9	9	9	9	9	9	8	9	9	9	9	9	9	9
O75298	RTN2	39236.3	41741.9	45577.4	38082.2	39165.6	43035.3	48913.4	40197.9	44882.4	47114.1	47498.9	59834.8	48397.4	42016.9	45520.7	7	7	7	7	7	7	7	7	7	7	7	7	7	7	7
O75306	NDUFS2	2.40212e+06	2.09529e+06	2183686	2.23416e+06	2.2472e+06	2.28145e+06	2212787	2.33288e+06	2.33549e+06	2.24257e+06	2584845	2.62364e+06	2.66127e+06	2.54889e+06	2.46595e+06	31	31	30	31	30	31	30	31	31	30	30	31	29	31	30
O75312	ZPR1	337199	371758	346465	346174	354717	393183	392933	344332	371606	404408	370042	371072	346692	387945	371521	18	18	18	18	18	18	18	17	18	17	17	17	17	18	18
O75317	USP12	27325.4	5627.02	5263.64	10141.4	64887.3	26420.8	2938.15	3680.1	4940.01	2433.28	26364.1	10144.8	19117.4	30869.6	38507	1	1	1	1	1	1	1	1	1	1	1	1	1	1	1
O75319	DUSP11	99823.1	96137.4	103640	109319	108283	107807	96591.2	96216.9	102297	95988.9	85681.5	102931	93188.7	94328.5	98764.3	6	6	6	6	6	6	6	6	6	6	6	6	6	6	6
O75323	NIPSNAP2	930177	854535	879783	860845	861627	771961	879979	825943	807277	757267	839077	774389	846680	877684	808560	13	13	14	14	13	13	14	14	14	13	13	12	14	13	13
O75324	SNN	300805	296687	330215	287239	307035	395195	411631	356917	301162	372660	399976	401848	400864	393586	380690	1	1	1	1	1	1	1	1	1	1	1	1	1	1	1
O75326	SEMA7A	245052	239452	251779	222130	240440	205633	205129	210868	217595	198982	208422	211657	210646	212554	201047	17	17	18	17	18	18	18	19	19	19	18	18	18	18	18
O75334	PPFIA2	959764	992868	986009	942902	957680	1.11549e+06	1.05834e+06	1009627	1.02005e+06	1.20024e+06	1.13838e+06	1.10797e+06	994758	1.10695e+06	1.10217e+06	48	49	48	48	49	48	49	49	48	49	49	49	47	48	49
O75340	PDCD6	546970	565949	549642	562539	560191	563489	622300	531322	555329	616516	590396	547189	513336	574960	522441	9	10	10	9	10	9	10	10	9	10	10	10	10	11	10
O75347	TBCA	3.7514e+06	4213032	3.46618e+06	3.77386e+06	3.60186e+06	3915009	3.85816e+06	3.9712e+06	3699550	4.29093e+06	3953803	3.99579e+06	3.77908e+06	4.48732e+06	4.28124e+06	17	16	15	17	17	18	16	17	17	17	17	17	17	16	18
O75348	ATP6V1G1	2781696	2.83134e+06	2.84861e+06	2.74387e+06	2.75625e+06	2.8627e+06	2.93575e+06	2.80454e+06	2.75102e+06	2447688	2845093	2.82545e+06	2817644	3.14178e+06	3040574	9	9	8	9	9	8	9	9	8	8	9	9	9	9	8
O75351	VPS4B	588770	674073	637129	642956	681418	787863	755942	727397	685876	832015	762196	667047	591683	715866	730320	22	22	20	22	22	20	22	22	22	22	21	22	20	21	21
O75352	MPDU1	1.15238e+06	1.04507e+06	1.02236e+06	1108203	1.01094e+06	976674	955189	1.03716e+06	996985	910755	958280	987099	845149	919756	864145	2	2	2	2	2	2	2	2	2	2	2	2	2	2	2
O75354	ENTPD6	30775.9	29693.3	33443.5	31032.5	36495.2	32661.3	36805.9	35125.8	33512	29670.4	31090.7	31607	28578.9	28016.7	28665.4	4	3	6	5	4	5	6	6	6	6	3	5	5	5	4
O75356	ENTPD5	22955.1	24855.8	27047.2	18648.4	19238.6	21595	22181.9	30253.5	25881.6	17175	25115.3	20535	26391.8	21567.1	18219.3	3	3	3	3	3	2	2	2	3	2	2	3	3	2	3
O75365	PTP4A3	67892.8	57879	63484.4	62139.5	63580.2	61728.3	61575.1	58857.2	65545.1	61497.7	50612.2	55564.2	51545.4	58072.7	57023.6	4	4	4	4	4	4	4	4	4	4	4	4	4	4	4
O75367	MACROH2A1	8.33178e+06	7989836	7.96957e+06	8504606	8124726	7020329	6762115	7070219	7.04651e+06	6.94995e+06	7480972	8.07305e+06	8844530	7.3054e+06	7.33654e+06	24	24	24	25	24	25	24	25	24	24	24	24	25	24	23
O75368	SH3BGRL	549780	629179	565104	606486	685914	876251	854320	805357	785552	1.03887e+06	768932	692045	585610	759382	808099	7	7	7	7	7	7	7	7	7	6	7	7	7	7	7
O75369	FLNB	1.10538e+06	1.05916e+06	1.16223e+06	1189491	1.12722e+06	1.46172e+06	1387553	1.42324e+06	1.52061e+06	1.45185e+06	993699	956566	1.08285e+06	1.15799e+06	1.07619e+06	87	83	82	84	84	86	83	85	85	83	78	84	85	84	85
O75376	NCOR1	89737.3	89756.5	91346.7	91023.2	89026.7	83397.1	81983.6	78448.9	79416.6	80821.6	84409.8	86110.5	90105.2	80256.3	80740	30	30	27	29	27	27	27	28	30	29	28	28	27	27	30
O75379	VAMP4	129716	126576	123200	121526	121783	128182	117040	116450	128099	128520	141608	146922	138668	134811	119971	7	7	7	7	7	7	7	7	7	7	7	7	7	7	7
O75380	NDUFS6	840836	814800	812039	804389	789530	842811	819249	859891	852183	912904	833647	869010	952716	878966	851481	7	7	7	7	7	7	7	7	7	7	7	7	7	7	7
O75381	PEX14	333667	340946	342829	358649	330770	334539	332265	339808	320202	355039	348003	377459	367980	327992	326276	7	7	7	7	7	8	7	7	7	7	7	7	7	7	7
O75382	TRIM3	1.69604e+06	1.86358e+06	1.69865e+06	1633574	1734729	1.93367e+06	1740148	1.81642e+06	1.73072e+06	1.97743e+06	1864254	1.69409e+06	1.70074e+06	1.75172e+06	1.82646e+06	29	29	30	30	28	29	30	28	29	29	29	28	30	29	29
O75385	ULK1	117428	123281	117126	112109	115569	131559	122058	123565	121591	125214	115293	115019	115947	111874	116166	13	13	13	13	13	13	13	13	12	13	13	12	12	13	13
O75390	CS	9439214	8570926	8457755	8825598	8940400	8988896	8795642	10074394	9349919	9049953	9163624	9697715	9748073	9537882	9034664	30	29	30	30	30	30	30	29	30	30	30	30	30	30	30
O75391	SPAG7	246531	244947	258899	250726	279817	258564	265876	247516	258245	283265	309738	287081	271235	258213	253393	7	6	8	8	7	9	8	7	8	7	7	7	8	7	9
O75394	MRPL33	119802	122640	121795	124243	122300	120443	110282	124695	115892	120281	125874	139792	134921	113585	132568	2	2	2	2	2	2	2	2	2	1	2	2	2	2	2
O75396	SEC22B	1.2629e+06	1.25677e+06	1.26847e+06	1.23487e+06	1.20147e+06	1.33508e+06	1.28308e+06	1.28462e+06	1.31695e+06	1.30996e+06	1.29622e+06	1316504	1.3727e+06	1.27129e+06	1.24612e+06	20	20	18	20	20	19	20	20	20	20	20	20	19	20	20
O75400	PRPF40A	1.33866e+06	1.28754e+06	1.3379e+06	1.389e+06	1.39486e+06	1273564	1.22422e+06	1.26877e+06	1.27061e+06	1.29662e+06	1.21374e+06	1.32661e+06	1.35008e+06	1179091	1.2385e+06	25	25	25	24	24	25	25	25	26	25	25	24	23	26	23
O75410	TACC1	85142.6	101034	95472.6	102259	89148.9	116066	110124	117498	117952	118933	101646	105914	107866	98609.9	101679	18	16	18	15	15	18	14	17	16	18	15	15	14	16	17
O75414	NME6	86655.2	83682.1	91124.3	83686.8	87944.8	85812.1	82367.8	73540.7	81905.9	85694.8	91114.5	86425.6	87405.9	76155.4	84124.9	5	5	4	5	4	4	5	5	4	5	5	5	4	5	5
O75420	GIGYF1	60505.8	59759.5	58837	52154.1	58631.3	52056	55748.3	56126.1	56212.5	61067.6	56103.3	60957.6	60586.2	55793.2	53439.5	7	8	7	7	7	6	7	8	8	7	8	7	7	8	8
O75425	MOSPD3	42868.3	45506.9	48373.2	46087.3	44434.6	42064.6	48075.5	50134.8	45703	42264.3	35436.8	41373.1	37318.6	31977.3	34680.7	2	2	2	2	2	2	2	2	2	2	2	2	2	2	2
O75427	LRCH4	79285	79519.2	75278.2	77248.3	72156.7	89116.4	89623.1	84877.5	92544	88982.8	84934.2	82526	78415	83825.8	86732.7	12	10	12	11	12	11	13	13	13	12	11	13	10	12	10
O75431	MTX2	1.01297e+06	954292	1.07574e+06	1.01076e+06	1.01353e+06	985248	1.01788e+06	1.02421e+06	1.03486e+06	1.0042e+06	930700	982510	972265	1.0395e+06	1004375	13	13	13	13	13	13	13	13	13	13	13	13	13	13	13
O75436	VPS26A	2.00966e+06	2.10362e+06	1.94985e+06	2.05742e+06	1.97416e+06	2.14301e+06	2.07571e+06	2.1608e+06	2.08505e+06	2189954	2.18677e+06	2.26191e+06	2.30732e+06	2.24248e+06	2.22163e+06	20	19	19	18	20	17	19	19	18	19	18	18	19	17	18
O75438	NDUFB1	474203	475247	447252	436964	452368	447620	413144	458805	417097	491685	410905	390472	479779	376753	441680	7	7	7	7	7	7	7	7	7	7	7	7	7	7	7
O75439	PMPCB	1.23446e+06	1.12858e+06	1.22311e+06	1171069	1.21141e+06	1.24538e+06	1.24789e+06	1.21951e+06	1.31e+06	1.18784e+06	1.15346e+06	1.28763e+06	1.29578e+06	1.24602e+06	1.21493e+06	23	23	22	23	23	23	23	23	23	23	23	23	23	23	23
O75446	SAP30	88952.4	77210.7	67893	56275	81759.6	49828.7	66303.7	64499.3	64460.7	41086.1	40594.8	54448.7	60071.1	58663.7	64279.5	1	2	2	2	1	2	2	2	2	2	2	2	2	2	1
O75448	MED24	92790.8	86493.9	88265.4	90591.1	84060	75027.4	77868.3	77044.1	84783.5	71491	73906.1	77097.1	80130.1	78924.8	78840.3	17	19	19	20	17	18	19	19	19	19	18	18	17	20	19
O75460	ERN1	18704.4	17616.1	14722.6	16585.1	12335.3	14995.7	15897	15542	17063.5	13796.6	17673.7	15041.2	16697.5	16741.9	10948.9	5	5	5	5	4	3	5	5	4	4	5	5	1	4	4
O75461	E2F6	17501.1	13919.3	13218.8	13244.3	13649	8161.44	10916.1	10104.3	12371.1	10758.5	11632.3	8214.92	8596.55	7162.07	7192.95	1	1	1	1	1	1	1	1	1	1	1	1	1	1	1
O75467	ZNF324	52505.1	44928.3	53446.8	44705	42553.8	44487.9	45048	35704.8	51563.6	42968.4	46831.2	49166.6	42751.8	46415.4	40635.7	5	4	4	5	5	5	5	5	5	5	5	5	5	5	4
O75475	PSIP1	2.16004e+06	2.0294e+06	2.15198e+06	2.15781e+06	2.07709e+06	1.82236e+06	1.84248e+06	1.84212e+06	1869859	1.76208e+06	1.85254e+06	1.98167e+06	1.85457e+06	1.76766e+06	1.74415e+06	34	33	35	35	32	34	35	34	34	35	33	32	32	33	31
O75477	ERLIN1	185642	191356	207592	213192	203322	166264	192442	193069	200454	176317	174746	180943	179360	177374	169690	8	8	7	8	7	8	8	7	7	7	7	7	8	7	7
O75486	SUPT3H	9784.94	NaN	NaN	567.239	12297.6	9655.46	NaN	NaN	4849.1	NaN	8833.47	11339.3	12143.1	NaN	10270.5	1	0	0	1	0	1	0	0	1	1	1	1	1	0	1
O75487	GPC4	14862.8	19957.7	20793.3	20165.1	23148.3	23700.8	32138.7	22547.1	30313.9	18146.4	5002.47	11023.7	7964.76	14020.6	14856.3	5	6	6	6	5	4	4	4	6	6	4	4	4	4	4
O75489	NDUFS3	3.36007e+06	2.97262e+06	3102053	2987082	3.02751e+06	2.97722e+06	2912360	3.39133e+06	3.13114e+06	3.02839e+06	3443378	3.50814e+06	3788671	3500675	3.26153e+06	24	26	23	25	25	26	26	26	26	26	26	26	26	26	25
O75494	SRSF10	639790	663669	692160	682674	698770	635266	609124	598746	631442	628515	637645	686308	688564	640563	631118	12	12	12	12	12	12	12	12	12	12	12	12	12	12	11
O75503	CLN5	644803	649690	701149	683545	670168	619161	640832	604706	684179	585468	580408	610023	616860	617832	615019	6	6	6	6	5	6	6	6	6	6	5	6	6	6	5
O75506	HSBP1	132133	133574	131698	116745	136060	168191	152104	107711	131565	175738	167907	149655	103605	161935	162396	6	5	6	6	5	6	5	6	6	6	6	6	6	4	5
O75509	TNFRSF21	192035	219549	221851	198281	201343	219059	239099	234178	239964	244745	185930	185174	183679	202538	196668	12	12	12	11	11	11	11	12	12	12	12	11	12	12	12
O75521	ECI2	298983	282099	286791	283273	288900	262326	282159	263887	277803	242533	227857	271662	271566	290235	263326	11	11	11	11	10	11	11	11	10	11	10	11	11	11	11
O75525	KHDRBS3	1.91902e+06	1855357	1.93156e+06	1.93381e+06	1.84371e+06	476616	440946	429757	449852	464051	445257	488574	573037	474580	436144	12	14	15	14	11	16	16	16	14	14	13	12	13	12	12
O75528	TADA3	154560	157699	166221	171020	175766	156126	152921	150676	148154	159061	142949	157412	154407	141186	160280	8	7	8	8	8	8	8	8	8	8	6	8	8	6	8
O75529	TAF5L	118628	114220	118314	113009	114952	102703	121653	122934	113081	100894	98140.9	103350	112547	115896	105778	7	8	8	8	7	8	7	7	8	7	6	6	8	7	7
O75530	EED	117517	116801	116342	129021	131033	96273.5	95892.6	95270.4	93575.2	97257.2	100074	96767	106725	91784.1	96337.6	11	11	10	10	10	10	11	12	10	11	11	11	9	11	11
O75531	BANF1	656086	771194	700716	688409	620358	661018	567893	664753	617832	704489	723064	645002	708879	657089	602976	11	12	12	12	11	12	11	12	11	12	11	11	11	12	12
O75533	SF3B1	2025110	1.95309e+06	2.0107e+06	2.02568e+06	2.02312e+06	1.93142e+06	1.83876e+06	1.87415e+06	1.90932e+06	1.93176e+06	1.98758e+06	2032407	2.11081e+06	1.83985e+06	1.91621e+06	76	75	77	74	76	77	76	77	77	76	74	78	76	74	76
O75534	CSDE1	2115642	2.15549e+06	2.0868e+06	2.12875e+06	2.08836e+06	1.99264e+06	2.05127e+06	2.00756e+06	2.09752e+06	2.03799e+06	1.91866e+06	1.99536e+06	1.99133e+06	2.10844e+06	2.08684e+06	49	50	48	49	49	49	49	48	49	49	48	50	49	49	50
O75553	DAB1	258272	323707	258844	303201	259994	367238	294466	363730	302172	351351	313486	232829	277159	310849	324642	1	1	1	1	1	1	1	1	1	1	1	1	1	1	1
O75554	WBP4	89145.6	83360.1	85393.2	98396	83013.3	73772.1	75916.2	98575.6	88626.8	64799.8	59794.5	71982.6	106417	90193	93832.3	4	4	4	4	4	4	4	4	4	4	4	4	4	4	4
O75564	JRK	8562.81	8922.28	10971.3	9584.85	7207.95	6694.74	7077.55	4671.2	7982.02	7031.85	6413.27	6164.77	7111.16	7598.25	5832.85	1	2	1	2	2	2	2	2	2	2	2	2	2	2	2
O75569	PRKRA	3592276	3.52313e+06	3.5499e+06	3509382	3.25835e+06	2.86981e+06	3.09139e+06	3044869	3.1683e+06	2.53583e+06	2.66893e+06	2897473	3.28922e+06	3233281	3.1033e+06	23	23	22	23	23	23	23	23	23	22	23	23	22	23	22
O75570	MTRF1	14592.5	15029.6	19061.1	18373.5	16023.9	15795.3	19393.6	20556.7	19012.7	11411.9	12729.1	15889.9	18787.9	17584.3	19281.6	3	3	3	3	3	3	3	3	3	3	2	3	3	3	3
O75575	CRCP	37423.3	23131.1	25601.9	24655.5	31559	26410.2	28450.2	24271.2	23326.8	29181.1	22863.9	26088.1	27660.5	24440.6	26740.9	1	1	1	1	1	1	1	1	1	1	1	1	1	1	1
O75581	LRP6	61463.6	61252.3	63318.5	60639.6	65529	61594.3	61777.5	59544.2	63099.2	64204.2	63347.2	63674	59828.1	58311	61171	8	8	7	8	7	8	8	7	7	7	7	8	7	7	7
O75582	RPS6KA5	296417	298124	292848	309497	294333	287558	287489	279486	286866	286487	290237	287716	302410	276714	278868	23	24	25	25	24	25	25	23	24	24	23	23	23	24	25
O75586	MED6	75113.9	77518.2	78211.2	77221	74280.5	71997.2	67917.6	69522.6	76491	65812.5	67127	68519.7	78029.1	72956.3	73749.6	5	4	5	5	4	5	5	4	5	4	4	5	5	5	5
O75592	MYCBP2	497817	484483	503583	482806	495036	528503	504782	499526	518120	527396	477518	495598	476080	481124	478401	64	66	64	66	66	67	65	65	66	65	65	64	62	66	64
O75600	GCAT	130732	122539	137965	128369	133726	147055	152380	166029	162803	150578	137470	145052	161233	146985	152030	8	9	8	9	8	8	7	9	9	7	9	9	8	8	9
O75607	NPM3	135708	107568	100202	123163	96241.5	99941.1	120770	110569	111393	53433.1	61823.4	89642.4	107283	81148.8	108004	2	2	2	2	2	2	2	2	2	2	2	2	2	2	2
O75608	LYPLA1	2502308	2.66553e+06	2608858	2.57311e+06	2.71491e+06	2599193	2.96764e+06	2770609	2.83449e+06	3112264	3.02076e+06	2.80333e+06	2607341	3.23363e+06	2955506	9	9	9	9	9	9	9	9	9	9	9	9	9	9	9
O75616	ERAL1	67952.8	66462.1	72617.4	76639.8	78178.1	69125	74678	82214	81263.8	65565.1	77208.2	73239.1	76924	72298.6	77606	8	8	7	7	7	7	8	7	7	8	8	8	6	7	8
O75643	SNRNP200	1.81476e+06	1.69902e+06	1.74136e+06	1.83232e+06	1847830	1.57619e+06	1.56252e+06	1609804	1.6057e+06	1.54128e+06	1.60671e+06	1695392	1.65107e+06	1.56322e+06	1.60832e+06	111	116	114	115	111	117	118	115	117	117	116	117	113	117	114
O75648	TRMU	75200.2	65588.3	78052.8	72838	84124.1	67845.4	75273.4	77214.7	73566	69757.1	75189	74052.6	77018.9	80466.6	79402.3	11	11	11	11	10	11	11	10	10	10	11	11	10	11	11
O75663	TIPRL	1.05247e+06	1.19615e+06	1.0611e+06	1072230	1.12728e+06	1.18081e+06	1.18215e+06	1.14426e+06	1.0584e+06	1.23077e+06	1.20077e+06	1.13438e+06	1.00603e+06	1.22604e+06	1.19751e+06	23	24	24	23	24	24	24	23	24	23	24	24	23	24	24
O75665	OFD1	17285.7	17242	17750.3	19132.4	17315.2	16341.6	17692.7	17287.7	17939.2	18655.3	19747.6	16588	19721.7	18302.7	17115	7	6	6	6	5	7	7	8	6	5	6	5	6	8	6
O75674	TOM1L1	215283	215121	121849	232172	142427	153932	225980	234151	233184	154320	134206	187891	179244	224444	116063	1	1	1	1	1	1	1	1	1	1	1	1	1	1	1
O75676	RPS6KA4	43440.8	52347.7	37592.3	47516.8	38986.8	40241.7	37094	50322.5	34058.1	40785.2	29391.5	24101.9	41241.4	19598.8	31159.6	2	2	2	2	1	3	2	3	2	3	3	3	3	3	2
O75683	SURF6	59374.3	53793.7	55095	57764.2	60564.7	54473.4	52323.4	51303.6	54509.2	53177.6	58483.2	63362.7	56252.1	51691.6	54246.6	10	9	10	10	8	10	10	8	9	8	7	9	10	9	9
O75688	PPM1B	531938	600478	579748	543940	578388	527424	567303	545266	513227	541848	536343	521618	524096	580693	583325	21	21	21	21	21	21	21	21	21	21	21	21	20	21	21
O75689	ADAP1	498307	567968	562169	475546	542493	678706	655285	610263	601813	732752	649686	565628	518916	614348	610392	18	18	17	18	18	18	18	18	18	18	18	18	18	18	18
O75691	UTP20	79889.8	80678.3	79170.2	90834.6	83590	58791	62963.2	69060.5	69380.6	59312.3	59754	64258.5	66694	61639.7	62341.9	27	28	29	30	30	29	31	30	29	30	28	29	28	28	28
O75694	NUP155	622286	625055	625845	671749	661148	569694	561030	563832	579791	572335	569520	601714	601312	528459	556036	42	43	42	44	43	42	41	44	43	44	42	43	41	42	43
O75695	RP2	373497	391532	383057	383460	372485	379796	404200	426309	408951	377300	393386	382031	390252	350921	392837	9	8	9	9	8	9	9	9	8	8	8	8	9	9	9
O75711	SCRG1	209952	202457	181697	209747	182657	205425	208745	253422	215555	196738	199059	216640	249224	232452	243837	3	4	4	4	4	4	4	4	4	4	4	4	4	4	4
O75716	STK16	19416.6	18751.8	21268.3	17145.3	19039.3	24565.7	20488.4	19764.9	22847.3	24718.6	15776.7	21808.2	16656.9	15049.2	21238.8	1	1	1	1	1	1	1	1	1	1	1	1	1	1	1
O75717	WDHD1	34355.4	29143.8	27889.4	37829.6	34534.4	20919.2	22617.9	20396.7	22926.8	20147.5	18754.4	22203.5	17352.9	20723.3	17218.7	2	2	3	3	2	3	3	3	2	3	3	3	3	3	2
O75718	CRTAP	177541	150730	167619	169819	159848	163170	169547	165660	173862	160213	146522	148008	139786	147390	139741	7	7	8	8	8	7	7	8	8	8	6	6	7	5	8
O75746	SLC25A12	1.10983e+06	976768	1.00332e+06	998222	988366	1.01462e+06	987672	1.10119e+06	1.06114e+06	991062	992290	1.08407e+06	1.08766e+06	1.05696e+06	1.02537e+06	35	34	35	36	35	36	36	36	35	35	34	35	35	36	35
O75752	B3GALNT1	160434	149070	162746	156109	173688	147845	157097	145850	161625	162888	173535	153944	173212	163009	179490	6	7	7	7	7	8	7	8	8	8	6	7	8	6	8
O75781	PALM	7.07477e+06	7141342	6.69266e+06	6561223	6.38769e+06	7.5648e+06	7114757	7.72088e+06	7681135	7512289	6470241	6732638	7058909	6.67654e+06	6.64825e+06	24	24	23	23	22	22	23	22	23	23	23	22	22	22	24
O75787	ATP6AP2	465863	411755	428560	431013	389410	481913	468114	495592	482274	471051	489193	523663	583002	514674	504200	10	10	10	10	10	10	10	10	10	10	10	10	10	10	10
O75792	RNASEH2A	37765.5	36543.3	34303.7	35217.4	39501.3	37845.1	34551.8	31189.8	34442.1	39228.8	44776.4	41383	43029.1	36903.8	39628.5	3	3	3	3	3	3	3	3	3	3	3	3	3	3	3
O75794	CDC123	74705.2	73708	75503.3	77744.6	80381.1	65791.3	68374.5	68998.6	75456.5	67606.5	66492.2	65931.1	60543.8	71205.5	74325.7	5	5	6	5	5	6	6	6	6	6	5	5	6	5	5
O75800	ZMYND10	36179.4	33230.1	32464.2	35797.8	30579.3	34232.4	34270.6	39006.2	34784	34063.2	28225.4	28576	31982	31564.1	26056.1	3	3	3	3	3	3	3	3	3	3	3	3	3	3	3
O75808	CAPN15	11113.9	9604.36	10102.1	7906.76	8952.8	9457.03	10733.7	9477.39	13296.8	9425.18	9162.38	9190.03	5325.94	9222.03	9321.63	3	3	3	4	2	4	3	3	4	4	4	3	4	4	3
O75815	BCAR3	5740.72	7186.51	6090.86	6413.83	8645.74	12417.9	11913.5	8772.73	13414.5	11368.5	1165.84	2836.85	NaN	NaN	2485.56	4	4	4	4	4	4	4	4	3	3	2	3	0	0	2
O75817	POP7	61074.3	68261	73813.3	71784.9	71516.4	53935.6	60553.6	62546.7	62228.6	58951.8	51351.3	55651.8	58907.1	56920	59244	2	2	2	2	2	2	2	2	2	2	2	2	2	2	2
O75818	RPP40	38672	37952.2	28723.9	33873.6	43087.4	27169.1	26387.9	32085.9	40791.3	21442.6	12964.2	25856.5	17485.5	35725.4	36287.6	4	6	6	6	3	6	6	6	6	5	6	5	5	5	6
O75820	ZNF189	44723.7	37746.2	37274.3	43296.4	42124.6	36648.9	45316	48363.7	40743.6	36267.1	28837.7	35495.4	26928.1	32311.9	32759.8	2	2	2	2	2	2	2	2	2	2	2	2	2	2	2
O75821	EIF3G	1.68304e+06	1665650	1708360	1.6759e+06	1.67066e+06	1.78162e+06	1.72769e+06	1.63535e+06	1.7096e+06	1.69358e+06	1710334	1.76005e+06	1.74618e+06	1.68818e+06	1.6412e+06	17	17	16	15	17	16	17	17	17	17	17	17	16	17	17
O75822	EIF3J	305555	293752	289883	293623	340978	371006	365228	324879	326108	367034	348454	342797	308533	317165	339903	13	14	14	14	14	13	13	14	13	12	13	14	14	14	14
O75832	PSMD10	301536	347294	339750	306665	328052	349740	357978	325076	329246	324745	345023	324537	301710	400096	340839	8	8	7	8	8	8	8	8	8	8	7	7	8	7	8
O75840	KLF7	33970.4	22879.9	27913.4	27876.7	28899.9	31634.8	30955	30717.7	32085.5	29204.7	29108.5	35392.3	30485.8	26510.5	26387.2	1	1	1	1	1	1	1	1	1	1	1	1	1	1	1
O75844	ZMPSTE24	615949	572757	647665	594392	624365	604603	648228	646239	598504	592434	627882	616386	606568	631254	651092	19	18	18	19	18	17	18	17	18	17	17	19	19	19	18
O75845	SC5D	99078.1	112592	116608	113763	97178	118765	113754	119336	118422	111560	104384	105861	113569	106704	100780	4	4	3	4	4	4	4	5	4	4	5	4	5	4	5
O75864	PPP1R37	92643	81753.5	84647.8	90740.1	85465	85428.5	80544.9	79040.9	75139.2	82520.1	91053.8	89804.3	91610.8	82525.3	83060.5	6	6	8	8	6	8	8	6	6	6	7	7	8	8	7
O75874	IDH1	7706611	7646341	7183434	7.08943e+06	6992853	8673704	8608741	8180011	7.81101e+06	8910717	8601228	7.88649e+06	7182413	8290808	8019711	38	37	37	37	37	38	37	37	38	36	37	37	38	38	37
O75879	GATB	294102	263595	280520	292980	277925	268113	280121	268906	272802	260078	272139	286697	287595	285711	280610	11	11	11	11	11	11	11	11	11	11	10	11	11	11	11
O75880	SCO1	459140	446853	447624	425565	479265	568861	491185	495150	529904	552715	569157	572622	601363	504825	522662	8	8	7	7	8	8	8	8	8	8	8	8	8	8	8
O75881	CYP7B1	7760.53	8034.18	5400.88	6564.23	8072.6	12900.8	10384.2	8395.95	12181.5	14112.4	12662.6	10988.2	12974.5	12520.3	11668.2	1	1	1	1	1	1	1	1	1	1	1	1	1	1	1
O75882	ATRN	471735	429498	467161	442828	447234	424495	439090	459784	450695	385868	439068	510515	512611	545276	519165	34	36	35	36	33	36	34	37	34	34	36	36	35	37	35
O75884	RBBP9	273425	344774	289618	324225	324953	359638	325288	352174	335109	311805	348130	348330	292796	414015	377742	9	9	9	9	9	9	9	9	9	9	9	9	9	9	9
O75886	STAM2	42239.8	35916.6	44015.2	39728.7	39369.7	45734.3	50401	31187.2	43742.1	52271.6	43333.9	42102.4	47180.7	40858.3	31106.1	6	5	5	6	4	5	6	6	5	5	6	5	6	5	4
O75891	ALDH1L1	87357.1	83979.1	88314.2	90451.9	84309.3	120154	121621	131978	113121	137527	103447	84447.9	82612.1	77815.4	92874	4	3	4	4	2	4	4	4	4	4	3	4	4	4	3
O75896	TUSC2	61530.4	66323.5	85030.2	69014.8	96283.5	105152	108568	96618.6	73032.8	143623	89748.8	95228.7	74497.1	90211.4	89742	2	2	2	2	2	2	2	2	2	2	2	2	2	2	2
O75899	GABBR2	86555.9	82234.7	94758.7	88308.6	90465.9	96110.3	89730.7	88739.3	87415	101159	80569.7	77820.1	73150.1	80019.7	66186.8	6	6	6	6	6	6	6	6	5	6	6	6	6	6	5
O75907	DGAT1	14107.1	21756.4	19293.1	24326.1	24799.4	29716.3	26923.2	30927.4	23884.5	25540.5	25199.1	23026	23820.8	22744.3	27666.1	3	3	3	3	3	2	3	3	3	3	3	3	3	3	3
O75909	CCNK	183540	192869	185501	190408	190540	186188	190396	176276	166086	197906	194198	168264	200223	159731	161104	6	6	6	6	6	6	6	6	6	6	6	6	6	6	6
O75912	DGKI	61142.6	62496.7	62815.2	60537.4	57755.3	59305.3	58054.8	53987.5	63291.9	56217.3	57929.3	57775.3	58586	59282.2	60278.3	6	6	6	6	6	6	5	6	5	5	6	5	5	6	5
O75914	PAK3	228716	268393	258379	243493	247761	312162	309782	274982	278904	332068	308073	290493	269561	338347	304452	18	20	18	19	19	19	18	18	17	19	19	19	17	20	18
O75915	ARL6IP5	589220	560667	587182	519659	512065	659466	618509	617415	626019	649869	618025	597935	576651	584912	547173	12	12	11	12	11	12	12	12	11	11	12	12	11	12	11
O75923	DYSF	48687.9	42688.3	48818.7	44488.3	46019.9	57675.5	55101.1	54641.6	57825.8	55764.9	48086.9	44317.5	46256	46565.9	44223.4	11	13	13	13	11	12	11	13	13	12	11	10	11	10	11
O75925	PIAS1	58507.8	61881.9	57466.2	66222.6	62695.6	53383.2	55556.2	51149	55376.5	54070.8	55764.8	55872.3	54669.8	45684.4	52796.4	6	7	7	7	7	7	7	7	7	7	7	7	7	7	7
O75928	PIAS2	65523.5	61255.7	69634	68943.1	70217.2	65397.2	62472.6	58270.5	60403.5	64366.8	69181.5	71290.9	66620.1	63807.4	66797.3	7	7	6	7	7	7	7	7	6	7	7	7	7	7	7
O75934	BCAS2	214636	214470	221345	217712	211853	207930	204833	205512	213067	200980	208294	221909	235119	201166	209280	15	14	15	15	14	15	14	15	15	15	13	14	15	14	15
O75935	DCTN3	2.82143e+06	2.49524e+06	2342060	2388141	2406540	2.57059e+06	2.62952e+06	2.58223e+06	2.5456e+06	2.51563e+06	2.52204e+06	2.442e+06	2517654	2.46912e+06	2446345	12	12	12	12	12	12	12	11	12	12	11	12	11	10	12
O75936	BBOX1	29176.7	40822.3	39486.6	36595.3	38120	74186.6	43495.6	43349.6	70396	72407	27756.5	NaN	33173.7	NaN	28021	3	3	3	3	3	2	2	3	3	3	1	0	1	0	2
O75937	DNAJC8	546068	497711	508036	492057	447687	485298	468730	480164	476335	517272	515220	523291	580848	524267	464106	18	16	17	17	14	16	17	17	17	17	16	17	16	18	17
O75940	SMNDC1	219897	229494	219164	234271	202463	234918	214269	240191	251118	224774	202697	231477	223974	238579	218359	9	9	9	9	9	7	9	9	9	8	8	8	8	9	9
O75943	RAD17	20443.2	19790.9	18524.7	20040.5	19274.7	20779.7	17422.2	18303.7	19071.8	19846.3	22009.2	17935.1	17775.6	19411.9	16227.2	6	7	7	7	7	6	7	7	6	7	7	6	7	7	5
O75947	ATP5PD	8.10763e+06	7335638	7217795	7277552	7341393	7217913	6652660	7.10944e+06	7452401	7264882	7.59398e+06	7982840	7.76274e+06	7287851	6819494	21	21	20	21	21	21	21	21	21	21	21	21	20	21	21
O75952	CABYR	2795.2	NaN	3302.98	1874.24	7536.09	2821.51	2575.93	NaN	NaN	8077.35	7146.91	1966.78	724.587	NaN	2296.86	1	1	0	0	1	1	0	1	1	1	1	1	1	0	1
O75953	DNAJB5	497612	434704	431609	474145	421656	484870	459718	483632	454115	470890	577929	589352	621977	600124	594538	19	19	18	18	18	19	19	19	18	19	19	19	19	19	19
O75954	TSPAN9	174292	185495	201107	209182	201339	183495	235900	233561	179440	167289	85017.1	110187	104843	146054	158483	2	2	2	2	2	2	2	2	2	2	2	2	2	2	2
O75955	FLOT1	1.34574e+06	1.31121e+06	1.34491e+06	1.35237e+06	1.33091e+06	1.24117e+06	1.21086e+06	1.24159e+06	1.19277e+06	1.23224e+06	1.23423e+06	1.24851e+06	1.25591e+06	1.22641e+06	1.22733e+06	29	29	29	29	29	29	29	29	29	29	29	29	29	29	29
O75962	TRIO	812114	845274	809671	795992	809156	853459	830906	798523	793000	877774	791445	781480	715193	802103	789604	100	99	101	100	99	99	100	101	98	104	94	98	96	100	100
O75964	ATP5MG	5.51368e+06	5.33331e+06	4.7569e+06	4.63977e+06	4548755	5751184	4.69281e+06	5224718	5.59087e+06	6484009	6.97672e+06	7.19339e+06	7.85846e+06	7.00975e+06	6.22373e+06	5	5	5	5	5	5	5	5	5	5	5	5	5	5	5
O75969	AKAP3	91740.8	57867.3	62960.6	NaN	76770.4	NaN	NaN	NaN	NaN	NaN	71868.1	5168.48	NaN	NaN	NaN	0	0	0	0	0	1	1	1	0	1	1	1	0	0	0
O75970	MPDZ	84375.9	77833.9	82062	86738.4	80067.3	93065.9	83201.9	81689.6	89837.4	82444.1	56484.1	66833.3	62457.6	57021	59024.2	6	9	9	9	7	8	7	8	8	7	7	8	7	8	7
O75971	SNAPC5	21772.3	22449.2	20723.1	22842.5	23341.7	24863.7	21231.3	20240.6	23149.2	23897.9	25844.9	24400.6	19640.8	20205.6	22251.7	1	1	1	1	1	1	1	1	1	1	1	1	1	1	1
O75976	CPD	1053715	973739	1.02427e+06	1038893	1053183	1.00529e+06	990771	960532	1.01406e+06	992236	1.05539e+06	1.11132e+06	1.1416e+06	1.029e+06	1.021e+06	43	43	43	45	43	45	42	45	45	44	43	43	43	43	43
O76003	GLRX3	1.10717e+06	1.23144e+06	1.14779e+06	1.15104e+06	1.14738e+06	1.21746e+06	1285510	1.23508e+06	1.18068e+06	1354451	1.32713e+06	1.16698e+06	1.15637e+06	1312943	1218090	17	17	17	17	17	17	17	17	17	17	17	17	17	17	17
O76021	RSL1D1	827535	784839	795098	841158	810435	690944	672702	700482	725678	680535	697912	755602	810052	668369	722341	28	25	28	28	27	30	29	30	29	28	29	28	28	28	28
O76024	WFS1	171467	161743	183493	182083	181605	174655	170449	163635	165898	168029	158410	172589	172432	166860	165633	15	15	15	15	13	15	15	15	15	15	15	14	15	15	14
O76031	CLPX	362907	362769	351381	359477	340763	373085	360401	361052	368661	341609	390451	396386	415644	369683	370202	26	24	26	25	26	25	26	25	26	26	26	26	24	26	26
O76039	CDKL5	41776.4	41387	41280.1	44443.2	43386.8	55275.2	53430.7	48800.3	55275.4	58896.4	41822	46816.4	46036.5	44114.4	50642.7	6	6	6	6	6	5	5	6	6	6	5	6	6	6	5
O76054	SEC14L2	26474.8	25676.5	22481.2	27203.5	24574.9	36614.4	36885.8	43029	33763.1	25607	38563.7	31731.7	28193.1	36007.2	36210.5	3	4	4	4	4	4	3	2	3	4	3	4	2	4	4
O76062	TM7SF2	478681	380394	455761	426544	429294	364853	402355	421628	431882	338369	290809	362064	332713	398881	391955	7	7	7	6	6	6	6	6	6	6	6	6	7	7	7
O76064	RNF8	13195.2	12955.6	11896.1	11589.5	11044.3	11118.5	11026.5	12220.5	12163.1	10417.4	7314.55	11352	12223.8	11966	14958.1	3	3	3	3	3	3	2	3	3	3	3	3	3	3	3
O76070	SNCG	7.16073e+06	8071109	7515915	7159984	7.84852e+06	7.91988e+06	7.68321e+06	7.16912e+06	6.56121e+06	8263854	11982502	10902674	8894467	11517659	11367775	16	16	16	16	16	16	16	16	16	16	16	17	16	17	17
O76071	CIAO1	177062	204678	182261	204416	166073	147563	186124	205787	190067	137313	126287	142089	162064	185324	187521	10	10	10	10	10	10	10	10	10	10	10	10	10	10	10
O76075	DFFB	98400.9	94017.5	102836	105417	98684.5	96381.2	96577.3	88467	98841.4	86922.9	76989.2	95191.9	99202	92716.4	96653.1	5	5	5	5	5	5	5	5	5	5	5	5	5	5	5
O76080	ZFAND5	130067	132196	135787	127544	124621	128354	116254	114444	136332	112976	142863	152355	146732	163290	146600	9	10	9	9	9	10	10	10	10	9	10	9	9	10	10
O76094	SRP72	804234	856401	863055	867528	846901	804448	825840	841355	863428	784521	750351	795382	802100	809286	812324	40	38	41	40	39	39	40	38	38	40	36	37	40	40	40
O76095	JTB	120403	128930	132725	137679	90583.1	98160.7	126997	82195.6	121550	51179.2	60315.3	99006.4	126322	106231	85618.7	2	2	2	2	2	2	2	2	2	2	2	2	2	2	2
O94760	DDAH1	1225758	1.31184e+06	1.27808e+06	1.2094e+06	1337276	1.6285e+06	1.72331e+06	1.69139e+06	1.58453e+06	1.79076e+06	1.59915e+06	1.41828e+06	1311488	1.65646e+06	1.57146e+06	27	28	27	28	27	28	27	28	27	27	27	27	27	28	27
O94762	RECQL5	7389.18	4301.36	9620.58	10861	7371.95	4617.98	13198.5	5656.18	11296.5	5004.87	244.681	9724.76	1363.71	1291.31	4159.68	1	2	2	2	1	1	1	2	2	2	2	1	1	2	2
O94763	URI1	62130.7	66917.3	63480.6	67933.6	66542.2	78761.9	69372.4	68647	67562.9	77396.5	83970.2	79139.9	79751.7	72200.5	73054.5	10	10	10	10	10	10	10	9	10	10	10	10	10	10	10
O94766	B3GAT3	602323	521503	578776	602810	578507	615529	616170	623798	586383	647018	723784	769655	834334	705358	679440	9	10	9	10	9	10	9	9	9	9	9	9	9	9	10
O94772	LY6H	1.2763e+06	1.22345e+06	1.15201e+06	1.12899e+06	1.07464e+06	972293	1096145	1.57692e+06	1.33046e+06	885167	755513	839035	1.05776e+06	1224237	1.18266e+06	10	9	12	11	11	12	10	10	11	11	12	10	10	12	11
O94776	MTA2	1.03054e+06	967632	1.01775e+06	1.01125e+06	978136	873470	842773	857817	899661	846286	983796	1.07277e+06	1.09685e+06	993653	947704	29	29	29	29	28	29	29	29	28	28	29	29	28	29	29
O94779	CNTN5	40423.9	40027.9	42973.1	42344.1	40088.4	41698.5	44789.9	36054.5	41071.2	40418.4	44989	43863.7	43169	43588.5	43345.6	8	7	7	8	8	8	8	7	8	8	7	7	8	7	8
O94788	ALDH1A2	699998	724743	651863	600045	628275	1409315	1.4866e+06	1.25311e+06	1.24437e+06	1.40825e+06	297838	270158	262622	288315	283504	20	20	20	20	20	19	20	20	18	18	16	16	15	17	17
O94805	ACTL6B	1.13332e+06	1.18696e+06	1311646	1.20472e+06	1.14705e+06	985859	1.00147e+06	1.01639e+06	1.03521e+06	1.00491e+06	1.08484e+06	1103575	1.10239e+06	1.09583e+06	1.04699e+06	17	17	17	17	17	17	17	17	17	17	17	17	17	17	17
O94811	TPPP	669708	819088	731346	714109	640150	812902	815229	823184	771737	868962	771279	731190	630730	909240	794227	9	10	10	10	10	9	9	9	10	10	10	10	9	10	10
O94813	SLIT2	255733	254838	234697	259338	274865	250557	264278	277713	249825	215071	219969	246724	248433	239889	236953	35	34	35	33	32	35	35	33	34	33	34	32	34	33	34
O94817	ATG12	535270	103132	77323.4	113206	71052.2	147414	126277	127457	123868	158295	239525	126777	60852.1	113014	43436.7	2	1	2	1	2	2	2	2	1	2	2	1	2	1	2
O94818	NOL4	438923	401787	412917	401589	422451	381792	374949	373798	383640	353058	373258	417134	434318	417261	366092	7	5	6	7	7	6	7	7	7	7	7	7	6	7	7
O94819	KBTBD11	1.35724e+06	1.43135e+06	1413438	1440962	1.45665e+06	1.52454e+06	1.5525e+06	1543900	1.46697e+06	1.51333e+06	1.34906e+06	1.23155e+06	1.27561e+06	1.45177e+06	1.41295e+06	26	26	26	26	26	26	26	26	25	26	25	26	26	26	26
O94822	LTN1	201099	207311	209189	217044	209388	204734	211950	200832	209374	205093	199569	203330	204924	218947	214336	47	51	47	49	50	50	52	51	51	49	47	50	48	48	50
O94826	TOMM70	3.22389e+06	3.18023e+06	3.14431e+06	3.09651e+06	3.07425e+06	3005347	2987209	3.12533e+06	3.1219e+06	2.87556e+06	2.92585e+06	3.13771e+06	3.21143e+06	3131386	2.96483e+06	37	37	37	37	37	37	36	37	37	37	37	36	37	36	37
O94827	PLEKHG5	16011.6	15022.5	13518.9	15368.5	15238.8	14521.4	16700.4	14580.8	15773.5	11019.1	8769.66	10713.5	10962.1	10619.1	11039.6	2	2	2	2	2	2	2	2	2	2	2	2	2	2	2
O94829	IPO13	107979	107886	101123	109178	103542	114392	112209	111729	105622	102022	95803.4	95681.4	109196	119232	113289	14	13	14	14	13	14	11	14	13	15	13	13	14	14	13
O94830	DDHD2	252176	271513	255657	266897	253495	266280	269074	263609	257532	255702	265554	239963	243233	249296	249571	16	16	18	17	15	16	17	15	17	17	16	17	17	15	15
O94832	MYO1D	79225.4	80718.6	83293.4	79792.4	79967.1	94727.2	82896.6	87588.6	92366	91681.2	87384.3	92850.6	90600.2	88617.4	85120.2	8	9	7	8	8	8	9	8	8	9	7	8	9	7	9
O94842	TOX4	181076	191794	180853	210816	187685	182171	184427	203467	186667	177204	159968	177383	194384	177384	187771	6	6	6	6	6	6	6	6	6	6	6	6	6	6	6
O94844	RHOBTB1	71066.7	54349.6	72828.1	60527.5	65617.5	93604.5	83151.1	50090.3	45127.9	66159.8	69278.5	78137.4	54480.3	70583.4	72198.3	3	2	2	3	3	3	3	3	2	3	3	3	3	3	3
O94854	MACF1	39023.8	41344.9	41659.3	40410.8	40334.3	39762.9	45351.9	43708.3	43330.9	33726	34424.8	32858.8	36754.5	37186	32383.6	4	4	3	4	4	4	3	3	3	4	4	3	3	4	4
O94855	SEC24D	137790	151814	142440	155758	151275	170261	173194	170519	179738	175451	115893	110279	113063	111044	110707	20	20	19	20	20	21	20	20	18	18	19	19	18	21	20
O94856	NFASC	2443183	2.58704e+06	2637348	2.34226e+06	2.409e+06	2.64478e+06	2.51745e+06	2.57209e+06	2.59268e+06	2.59136e+06	2.75842e+06	2.73265e+06	2.68698e+06	2678101	2744901	36	36	36	36	35	36	36	35	36	36	36	36	36	35	36
O94864	SUPT7L	51469.2	46982	51855.7	53288.4	48470	43569.4	42639.4	45520.8	46265.8	42051.3	48047.2	47472.2	43897.7	41047.6	41309.2	6	6	7	6	5	7	7	7	7	7	6	7	6	7	7
O94868	FCHSD2	92660.3	95936.2	89307	94113.7	86662.2	93541.7	87010.8	85147.4	82903.7	93687.7	91767.3	92051.9	97457.8	98622	90198.1	14	15	15	15	16	14	16	16	16	15	15	16	17	16	16
O94874	UFL1	441608	407865	432128	430643	439088	424835	419855	410027	428802	426578	428045	421387	433387	421176	410534	26	26	26	25	24	26	26	25	26	26	26	26	24	26	25
O94875	SORBS2	426868	432723	456498	437594	438313	501218	473751	466226	470249	489049	400773	385864	397446	360960	369697	36	35	37	37	34	38	36	36	36	36	33	36	37	36	37
O94876	TMCC1	266396	252972	269680	245670	245768	244502	236515	224596	252076	253351	245984	253427	264879	259736	237274	16	15	16	16	17	17	17	16	15	15	17	16	15	16	16
O94880	PHF14	358137	317797	345722	349971	340638	292490	299390	311313	322620	290533	301310	332018	341591	318400	314640	28	25	28	28	27	27	28	26	28	27	27	26	27	27	28
O94885	SASH1	2502.57	3542.73	6218	NaN	4132.78	7432.77	5892.88	NaN	2622.95	6243.87	7740.1	7189.47	NaN	7698.7	6032.24	1	1	0	1	1	1	1	1	0	1	1	1	0	1	1
O94887	FARP2	29239.3	28976.4	30588	29613.6	30095	35201.2	31427.2	34418.2	34034.2	30396.1	33513.5	32959.2	34505.5	31102	31494.2	6	7	7	7	6	7	7	7	7	7	7	7	7	7	7
O94888	UBXN7	585559	570692	601177	595381	606871	560834	564421	530781	560033	572513	548098	550994	566557	545623	543791	20	19	18	19	20	20	19	20	19	20	19	19	20	20	19
O94898	LRIG2	127870	116761	133073	113708	116619	128025	136596	116425	134247	134677	141895	151557	140008	144763	143843	14	13	15	14	13	14	14	15	13	13	16	14	14	16	14
O94900	TOX	18087.2	17493.6	18585.7	17615.2	14937.6	26879.7	17953.5	9125.31	20523	22250.6	5090.91	3019.85	NaN	6755.09	NaN	1	1	1	1	1	1	1	1	1	1	1	1	0	1	0
O94901	SUN1	201683	165975	172255	192357	186341	173476	162410	189298	181984	169719	166283	182396	192551	164625	169410	16	16	15	16	15	16	16	16	16	15	15	16	15	16	16
O94903	PLPBP	973055	1.08309e+06	982560	998474	990987	1.2064e+06	1.16983e+06	1.14635e+06	1.07559e+06	1.22942e+06	1.17728e+06	1.1247e+06	1.06407e+06	1.21269e+06	1.16344e+06	13	14	14	14	14	13	14	14	14	14	13	14	14	14	14
O94905	ERLIN2	891299	840534	877585	904544	866323	994337	1.00137e+06	973236	955216	999313	904655	894335	1.04089e+06	933428	931811	18	16	18	18	18	17	18	18	17	17	17	18	17	18	18
O94906	PRPF6	1.32624e+06	1.23682e+06	1.28471e+06	1.34186e+06	1.30972e+06	1.11746e+06	1.1246e+06	1.13517e+06	1173302	1.11466e+06	1.15672e+06	1.20555e+06	1.25074e+06	1.12787e+06	1.15108e+06	49	51	50	49	49	52	51	51	49	51	48	51	49	48	48
O94910	ADGRL1	254678	238176	271138	240683	249401	250802	242425	239377	240158	241934	230284	238640	220942	237856	235441	20	19	19	21	18	19	21	20	20	20	20	20	20	20	19
O94913	PCF11	156534	143213	155348	157856	154691	141077	136705	133398	146246	143696	150374	151776	154545	136006	137443	27	29	29	28	28	28	28	29	28	29	27	28	27	29	27
O94915	FRYL	136330	132177	139970	140176	137014	135579	131147	141289	142559	139298	120092	116882	124135	122789	123506	33	35	33	37	32	34	32	35	37	34	34	32	30	32	33
O94916	NFAT5	75560.2	85069.4	85905.8	87294.1	89095	89922.1	82577.2	80190.2	76136	82651.2	92806.2	84699.1	94298	90769.9	92939	12	11	11	12	11	12	11	12	12	12	12	12	10	12	12
O94919	ENDOD1	963619	851591	866415	836692	820369	1.03401e+06	1.1394e+06	1.19791e+06	1.07985e+06	898989	1.07742e+06	1.06992e+06	1124033	1.23345e+06	1.12931e+06	15	16	15	16	15	15	15	16	15	16	15	16	15	15	16
O94925	GLS	5767345	5.12552e+06	5395772	5490427	5.26316e+06	5470569	5.85309e+06	6.06282e+06	5896577	5.28772e+06	5910827	6047335	6.32794e+06	6.11606e+06	6.02721e+06	43	44	46	46	44	47	46	45	44	45	44	44	44	44	43
O94929	ABLIM3	84940.2	84037	84761.7	80443.2	81821.6	104479	99816	96336.5	93964.7	101335	93832.7	92188.5	87386.3	86744.3	83516	12	12	12	12	12	10	12	11	12	11	10	12	10	12	11
O94933	SLITRK3	179717	162815	174475	162529	174939	166813	166377	160744	170791	155940	134237	150996	152760	146010	151312	10	10	10	10	10	10	9	10	10	10	10	10	9	10	10
O94941	UBOX5	26798.7	21237.6	28786.1	24292.8	21967	17364	22281.1	19835.6	21689.1	17424.9	12911.2	13046	17622.7	19785.6	13969.8	2	2	2	2	2	2	2	2	2	2	2	2	2	2	2
O94952	FBXO21	115369	111312	112304	109592	116079	98088.5	109028	111395	102365	105923	106287	101268	99220	99739.2	115539	12	12	12	11	12	11	12	12	10	12	11	11	11	11	12
O94953	KDM4B	137088	125925	135539	130728	137720	118943	120388	118138	131436	117370	125417	131495	137507	122302	122264	17	20	16	20	20	19	20	19	20	20	20	19	19	20	19
O94955	RHOBTB3	13888.9	14548.3	14459.3	14334.8	14746.9	15440	14549.6	13268.4	14579.2	14011.4	12681.1	13765.6	14207.9	12408.9	14965.7	4	4	4	4	4	4	4	4	4	4	4	4	4	4	4
O94964	SOGA1	302200	304954	328141	316779	321446	298978	277704	279846	297285	301163	305408	316326	310352	297761	291271	37	37	37	38	36	35	37	38	37	38	38	38	37	37	35
O94966	USP19	224500	230929	222691	226264	225423	225698	235274	217602	229341	218914	220239	213282	208714	232224	235128	25	27	28	27	27	25	26	26	26	27	28	28	27	28	27
O94967	WDR47	1.32057e+06	1380866	1311185	1.27656e+06	1.30796e+06	1.371e+06	1.37183e+06	1369209	1.35486e+06	1.35503e+06	1.3292e+06	1.30589e+06	1.25825e+06	1369233	1.35434e+06	43	44	43	44	43	44	44	43	43	43	44	44	44	44	43
O94972	TRIM37	48547.9	45806.2	46904.2	46599.4	46333.3	47278.8	44028.7	41274	47415.8	39663.3	38106.2	39796.1	34908.1	47231.9	44845.3	8	8	8	8	7	8	8	8	8	8	8	8	8	8	8
O94973	AP2A2	2.2612e+06	2.38892e+06	2.33497e+06	2.18704e+06	2.20737e+06	2.45202e+06	2.50474e+06	2498976	2.34138e+06	2.42467e+06	2.25875e+06	2193031	2.24904e+06	2.40309e+06	2391682	36	36	38	37	36	38	36	37	37	35	35	36	37	38	37
O94979	SEC31A	1.83135e+06	1.91199e+06	1.8394e+06	1.91944e+06	1.8659e+06	1.89755e+06	1.84618e+06	1.91896e+06	1.90922e+06	1.94897e+06	1.90103e+06	1.90529e+06	1.93754e+06	1.87033e+06	1.89792e+06	44	44	44	44	45	45	45	45	45	45	44	43	44	44	45
O94983	CAMTA2	22305	38991.1	32291	33676.9	29710.6	32566.7	32022.8	24552.2	26322.8	32620	26256.2	27149.2	22642.2	15471.5	29603.4	3	3	3	3	2	3	3	3	3	3	3	3	3	2	3
O94985	CLSTN1	185443	185612	195430	181057	188948	194794	193968	198103	201856	188222	162343	165448	175748	179803	172540	14	15	15	15	13	15	15	15	15	15	13	15	15	13	15
O94991	SLITRK5	124659	125033	141218	123037	123529	124840	119335	123652	123216	126990	140463	144717	144663	142383	142912	20	20	21	21	21	21	22	22	22	22	21	21	21	22	22
O94992	HEXIM1	68661.1	82432.2	78889.9	77920.1	77888.5	77786.9	67188.7	67089.3	70698.3	76557.4	91819.8	83513.3	88782.2	80357.6	89621.1	9	9	8	9	8	9	9	9	8	9	9	8	7	8	8
O95025	SEMA3D	76586.2	64054.3	64756.2	70603.4	79196.6	42097.9	50442.7	67443.8	48885.2	40691.2	67688.5	79177.3	66502.4	61915.2	65692.9	8	8	10	10	8	11	9	9	10	11	10	10	10	10	8
O95057	DIRAS1	728198	724750	703216	668356	726102	718436	775036	747541	810924	789490	724738	762331	598864	697327	684429	7	7	7	7	7	7	7	6	6	6	6	7	7	6	6
O95059	RPP14	120156	130665	122112	122669	127390	117541	117530	136344	133549	121867	118385	125791	129604	114408	106460	3	3	2	2	3	3	3	3	3	3	3	3	2	3	2
O95070	YIF1A	143676	143460	144709	151169	148658	125489	154082	149822	143150	141244	169415	165538	156445	176223	177411	4	4	4	4	4	4	4	4	4	4	4	4	4	4	4
O95071	UBR5	273520	265777	264484	279941	276536	247473	252799	252040	259864	254567	243785	253533	266970	243531	254398	52	53	56	56	51	57	56	57	56	55	55	55	56	55	56
O95081	AGFG2	25049.8	28068.2	27310.3	26192.4	24814	26615.8	26435	24935.7	26634.3	26829.7	23254.5	25079	23438.7	26971.7	23350.1	4	4	4	4	4	3	4	4	4	4	4	4	4	4	4
O95104	SCAF4	622278	617849	627502	609720	593581	548904	536122	563625	575351	503944	483362	508591	626924	524329	532928	17	16	16	16	17	15	17	16	17	17	17	16	15	15	17
O95125	ZNF202	21955.4	25048.8	18566	26375.5	23728.5	2562.24	13555.2	14896.4	18496	10924.5	13660.1	13998.3	17995.7	10744.6	20157.1	1	1	1	1	1	1	1	1	1	1	1	1	1	1	1
O95139	NDUFB6	588348	647385	529314	584547	553216	511669	470107	554981	548077	570332	502580	587135	727552	613206	566871	9	8	9	9	9	9	9	9	9	9	8	9	9	8	9
O95140	MFN2	1.27662e+06	1.14182e+06	1.17152e+06	1.21777e+06	1.17981e+06	1.12537e+06	1.1047e+06	1.16949e+06	1.19655e+06	1.0916e+06	1.06225e+06	1.16036e+06	1.19468e+06	1.16119e+06	1.10788e+06	33	31	33	33	32	32	32	33	33	33	33	33	33	33	33
O95149	SNUPN	94900.3	103830	85196.8	84145.4	86416.9	89748.6	87117.3	92439	92916.5	85662.2	65558.1	72298.8	78557.9	97025.8	84400.6	7	7	7	7	7	7	7	7	7	6	6	7	6	7	7
O95153	TSPOAP1	37798.9	38908.8	38760.8	39144.6	37920.2	36320.6	37641.1	37717.8	34902.4	35000.8	34990.9	37433.2	38982.3	37302.5	34248.7	9	9	8	7	7	7	8	9	8	9	6	9	8	7	9
O95155	UBE4B	373905	389236	372211	373549	386507	388396	390335	378453	373452	405087	401620	380541	360014	387987	397540	36	36	36	36	37	38	36	34	36	37	36	34	36	36	38
O95156;P58417	NXPH2;NXPH1	12606.5	9897.81	13668.4	8923.11	10447.8	27078.4	23893.2	20729.2	19673.1	28933.6	13051.8	10121.5	13528.9	8121.29	8941.8	2	2	2	2	2	2	2	2	2	2	2	2	2	1	2
O95158	NXPH4	25363.9	24637.5	22834.5	20708.2	22435.5	16329.9	17424	NaN	NaN	20628.9	NaN	18153.9	NaN	NaN	14854.7	1	1	0	0	1	1	1	1	1	1	0	1	0	0	1
O95159	ZFPL1	611864	516432	553816	578748	554958	435049	487140	523844	545778	389130	368745	470522	575319	534558	535088	9	9	9	9	8	9	9	9	8	9	8	8	8	9	9
O95163	ELP1	375034	361947	380242	378595	397996	390304	392671	370737	422851	394422	410332	414926	399844	439858	424453	29	29	30	31	29	30	31	31	31	31	28	30	31	30	30
O95166	GABARAP	132164	138577	142716	130581	127620	157263	146485	131285	136562	146151	169455	154453	129341	143785	141394	3	3	3	3	3	3	3	3	3	3	3	3	3	3	3
O95167	NDUFA3	332681	377738	362298	388066	356454	362010	422207	390356	388880	391613	367197	415829	425038	376419	377443	3	4	4	4	4	4	4	4	4	4	4	4	4	4	4
O95168	NDUFB4	4.98579e+06	4.26627e+06	4725586	4372251	4376074	4.49098e+06	4233087	3.95669e+06	4.27101e+06	4569787	4.99587e+06	5028596	4.83915e+06	4579222	4.09052e+06	6	6	6	6	6	6	6	6	6	6	6	6	6	6	6
O95169	NDUFB8	631010	610269	667435	652298	619218	480820	482714	490668	535609	471159	569024	583672	549305	606400	448268	8	7	8	8	8	8	8	8	8	8	8	8	8	8	8
O95178	NDUFB2	419259	430752	456479	402628	449566	473039	405876	389015	402272	458963	379455	427942	441134	383429	271635	3	3	3	3	3	3	3	3	3	3	3	3	3	3	3
O95180	CACNA1H	33652.6	35606.2	34221.8	36643.2	35837.7	36607.4	34297.4	38229.6	37011	33512.9	38318.9	36222.6	38237	36047.1	35507.8	5	5	4	5	5	5	5	5	5	5	5	5	5	5	4
O95182	NDUFA7	441314	448073	472915	448996	442834	477416	450890	440749	463855	493202	490022	506079	498694	473647	457326	9	9	10	10	9	10	9	9	10	9	9	9	10	10	10
O95183	VAMP5	27496.9	26959.8	40796.4	35291.8	39251.5	30553.1	42198.6	39293.5	39315.4	23636.8	10942.3	18262.1	14342.1	24053.7	22607.2	1	1	1	1	1	1	1	1	1	1	1	1	1	1	1
O95185	UNC5C	245864	237467	252700	222637	219928	281697	296416	317215	300797	275543	250707	252659	264502	242193	243328	19	19	20	19	20	18	20	19	19	19	20	19	20	19	20
O95196	CSPG5	11431	36591.5	4796.44	22575.3	23524.4	28089.8	25167.9	62631.4	40366.5	18560.2	18607.1	27654.7	24454.1	25530.6	23976.4	1	1	2	2	1	1	2	2	1	1	2	1	2	2	2
O95197	RTN3	1.38017e+06	1.33302e+06	1.37267e+06	1309487	1.34565e+06	1.43855e+06	1.38051e+06	1.3763e+06	1.36448e+06	1.43149e+06	1.32483e+06	1.35328e+06	1.24278e+06	1.31718e+06	1.29914e+06	33	32	34	34	30	34	33	32	33	32	31	33	32	32	34
O95199	RCBTB2	20037.7	29788	22438.9	27899	28347.3	30162.7	32809.7	21304.1	28867.3	28289.2	20899.9	24675.4	14759.2	26530.4	24497.2	2	2	3	3	2	3	2	3	2	2	2	2	1	3	2
O95201	ZNF205	3000.28	557.105	2.40927	2.80013	596.333	NaN	3528.07	1634.35	4278.92	1.62574	2986.2	521.35	1628.7	1656.05	1227.78	0	1	2	2	1	2	2	2	2	1	1	1	2	2	2
O95202	LETM1	1169649	1.07543e+06	1.07087e+06	1.09722e+06	1.13213e+06	1.09776e+06	1.02588e+06	1.12991e+06	1.1254e+06	1.08561e+06	1.10386e+06	1.20345e+06	1.21021e+06	1.19883e+06	1.13866e+06	34	34	34	34	35	34	35	34	35	35	34	35	34	35	34
O95206	PCDH8	130733	124887	137210	119406	125166	112901	106233	112173	112444	112480	130404	148309	131355	133567	130306	9	9	10	10	9	9	9	9	9	9	9	9	10	10	10
O95208	EPN2	239861	233006	238719	232140	243203	310296	282197	266580	272784	305722	276755	256332	224269	253767	255325	8	8	8	8	8	8	8	8	8	8	8	8	7	8	8
O95210	STBD1	281936	258254	264297	271874	264436	334929	324651	349469	348530	305260	269954	261520	273363	277564	271388	15	15	13	14	14	15	15	15	15	15	14	14	14	15	14
O95218	ZRANB2	799444	839632	798810	832194	840193	755246	776386	782628	800005	699685	647051	724709	765254	728040	742160	11	11	10	11	11	11	11	11	11	11	10	11	10	9	11
O95219	SNX4	573614	600505	566372	591079	565863	547948	534237	573093	539413	521533	533371	545092	510125	571898	548476	24	25	25	26	24	26	26	26	26	26	25	25	23	26	25
O95232	LUC7L3	369759	401030	420757	410193	385180	394024	397772	377765	397500	407379	390426	411028	427815	372954	378221	12	12	12	12	12	11	11	11	12	12	10	11	11	11	11
O95239	KIF4A	54483.7	44876	51120.1	58741.7	54373.8	31998.1	31862.1	24764.2	27814.7	28281.7	21869.9	28311.7	21906.4	21497.2	20940.3	7	8	7	8	6	10	9	11	11	11	4	4	6	5	6
O95243	MBD4	9403.32	8209.18	7468.54	8780.63	11705.3	5664.9	9291.17	8624.15	7661.29	5732.39	7080.47	7444.85	7669.19	6622.94	5574.31	1	2	2	2	2	2	2	2	2	1	2	2	2	2	2
O95248	SBF1	529450	556269	534497	516340	508261	583276	566278	550869	561887	590530	542433	529089	497717	564445	552214	63	61	64	63	61	64	64	63	64	63	61	63	61	65	61
O95249	GOSR1	324359	303950	295288	314250	295112	299037	296732	343904	314219	305453	278134	308204	344295	321333	301940	13	13	11	13	13	11	14	14	14	13	13	13	12	12	12
O95251	KAT7	177895	177971	170312	204292	185336	127060	133275	147929	141007	136094	134677	148143	151612	136865	139993	14	13	13	14	14	14	14	15	14	15	14	14	14	14	13
O95258	SLC25A14	417370	395582	421856	435064	442706	373311	386170	414791	438005	370703	404052	430216	425512	397764	395710	5	5	4	4	5	5	5	5	5	5	5	5	4	5	5
O95260	ATE1	393160	409391	378216	401959	412876	402809	388053	401493	387985	388964	398279	378106	377887	402927	387478	14	15	15	15	15	14	15	15	15	15	15	15	13	15	15
O95271	TNKS	54109.4	59070.3	61298.2	59637.4	60508.8	65088	63965.3	61069.5	61201.5	67687.9	60042.5	59859.4	56185.1	59274	61035.8	20	21	20	21	19	19	21	21	21	20	18	21	19	18	20
O95278	EPM2A	82492.3	82829.9	74240.1	80464.9	80795.3	84615	80835.4	78790.6	78148.1	80349.3	89890.2	83452.9	80769.3	84039.4	85301.7	3	3	3	3	3	3	3	3	3	3	3	3	3	3	3
O95292	VAPB	950516	930127	904963	912892	894078	1.0306e+06	951548	1.00128e+06	990272	1.03993e+06	946349	916642	980100	912595	865697	22	21	22	22	22	22	22	22	22	22	22	22	23	22	23
O95295	SNAPIN	250064	260452	263772	244761	268717	306075	303495	320621	293941	286174	314237	311259	293749	268074	300896	7	7	7	7	7	7	7	7	7	7	7	7	7	7	7
O95297	MPZL1	1.11174e+06	996457	884436	887670	885342	1.21578e+06	1.07549e+06	1.2793e+06	997059	1.14712e+06	874781	965789	632574	794640	784738	2	2	2	2	2	2	2	2	2	2	2	2	2	2	2
O95298	NDUFC2	596951	589527	543562	599149	585432	624805	558562	576122	568401	642863	636811	646311	747819	612062	605038	6	7	7	7	7	7	7	7	8	8	6	7	8	7	7
O95299	NDUFA10	2.47225e+06	2.3562e+06	2.61218e+06	2.38066e+06	2.40528e+06	2.44726e+06	2501387	2.451e+06	2.44143e+06	2.3481e+06	2541437	2741523	2.68703e+06	2782299	2.57974e+06	22	22	22	21	21	22	23	23	22	22	22	21	21	20	21
O95302	FKBP9	499357	474696	542056	514381	515363	588147	589919	590667	624419	570027	473864	470533	494466	499095	488654	17	16	17	17	17	17	17	17	17	17	16	17	17	17	17
O95319	CELF2	235965	220785	241318	236845	236459	245653	242654	222842	238819	230356	239199	244865	243828	236780	230052	12	12	13	13	12	13	12	12	12	12	12	13	12	11	13
O95336	PGLS	2.42888e+06	2.70643e+06	2.62463e+06	2426141	2.62547e+06	3.05435e+06	3095441	2.83009e+06	2.86172e+06	3329546	3.01905e+06	2.57948e+06	2388894	3.06903e+06	2.98325e+06	13	13	12	12	13	13	12	13	13	13	13	13	13	12	13
O95340	PAPSS2	21050.6	24555.7	23118.7	23216.1	19359.5	29559.7	30934.8	29320.2	32414.2	30648.7	16532.4	15925.4	15766.4	18986	18601.6	6	5	6	6	6	5	5	6	5	5	5	5	6	6	3
O95347	SMC2	74826.2	75444	67519.1	83791.3	83531.8	55133.9	56857.3	57878	53810.7	51664.2	54796.8	60655.6	59297.9	56223	55030.1	16	19	17	17	19	17	20	19	19	20	19	19	17	19	15
O95352	ATG7	383974	421540	382270	385904	384111	430478	430430	419769	403844	465665	397601	394793	380152	426272	414388	24	23	23	24	23	24	24	24	25	24	25	24	25	24	23
O95359	TACC2	829225	863913	893218	835879	841238	982170	959792	937810	886496	967034	979796	930705	957666	909186	933217	32	33	33	34	32	33	34	33	32	32	33	32	33	33	33
O95361	TRIM16	146347	153856	154261	155950	158519	250726	255635	236741	231880	239390	219214	201878	179013	224300	224204	17	17	18	16	17	17	16	17	16	16	17	16	18	17	17
O95363	FARS2	123488	123623	126818	131765	138721	142024	141950	142053	138570	141151	153036	155728	150440	142112	150216	10	11	10	11	11	11	11	11	11	11	11	11	10	11	11
O95372	LYPLA2	445250	476359	475994	440146	460543	559418	572080	544174	519364	591055	528897	491330	442951	559864	528879	15	15	15	15	15	14	14	14	15	15	15	15	14	15	15
O95373	IPO7	2.156e+06	2.39655e+06	2.17387e+06	2.30453e+06	2372190	2.38538e+06	2.34686e+06	2293676	2.30847e+06	2.50534e+06	2.33861e+06	2255185	2.3311e+06	2.3785e+06	2442385	45	48	45	47	47	47	47	46	47	47	46	46	45	47	47
O95376	ARIH2	127200	132316	125831	125718	125037	126410	137767	134925	125335	122245	102898	114684	115426	135597	131376	11	13	12	14	13	12	13	13	14	14	12	12	12	14	13
O95390	GDF11	37902.7	36608.7	39654.2	41882.5	38802	28556.3	34346.1	38980.3	34989.2	24441.9	20957.7	28659.3	37958.1	36939.2	29467.8	5	5	5	5	4	5	5	5	5	5	4	5	4	5	5
O95391	SLU7	98524.9	86269.4	93285.8	90244.3	98071.1	85742.1	87563.4	84522.7	88168.4	84565.1	94999.5	92824.3	98462.7	88608.1	77860.6	7	6	9	9	6	10	9	8	8	9	7	8	8	8	9
O95394	PGM3	682915	734768	674992	733116	700901	755636	807413	821253	767624	812492	649113	605024	626009	733053	705627	19	19	19	19	19	19	19	19	19	19	18	18	18	19	19
O95396	MOCS3	110587	122133	117601	114414	117577	125606	126706	120065	121938	128721	115115	110750	107533	120051	122593	9	9	8	9	9	9	9	9	9	9	9	9	9	9	9
O95399	UTS2	19332	23763.2	19150.6	13463.8	19891.1	88838.5	37930	99030.6	101400	87939.8	16257.5	NaN	15184.6	12097.9	18987.3	7	7	7	6	7	5	6	5	6	4	5	0	3	4	2
O95400	CD2BP2	75560.4	65199.3	59203.7	82153.3	52849.6	64192.8	65991.1	72600.9	68234.4	57341.8	62460.7	60166.2	88085.8	54741.8	58307.5	4	5	7	7	6	6	7	7	7	6	5	5	7	7	6
O95402	MED26	29825.7	34793	37775.7	36364.6	36291.2	39751.8	38815.6	23150.3	33012.7	38047.4	28499.9	34134.9	26328.5	30830.7	31172.7	2	2	2	2	2	2	2	2	2	2	2	2	1	2	2
O95405	ZFYVE9	151423	149433	149743	147626	148523	123900	131116	135131	138244	122862	134511	146237	148829	137466	140426	26	25	26	26	26	26	26	26	26	26	25	26	26	26	25
O95425	SVIL	345813	336831	363802	344349	351766	365594	355937	350440	371022	375468	313046	318409	296904	314019	312639	49	50	51	50	49	50	50	50	50	51	50	50	51	50	50
O95429	BAG4	34758.5	29512.5	28260.1	32103.3	17393.8	26878.4	26634.4	30425.8	32747.9	25035	20203.5	26064.1	30056.4	23219.6	22799.7	4	4	5	4	4	4	5	5	4	4	4	4	4	4	4
O95433	AHSA1	2.35867e+06	2.51828e+06	2376878	2.42873e+06	2.44574e+06	2786082	2.86844e+06	2.70505e+06	2.67933e+06	3002946	2.73743e+06	2.56822e+06	2479524	2690318	2.72036e+06	29	30	29	30	30	30	29	29	28	31	28	30	28	31	29
O95453	PARN	97610.7	86300.8	94393.7	96557.2	96794	85019.1	89632.7	86310.9	87288.7	88306.5	83711.3	89119.4	83800.2	78851	80131	11	10	8	11	10	10	11	10	11	11	10	11	9	10	11
O95456	PSMG1	164422	149684	149435	149894	161935	138058	140062	147620	156930	132620	112053	135020	136654	140757	139447	8	8	8	8	7	8	8	8	8	8	7	8	8	8	8
O95461	LARGE1	60487	52679.8	65254.7	55053.1	58929.9	66198.1	64573.7	70227.6	65751.3	60630.6	50997.5	55235.6	60048.9	63737.6	53017.9	6	7	7	7	6	7	5	7	5	7	6	7	7	7	7
O95470	SGPL1	271664	252443	250581	273671	269029	257754	239154	242415	251457	254840	247588	275426	271304	264883	250209	14	16	16	15	14	16	15	16	15	16	16	15	14	16	15
O95476	CTDNEP1	55857.7	50661.3	50663.3	56813.6	54587.5	56713	59406.6	70576.9	68982.9	52629.9	59904	59577.8	64869.2	56316	58319.5	3	3	3	3	3	3	3	3	3	3	3	3	3	3	3
O95477	ABCA1	282040	257209	276493	264894	274565	253626	246782	244884	250945	248676	177281	187349	181426	188711	187484	41	42	41	43	42	41	43	42	41	43	41	41	38	41	42
O95478	NSA2	174065	172378	180903	194161	189114	148462	153881	153472	151328	135274	144328	162897	128098	148644	150419	5	6	6	6	6	6	6	6	6	6	6	6	6	6	6
O95479	H6PD	104515	87681.3	114315	103881	108911	117526	113106	112884	115107	125297	102859	111704	106694	100303	102394	13	14	15	15	15	13	13	14	12	15	13	12	13	14	13
O95486	SEC24A	694207	693431	653419	701592	687734	676144	710016	694926	712321	689824	709068	694325	726265	723757	735910	25	27	28	26	27	26	26	28	27	25	28	27	27	28	28
O95487	SEC24B	1.0858e+06	1.09979e+06	1.13638e+06	1.11812e+06	1.11006e+06	1.0684e+06	1054480	1.05401e+06	1.05809e+06	1.0835e+06	1.10361e+06	1.09345e+06	1.11563e+06	1.06404e+06	1.04965e+06	29	28	29	30	28	29	29	30	28	28	29	28	28	28	28
O95490	ADGRL2	974010	1.0237e+06	1.06419e+06	992816	972039	1.04046e+06	1.01553e+06	985670	1.06487e+06	986824	951661	957153	1.0046e+06	962812	964372	33	33	35	33	34	34	34	33	32	34	33	35	35	33	34
O95502	NPTXR	51155.8	59930.3	59507	57390.6	61984.6	67949.9	68263.7	67679.2	72457.7	78789.7	66963.2	52741.4	60627.9	62329.3	59077.2	5	5	4	4	5	5	5	5	5	4	5	3	3	5	4
O95503	CBX6	15487	13394	13403.7	15408.1	NaN	14955.3	15113.6	17931.5	17508.7	17215.5	NaN	14955.4	21065.7	12525.5	14419.5	1	1	1	1	1	1	1	1	1	0	0	1	1	1	1
O95544	NADK	40615.4	37751.6	45327.9	44665.8	45237.1	43883.2	46626.4	35450.2	43122.3	47860.9	44444.9	43150.9	36995.1	42827.4	45656.5	3	3	3	3	3	3	3	3	3	3	3	3	3	3	3
O95551	TDP2	30265	29408.9	29207.1	31968.7	28306.3	29695.8	29388.2	30554.7	29685.3	30628.1	32295.5	29464.4	26558.8	29461	26873.5	5	5	6	6	5	6	6	6	6	6	4	6	6	5	6
O95562	SFT2D2	259398	186365	117501	128986	137904	333206	266143	350179	315368	255650	177839	152225	169042	132306	169622	2	2	2	2	1	2	2	2	2	2	1	1	2	2	2
O95563	MPC2	336718	144227	211946	247799	277254	176316	225124	315616	258947	185206	282761	376733	227262	446467	314035	4	4	4	4	4	4	4	4	4	4	4	4	4	4	4
O95568	METTL18	54848.7	41052.5	25405.1	75617.7	19272.8	24563	18181.4	NaN	64840.9	26917	NaN	18773.3	65418.7	18633.2	NaN	1	1	0	1	1	1	1	1	1	1	0	1	1	1	0
O95571	ETHE1	948547	879560	1.01922e+06	933664	929141	881256	957693	933435	1.04724e+06	842731	825029	924497	1.01819e+06	1.01585e+06	967585	12	12	12	12	12	12	11	12	12	12	12	11	11	12	11
P33121	ACSL1	429533	408495	423414	425682	407071	429783	404355	406929	417960	415819	409160	407824	417494	396765	398781	20	20	21	21	20	21	21	21	21	21	21	21	21	21	21
O95602	POLR1A	864537	797265	845493	863261	893360	767044	757865	810863	766950	772128	764118	811071	851503	770053	842678	28	29	29	29	29	29	30	30	29	29	27	29	28	29	29
O95613	PCNT	170783	163580	167261	173410	172314	151340	157345	156585	155864	151608	170128	163864	174129	154570	157844	30	30	28	30	30	30	32	33	32	29	28	31	28	30	30
O95619	YEATS4	138991	141023	136503	134549	127074	114968	116843	114588	118541	108878	113167	122583	135596	118727	118421	8	8	8	7	8	7	8	8	8	8	8	8	7	8	8
O95622	ADCY5	64794.6	62212.8	65095.2	66909.5	58143.8	65900.7	62174.7	64309.5	58693.4	60800.3	64209.7	59652.1	64478.1	57857.3	51722.6	6	7	7	6	5	7	6	6	6	5	7	7	6	6	6
O95625	ZBTB11	6688.77	7513.03	8671.64	7948.4	7952.32	10470	8474.87	9864.14	10326.5	6064.2	7921.09	9527.6	4760.61	7716.17	7081.41	3	3	3	3	3	3	3	3	3	3	3	3	3	3	3
O95628	CNOT4	58140.7	70544.8	69565.8	70931.6	71431.3	65265.3	70288.2	58759	65599.3	69520.4	68770.7	63959.7	63886.1	61920.7	64403.2	8	9	9	9	9	9	9	9	9	9	9	8	9	9	9
O95630	STAMBP	265687	277609	246018	269787	273174	282282	296007	313897	292732	296773	249480	264032	249894	303935	298567	11	12	12	12	11	11	11	11	12	11	11	10	11	12	12
O95631	NTN1	217185	279357	282527	302205	275089	379078	350856	425875	362676	298845	155819	140412	193392	207904	178412	20	20	20	20	18	18	20	20	20	20	19	17	20	18	19
O95639	CPSF4	297189	268901	262864	286784	280336	254413	245077	249236	255422	251776	225440	265644	261852	248710	247237	11	11	11	11	11	11	11	11	11	11	11	11	10	11	11
O95670	ATP6V1G2	479747	462937	478603	420399	425793	432889	458952	460032	473330	442860	340617	378840	373121	444678	415764	14	14	14	13	13	13	13	12	13	11	12	13	13	13	13
O95671	ASMTL	428481	412029	404670	385324	419394	414410	441625	431843	422901	418759	400353	408042	375880	478120	441654	27	27	27	27	27	28	28	28	28	28	28	28	28	28	27
O95672	ECEL1	600954	571358	560537	574057	547463	670882	598031	664754	646401	637842	421944	443012	478760	408043	409990	30	29	30	30	30	26	30	30	27	28	28	29	27	25	27
O95674	CDS2	428788	413020	389496	423053	446690	449015	464542	517888	455673	485780	504244	514073	486555	500445	585198	8	10	10	10	10	9	10	10	10	9	10	10	10	10	9
O95684	CEP43	110966	116793	114620	110182	118274	126265	117223	116808	116928	132074	118878	114378	101457	108724	105268	6	7	6	7	7	6	7	6	6	6	7	7	7	7	6
O95685	PPP1R3D	91729.3	100240	96125.3	93350.4	98722.4	94489.7	99019.6	118344	112161	79943.2	65328	74614.2	79326.8	97047.6	90950.8	9	9	9	9	9	9	9	9	9	9	9	9	9	9	9
O95696	BRD1	183437	167266	160228	179110	174040	135837	137113	136529	138078	128142	138102	149263	134537	142103	146323	18	18	17	17	19	17	19	19	19	19	18	18	17	19	18
O95704	APBB3	9714.75	10951.1	11542.5	10004.7	10585.6	11977.5	10353.6	9683.54	10180.3	12440.9	16278	13981.5	13097.2	12460.4	13695.8	2	4	4	5	2	5	4	5	3	4	3	5	3	4	3
O95707	POP4	109252	133427	136540	151351	132463	122098	123881	112470	128050	119694	119626	129285	124911	112977	117798	6	6	6	6	6	6	6	6	6	6	6	6	6	6	6
O95714	HERC2	205923	205092	207978	203073	206344	224223	224072	224612	220262	222883	221506	218322	225459	223284	232641	72	76	78	75	75	78	77	77	76	73	72	75	76	73	78
O95716	RAB3D	255264	244308	227865	219116	210157	258057	266056	281138	261775	224997	180605	207485	218231	243557	234274	6	5	5	6	6	5	6	6	6	6	6	6	6	5	5
O95721	SNAP29	403012	416277	413238	392448	362034	433361	426017	410278	403753	471384	423219	403270	392490	415862	375400	12	12	12	12	12	12	12	12	12	12	12	12	12	12	12
O95747	OXSR1	1.46645e+06	1.57983e+06	1.42629e+06	1.57147e+06	1.59533e+06	1.51177e+06	1.59649e+06	1.48946e+06	1.42249e+06	1.60991e+06	1.46435e+06	1.43107e+06	1.32907e+06	1.53495e+06	1.63621e+06	16	16	16	16	16	15	16	16	16	16	16	16	16	16	16
O95749	GGPS1	872891	925418	836766	880714	815189	844556	869101	889330	868492	831873	776792	788166	811101	917297	853899	17	17	17	17	17	17	17	17	17	17	17	17	17	17	17
O95751	LDOC1	26520.4	19891.9	6991.04	20476.1	5496.33	24282.3	32845.1	14453.2	23359.5	58206.9	25864.2	3862.96	30966.1	8372.65	5124.41	4	4	3	4	4	4	5	5	5	5	5	4	4	5	5
O95754	SEMA4F	89023	83827.3	91786.3	77514.2	83131.4	104714	106876	102217	110001	97705.6	79451.9	83036.6	76944.1	87665.8	87087.3	7	7	7	7	7	6	7	7	7	7	7	7	7	7	7
O95757	HSPA4L	663540	761345	699038	700765	708033	779416	765654	722075	737884	794177	797792	741286	735387	824017	795255	52	51	52	51	49	51	52	51	50	49	50	50	52	50	52
O95758	PTBP3	614698	584251	593485	573804	561176	569904	525234	602404	590537	499533	467305	450433	540660	426611	442047	15	15	15	15	16	16	15	16	16	15	15	16	16	16	15
O95772	STARD3NL	1.35134e+06	1.26379e+06	1.23772e+06	1.33527e+06	1.11937e+06	1.42236e+06	1.3258e+06	1.48209e+06	1.34886e+06	1.24242e+06	1145517	1.41972e+06	1.48488e+06	1562865	1.50058e+06	3	3	3	3	3	3	3	3	3	3	3	3	3	3	3
O95777	LSM8	2.7114e+06	2.62917e+06	2.73349e+06	2762855	2.76474e+06	3.04722e+06	3.0108e+06	2.81605e+06	2.75326e+06	3120895	3.03702e+06	3.07534e+06	2.99332e+06	2.98322e+06	2.96267e+06	3	4	4	3	3	4	4	4	4	4	3	3	4	3	3
O95782	AP2A1	2.4749e+06	2.60935e+06	2.54007e+06	2.48502e+06	2461476	2733225	2737268	2.74028e+06	2700824	2808092	2501996	2.44061e+06	2.52298e+06	2.67425e+06	2.65427e+06	53	51	51	51	52	52	52	53	51	52	53	51	50	51	52
O95785	WIZ	242611	235748	251159	247997	260608	230334	218461	214935	221587	237150	250868	266941	247429	220541	237119	18	20	20	19	19	20	19	20	20	20	18	20	19	20	20
O95786	RIGI	36704.5	34793.3	35862.7	28963.4	37400.1	25472.6	32198.8	31272.2	29435.7	33151.8	16539	18983.1	10954.9	22047.2	17367.7	6	6	6	5	6	6	6	6	6	6	5	6	5	6	6
O95793	STAU1	1.28213e+06	1.27977e+06	1289954	1.32887e+06	1.33127e+06	1.38367e+06	1342569	1.3485e+06	1.39337e+06	1.40946e+06	1435098	1.49256e+06	1.43395e+06	1350038	1407877	35	35	34	35	34	35	35	35	35	34	34	35	35	35	34
O95801	TTC4	99157.5	106449	120124	106663	110083	113089	111055	111112	116054	119216	121606	121194	112292	109736	103384	5	6	5	5	6	5	4	5	6	6	6	5	5	5	5
O95807	TMEM50A	209295	88164.1	151642	164941	161654	88609.4	150064	188081	173290	73311.9	96538.1	77994.4	27737.7	189062	160214	2	2	2	2	1	2	1	2	2	2	1	2	2	2	2
O95816	BAG2	111187	109180	111995	113640	110212	120727	118235	109857	128728	124662	115116	110714	116200	115463	100201	9	8	10	10	9	10	10	9	10	7	8	8	10	9	9
O95817	BAG3	15643.2	7569.24	2114.79	5019.16	NaN	11431.8	2624.59	12789.9	25563.6	5384.79	NaN	2213.81	6341.56	7017.87	9870.31	2	1	2	2	2	2	2	1	1	0	0	1	2	2	2
O95819	MAP4K4	1.21847e+06	1.35346e+06	1.26228e+06	1.22963e+06	1.17059e+06	1.32573e+06	1.24867e+06	1249961	1.20725e+06	1.36299e+06	1.21003e+06	1.16789e+06	1.1324e+06	1182544	1.16018e+06	58	57	58	59	57	57	56	59	57	57	60	56	56	55	57
O95822	MLYCD	318169	296369	326195	312766	316570	311886	322819	313456	317594	321218	371155	367370	356346	343754	354410	16	15	16	16	16	16	16	16	16	16	15	16	16	16	15
O95825	CRYZL1	461487	490718	491613	453896	469080	502511	536218	493272	525851	556296	501826	495826	482672	548323	521908	13	13	13	13	13	13	13	13	13	13	13	13	13	13	13
O95831	AIFM1	1.60051e+06	1.59322e+06	1498102	1.50868e+06	1444803	1.55085e+06	1.44438e+06	1.63685e+06	1.5978e+06	1.5095e+06	1.46146e+06	1.53012e+06	1.77915e+06	1.48254e+06	1.44359e+06	29	29	29	29	29	29	30	29	30	27	29	29	29	30	30
O95834	EML2	230850	238858	234033	224532	220039	299005	297016	262110	276505	310704	261790	251389	250462	270530	258397	12	12	12	12	12	12	12	12	12	12	12	12	12	12	12
O95835	LATS1	37859.2	39048.9	37091.5	39903.1	38218.7	37704.8	36022	32215.7	35088.9	37961.5	39291.1	34436.9	32082.6	36577.3	35097.5	7	6	7	7	7	7	7	7	6	7	7	7	7	6	7
O95837	GNA14	8024.58	2905.44	3811.1	2493.87	2694.45	3603.68	3498.22	4798.46	4497.26	2314.59	1502.61	1975.11	NaN	NaN	NaN	1	1	1	1	1	1	1	1	1	1	1	1	0	0	0
O95847	SLC25A27	91228.7	99826.6	102358	89423.6	92243.7	103705	93719.1	87099.5	86634.8	102743	93179	101722	116172	105025	90871.4	5	5	5	5	5	5	5	5	5	5	5	5	5	5	5
O95848	NUDT14	148008	165434	162176	160857	166170	190246	199371	186896	178974	193984	192827	173783	184100	227887	214502	5	5	6	6	5	5	5	6	5	6	5	5	6	6	5
O95857	TSPAN13	1.95558e+06	1.49881e+06	1.79979e+06	1.9105e+06	1.75064e+06	969956	1.35375e+06	1.67822e+06	1.45629e+06	614586	679559	1077992	1292121	1.77055e+06	1.76523e+06	4	4	4	4	4	4	4	4	4	4	4	4	4	4	4
O95861	BPNT1	803001	914647	846497	861899	842733	917506	921432	908847	823924	923463	876839	816342	787064	891490	931961	12	12	12	12	12	12	12	12	12	12	12	12	12	12	12
O95864	FADS2	615918	585286	622537	626737	630310	762781	667480	668430	692292	733622	742449	711031	659816	623081	626552	10	11	12	12	10	12	11	10	9	12	10	11	11	10	11
O95865	DDAH2	5329434	5.91231e+06	5388236	5093549	5349530	6342532	6189214	5877697	5752015	6411077	5.75576e+06	5.55171e+06	4884904	6167436	6283795	14	15	14	14	14	14	15	15	14	15	14	15	14	14	14
O95870	ABHD16A	1.25768e+06	1.20244e+06	1.22715e+06	1.22049e+06	1.23004e+06	1.12513e+06	1.19753e+06	1.19365e+06	1.25324e+06	1.10127e+06	1040515	1.09216e+06	1115101	1.14591e+06	1.13429e+06	23	24	23	23	23	23	24	24	23	23	23	22	22	23	23
O95872	GPANK1	12554.7	11863.9	7954.61	12673.9	9463.29	9481.99	9984.97	10808.2	11229	10041.8	9184.33	11281.2	11879.2	9896.98	7707.77	3	3	3	3	3	3	3	3	3	2	3	3	3	3	2
O95873	C6orf47	493272	505634	575045	459370	528112	538863	499663	506098	516201	570400	579531	510649	475717	473137	472727	2	2	2	2	2	2	2	2	2	2	2	2	2	2	2
O95881	TXNDC12	925558	871722	851450	799791	822549	920875	812480	1.11706e+06	1.05357e+06	996537	797285	847991	976621	909475	843659	7	7	7	7	6	7	6	5	7	5	6	6	6	7	6
O95886	DLGAP3	62043.6	66309.2	79179.9	69202.3	70064.3	81065.7	82597	64186.5	80018.3	82699.6	80700.4	79729.1	54986.6	73197.7	74342.1	4	4	4	4	4	4	4	4	4	4	4	4	4	4	4
O95897	OLFM2	137348	115595	130409	117705	121107	121776	123454	124214	116790	119803	121392	131341	112398	114520	116307	5	5	6	5	5	6	6	5	5	5	5	4	6	6	5
O95900	TRUB2	52680.2	46742.6	47185.6	52620.2	50426.8	59269.5	57657.4	53582.8	62188.4	57443.7	62843.4	62413.1	59468.1	57826.5	57968.3	3	3	3	2	3	3	3	3	3	3	3	3	2	3	3
O95905	ECD	51420.6	52590.9	54730.6	53498.1	52549.2	44313.9	52955.4	50206	48471.2	47472.8	47541.3	47485.4	50865.8	47391.2	50896.3	4	6	5	5	6	6	5	6	6	5	5	6	5	6	6
O95922	TTLL1	76314.8	78551.1	74485.9	75899.8	81121.5	74557.1	79385.4	43984.2	67441.6	73678.7	79446.5	80638.4	48804.1	80298.7	75550.2	6	6	5	6	6	6	6	5	5	6	6	5	4	5	6
O95926	SYF2	43294.6	40545.2	44242.4	41816.7	44757.5	41860.3	40060.8	39156.2	37436.7	42430.7	47823.6	45487.7	45646.8	37970.8	40808.3	7	7	7	7	7	7	7	7	7	7	7	7	7	7	7
O95948	ONECUT2	114993	129677	134034	138293	134826	103472	98797.8	102169	115105	102085	111896	123674	114551	107269	106328	3	3	3	3	3	3	3	3	3	3	3	3	3	3	3
O95983	MBD3	337733	329439	350956	330788	332682	297507	297633	277566	285216	308181	328501	336913	312039	295018	293032	10	9	10	10	9	10	10	9	9	9	9	9	9	10	10
O95985	TOP3B	181834	161274	172277	171480	170994	153715	156804	159384	158749	159121	172353	182637	191295	181595	182981	26	25	27	28	27	26	28	28	27	28	27	28	28	28	27
O95989	NUDT3	817122	746527	820962	688778	711352	742763	732335	744658	725955	767148	695204	660157	634099	791738	666817	11	11	11	11	11	11	11	10	11	11	11	11	11	11	11
O95996	APC2	289494	311612	303255	312166	316602	320441	307897	305089	324907	329741	317028	321043	300227	298665	302241	34	36	37	39	36	37	38	37	37	36	32	35	35	37	38
O95999	BCL10	135538	137590	129750	130259	145100	168176	177149	159922	152077	177206	142441	140038	133033	139998	132221	9	9	8	8	9	9	8	9	9	9	9	8	8	8	8
O96000	NDUFB10	1.64836e+06	1.69301e+06	1.67749e+06	1.61839e+06	1.60417e+06	1.79234e+06	1.51369e+06	1.58834e+06	1.57139e+06	1.6878e+06	1.90508e+06	1.93412e+06	2.0441e+06	1.72169e+06	1.64473e+06	15	15	15	15	15	15	15	15	15	15	15	15	15	15	15
O96001	PPP1R17	48570.8	58006.9	49572.2	54077.6	53422.5	68369	71833.2	70135.6	66007.4	73251.1	18417.3	13261	19793.3	18908.6	23355.4	6	7	7	7	7	7	7	7	7	7	5	6	5	5	6
O96005	CLPTM1	923716	885904	872585	910047	867314	933429	935131	962942	963911	888354	861110	895143	948010	912467	943224	15	15	15	15	15	14	15	15	15	15	15	15	14	15	15
O96006	ZBED1	41880.5	38687.8	36397.1	43786.7	35155.6	35045.2	31052.2	36285.9	38247.1	32821.6	28570.5	34236.8	36657.6	32930.4	31578.2	6	6	6	6	5	6	6	6	6	6	5	6	6	6	6
O96008	TOMM40	713233	525059	704944	663714	654252	463827	616832	654409	628869	464939	675969	701564	501375	980864	767649	10	13	13	13	12	12	13	13	13	13	13	13	12	13	13
O96011	PEX11B	275207	257081	267218	269017	278747	201987	189842	230124	233897	174762	229146	241850	269265	259758	244894	10	9	12	11	10	11	11	12	12	11	12	11	12	11	11
O96013	PAK4	73017.1	80105.9	85401.4	82257.3	87994.7	84566.9	84092.9	74990.4	75272.6	84353.8	75433.4	71158	65960.3	74061.8	75537	9	9	10	10	8	9	10	9	9	10	9	9	9	9	10
O96015	DNAL4	115011	148727	124553	133894	153065	150964	158866	116061	148418	189813	134377	148359	121779	119108	95705.8	2	2	2	2	2	2	2	2	2	2	2	2	2	2	2
O96019	ACTL6A	502079	478518	497727	510358	503505	453158	470843	487263	454881	446805	424014	466155	506774	457134	448370	14	15	14	15	14	14	15	14	14	15	14	14	13	15	15
O96028	NSD2	202632	181966	186670	198417	189102	141906	149633	164379	162363	127786	120818	155670	168206	162029	150868	28	28	26	27	25	29	26	25	27	27	24	26	26	27	28
O96033	MOCS2	96820.1	100935	103718	106464	103075	117661	109483	107500	113810	122032	95275.1	97957.1	91980.5	103880	99948.5	4	4	4	4	4	4	4	4	4	4	4	4	4	4	4
P00156	MT-CYB	147756	191013	204332	178068	211484	191715	214351	197944	164527	149906	129726	158381	177094	178859	211427	1	1	1	1	1	1	1	1	1	1	1	1	1	1	1
P00167	CYB5A	221032	229344	193843	234834	216587	302211	271962	333684	286557	284842	270363	262433	277549	236946	258193	5	5	5	5	5	5	5	5	5	5	5	5	5	5	5
P00338	LDHA	13107421	13622307	12726840	13316761	13895381	13136328	12519905	11847228	11771800	13403692	12329874	11679242	11306624	12208037	12238447	33	33	32	33	33	33	31	32	33	33	32	32	32	32	33
P00352	ALDH1A1	205908	162036	143422	223919	192621	87296.5	101147	117155	104026	86055.3	80144.7	107360	99956.6	81989.3	86482.3	7	8	7	7	7	8	8	8	8	8	8	8	7	6	8
P00367	GLUD1	2.29321e+06	2.18677e+06	2271497	2.25714e+06	2.16872e+06	2.27229e+06	2.37138e+06	2.4691e+06	2.36972e+06	2.20201e+06	2.52642e+06	2535325	2.7027e+06	2.49403e+06	2.50563e+06	37	36	38	37	36	37	36	37	36	37	37	38	37	37	37
P00374	DHFR	55046.9	45788.9	46792.4	48377	37670.5	43852.6	38917.3	40994.4	40457.1	34851	19646	25498	28124.5	25842.9	28512.9	2	2	2	3	2	3	3	3	2	2	2	3	2	3	3
P00387	CYB5R3	4.12493e+06	4092904	4.09765e+06	4.06487e+06	4.17075e+06	4603416	4429607	4.53045e+06	4.39266e+06	4732423	4264302	4346837	4499218	4186246	4.46524e+06	28	28	28	28	27	29	29	29	29	28	27	27	28	28	26
P00390	GSR	399873	423693	417692	414005	420441	432943	445889	412133	420906	442110	408505	397240	400741	440501	440710	23	24	24	24	24	24	24	23	24	23	24	24	24	24	24
P00395	MT-CO1	51637.4	66521.9	47020.2	47830.1	55314.6	74722.4	60776.7	83130.1	87373.2	49068.9	41657.7	48520.3	68233.3	95707	61555.7	4	4	4	4	4	4	3	4	4	4	4	4	4	4	4
P00403	MT-CO2	7087528	6.60137e+06	7102566	6841618	6.68333e+06	8783006	7839796	8.32241e+06	8929977	9462457	9707128	9429593	9506551	9604317	8696757	10	10	10	10	10	10	10	10	10	10	10	10	10	10	10
P00414	MT-CO3	169287	142009	137341	139520	167125	166264	176520	178248	178211	189221	166104	184946	165264	163121	181335	1	1	1	1	1	1	1	1	1	1	1	1	1	1	1
P00441	SOD1	2.66284e+06	2.72518e+06	2.73102e+06	2.56245e+06	2.54171e+06	2.97263e+06	2.75984e+06	2.5876e+06	2.81892e+06	2.91227e+06	3184291	3.0085e+06	3006259	3.24575e+06	2832813	14	14	14	14	13	14	14	14	14	13	14	14	14	14	14
P00480	OTC	62237.7	46631.3	38398.3	53392.4	51594.5	24499.2	32969.2	35445.4	36927.3	33297.6	27088	32893.8	17358.5	24538.1	27027.1	1	2	2	2	2	2	2	2	2	1	2	2	2	2	2
P00491	PNP	645163	725090	673550	653912	697075	875807	946263	894370	811406	965399	950323	863122	767356	951085	945528	18	18	19	19	19	19	18	18	18	19	19	19	18	19	18
P00492	HPRT1	2.87341e+06	2.93789e+06	2675855	2770073	2.80595e+06	3040492	3.18294e+06	3.03994e+06	2.91999e+06	3.27404e+06	2547858	2.50234e+06	2.33949e+06	2994500	2.59313e+06	14	14	13	14	13	14	14	14	14	13	13	13	13	14	13
P00505	GOT2	2.07798e+06	3.18803e+06	2.29132e+06	2056029	2.22939e+06	3566633	2.74336e+06	2243227	2.12496e+06	4.02919e+06	5750793	4811515	4439925	3.47694e+06	2.94245e+06	38	37	38	38	37	35	38	36	35	37	38	38	38	38	38
P00519	ABL1	81729.7	87267.9	79193.1	81745.3	82719.1	87902.9	87662.7	91008.4	87602.1	88704.6	79313.8	78920.4	78874	90544.3	88633.6	13	13	12	13	12	13	13	13	12	11	12	11	13	13	12
P00533	EGFR	60272.5	48825.1	48655.6	46278.8	52664.2	39603.9	36910.6	41552.1	42898.9	38398.5	61967.9	80432.3	78287.9	83257.5	77169	10	11	9	11	10	11	10	12	10	10	11	10	11	11	11
P00558	PGK1	7926303	8657722	7.6493e+06	7.64727e+06	8.08272e+06	8552740	8537534	8154500	7.82619e+06	9570156	9257314	8.0326e+06	6754447	9280617	8.16319e+06	51	52	53	53	52	52	53	52	53	50	52	52	53	53	52
P00568	AK1	3.1059e+06	3448182	3.22804e+06	3.13729e+06	3.00155e+06	3.62319e+06	3304429	3.29707e+06	3.10629e+06	3.65298e+06	3.30876e+06	3.18055e+06	2.98436e+06	3.64156e+06	3.26191e+06	22	23	23	24	23	24	24	23	23	22	23	23	23	22	23
P00750	PLAT	14350	9134.09	4992	4360.85	NaN	13952.1	9055.75	22198.4	18331.1	4206.18	2824.66	3801.41	11120.6	10726.6	12011.9	2	2	2	2	2	2	2	1	1	0	1	2	2	2	2
P00813	ADA	50577	51080.5	47882.2	49190.3	49647.2	51028.4	48661.7	46717.1	55443	42122	56193.4	54188.7	42384.6	53204.5	54504.5	4	4	4	4	4	4	4	4	3	4	3	4	4	3	4
P00846	MT-ATP6	1.50786e+06	1669916	1.72352e+06	1.60856e+06	1.84398e+06	901671	951381	1389248	1.05296e+06	876352	836197	844262	857692	988047	761963	2	2	1	1	2	1	2	2	2	2	1	1	2	1	1
P00918	CA2	NaN	NaN	NaN	NaN	8314.86	17677.1	20320.6	10712.1	15269.1	23050.1	11268	9453.46	NaN	NaN	NaN	1	1	1	1	1	0	0	0	0	1	1	1	0	0	0
P01019	AGT	11940.8	14007.7	16454.1	15322.7	15691.3	31654.7	22876.6	33105.6	26840	26431.2	NaN	5773.57	9602.75	NaN	7739.94	1	1	1	1	1	1	1	1	1	1	0	1	1	0	1
P01024	C3	9719.1	10216	6101.79	9155.45	7801.15	4276.6	NaN	NaN	10624.4	7707.78	7399.41	8190.51	13112.6	9370.34	10422.9	1	0	0	1	1	1	1	1	1	1	1	1	1	1	1
P01033	TIMP1	124885	131033	149621	134168	144631	115331	124062	127402	119526	105765	99301	100364	117281	115238	125736	4	4	4	4	4	5	5	5	4	5	4	4	5	4	4
P01034	CST3	196898	205012	219084	194532	180730	251735	229398	191518	234130	256908	244637	240218	302667	264679	231484	2	2	2	2	2	2	2	2	2	2	2	2	2	2	2
P01100	FOS	37762	47631.5	38785.2	49189.1	35715.5	35767.1	42464.1	43053.9	41290.3	30744.4	32558.1	40098.8	45637.3	33086.9	33353.2	2	2	2	2	2	2	2	2	2	2	2	2	1	2	2
P01111	NRAS	749946	702788	727393	682291	619592	553265	623990	600063	703469	551006	561474	694392	692329	674712	563272	2	2	2	2	2	2	2	2	2	2	2	2	2	2	2
P01112	HRAS	1.21493e+06	1.18283e+06	1240790	1.13309e+06	1.13164e+06	1.17056e+06	1093076	1.11536e+06	1.13135e+06	1.14296e+06	1.20784e+06	1.15687e+06	1.11977e+06	1.12943e+06	1.07143e+06	9	9	10	10	9	9	9	10	10	9	9	9	9	10	10
P01116	KRAS	6.56343e+06	6579805	6781708	6.32567e+06	6.33872e+06	6.62914e+06	6.41026e+06	6544826	6657254	5779206	6322776	6.63988e+06	6.21275e+06	6394505	6.04357e+06	16	16	16	16	16	16	16	16	16	15	15	16	16	16	16
P01130	LDLR	599390	556130	580607	544372	518388	516634	615485	611602	594097	489641	474305	519732	576961	601320	584551	22	21	22	24	21	24	23	23	23	23	22	23	23	23	22
P01266	TG	81030.2	86028.8	96258	96305	48258	1.7689	69844.4	77270.1	79261.9	66169.1	91332.6	75658.4	100737	87354.2	55177.1	1	1	1	1	1	1	1	1	1	1	1	1	1	1	1
P01344	IGF2	6315.73	11634.5	19252.3	23287.3	18047	13493.6	16813	20501.9	20246.2	4411.28	NaN	NaN	1350.72	6190.61	NaN	1	1	1	1	1	1	1	1	1	1	0	0	1	1	0
P01857;P0DOX5	IGHG1;	17262.1	17053.4	7742.45	19694.2	20157.9	11979	12536.9	18058	10975.6	5755.39	4864.82	14.5044	4733.75	3717.57	5695.38	2	2	2	2	2	2	2	2	2	2	2	2	2	2	1
P01861	IGHG4	5409.59	8786.46	6946.59	11416.3	9607.58	5970.19	7730.02	4477.11	NaN	NaN	5497.82	5774.96	3911.31	4752.27	4812.08	1	1	1	0	0	1	1	1	1	1	1	1	1	1	1
P01889	HLA-B	223917	213685	251378	213646	225360	321021	301137	290918	308121	327264	222753	230124	250909	212331	177011	5	5	5	5	5	5	5	5	5	5	5	5	5	5	5
P02452	COL1A1	56995.7	19539.1	21563.2	20596.3	31249.6	64850.1	45379.1	56784.6	142040	102159	8570.48	19381.3	23862.6	25849.2	16458	22	20	20	24	24	23	12	16	12	19	7	11	9	11	11
P02461	COL3A1	13983.2	NaN	2344.56	NaN	8316.97	13712.9	4730.24	9099.68	19370.4	20749.1	NaN	NaN	NaN	NaN	NaN	4	3	4	4	4	3	0	1	0	3	0	0	0	0	0
P02462;P29400	COL4A1;COL4A5	NaN	2438.01	NaN	NaN	8701.68	NaN	4284.96	NaN	7465.85	1494.59	NaN	NaN	NaN	NaN	NaN	0	1	0	1	1	0	1	0	0	1	0	0	0	0	0
P02545	LMNA	663524	652448	661888	716135	681476	877248	778243	828028	855092	857285	602627	610747	698823	590995	582937	39	39	42	39	40	40	40	38	42	42	40	38	40	41	41
P02549	SPTA1	118056	122353	134844	117326	120161	139451	136956	116572	136232	129287	132660	117270	78585.2	109406	107311	4	4	4	4	4	4	4	4	4	4	4	4	4	4	4
P02652	APOA2	19324.1	17676.4	14045.4	16402.8	16277.3	13899.6	16313.9	15564.2	14254.7	13227.1	11123.8	10638.5	3720.1	7086.78	6610.43	2	2	2	2	2	2	2	2	2	2	2	2	2	2	2
P02654	APOC1	12687.4	27197.2	10101.8	15233.6	12758.2	12641.3	11108.4	13311.1	9393.21	15314.9	6786.03	NaN	19031	3065.68	6454.61	1	1	1	1	1	1	1	1	1	1	1	0	1	1	1
P02656	APOC3	33499.6	33003.6	26051.6	32881	33291	36655.7	34661.6	29574.2	29722.4	32282.9	30055.9	24791.2	28632.7	17939.9	24622.6	2	2	2	2	2	2	2	2	1	2	2	2	2	2	2
P02751	FN1	21556.1	11036.5	14596.5	11128.9	31264.6	25277	15992.4	22747.3	59699.9	30012	11753	7396.14	9414.45	8677.74	5274.25	9	9	12	13	13	10	7	10	9	13	4	7	5	6	7
P02768	ALB	38037152	44184096	27385932	48774900	35315300	32415114	33653080	39087224	27122566	31539076	26712544	26885850	33307220	24903878	26893354	15	14	14	15	14	15	16	16	16	16	14	14	15	15	15
P02786	TFRC	1.16336e+06	1.06662e+06	1.12765e+06	1.17964e+06	1071942	1.07966e+06	1123330	1.19637e+06	1052447	1.10063e+06	1.20724e+06	1.13828e+06	1.29819e+06	1.13191e+06	1.15957e+06	36	36	36	36	35	36	36	36	35	36	36	36	36	36	35
P02787	TF	2.06868e+06	2.06783e+06	1.69481e+06	3.0729e+06	2698669	1.35777e+06	1.81764e+06	1.69198e+06	1.48098e+06	1.34392e+06	1491646	1.42292e+06	1.70445e+06	1541385	1.6966e+06	49	49	49	48	48	50	51	51	50	50	49	51	47	48	47
P02790	HPX	334875	373923	240633	551507	428938	195936	264433	281893	205202	195038	178757	204070	245422	178403	220744	9	9	10	9	9	11	10	11	11	11	9	10	11	9	9
P02792	FTL	175826	205493	167491	190739	206491	144453	167759	185638	151506	120309	143829	161643	184094	182366	166279	8	8	7	7	7	8	8	8	8	8	8	8	7	7	8
P02794	FTH1	102376	107755	106359	109848	114097	88145.9	97332.6	100812	100180	90788.8	99296.5	106911	96768.6	111355	106230	12	12	12	13	12	13	13	13	13	13	12	12	13	12	12
P03886	MT-ND1	317492	259453	258037	276728	268501	282830	233443	264306	250370	275694	254565	282709	294907	234747	227605	3	3	2	3	3	3	2	3	2	2	3	2	3	3	2
P03891	MT-ND2	303705	202504	236190	264801	287992	193525	230958	279311	240651	196006	257656	351348	194077	388660	320129	1	1	1	1	1	1	1	1	1	1	1	1	1	1	1
P03905	MT-ND4	247945	232253	225420	262365	255792	165155	196509	243552	226180	182765	215691	257532	240625	278619	260561	5	5	5	5	5	5	5	5	5	5	5	5	5	5	5
P03915	MT-ND5	60110.1	67977.1	60448.8	67357.5	62557.4	63747.7	57688.4	58509.6	60116.7	61747	54491.7	56821.3	63426.9	61068.7	61462.1	5	5	5	5	5	5	5	5	5	5	5	5	5	5	5
P03928	MT-ATP8	126040	122116	100515	110136	91264.2	74614.4	53088.6	56055.8	61584.2	85626.9	86846.2	81894.4	75474.5	66986.5	56805.9	2	2	2	2	2	2	2	2	2	2	2	2	2	2	2
P04004	VTN	36896.6	27359.6	32553.6	39006.2	27437.3	33274.1	34284.2	44808.5	36418.6	32144.4	30352.2	34366.7	39228.3	36465	31290.4	1	1	1	1	1	1	1	1	1	1	1	1	1	1	1
P04035	HMGCR	134808	132106	135474	145986	130880	137293	140709	149140	140745	129574	155559	169194	174401	172257	163386	21	21	23	22	22	21	23	22	23	22	21	22	21	23	23
P04040	CAT	276450	261034	269304	306403	258981	232214	243116	249102	241248	240253	228111	249747	253853	237878	235934	30	32	33	33	32	33	33	33	33	33	31	33	32	32	32
P04049	RAF1	316248	313913	290111	298136	289486	298252	288751	277760	294105	311095	279107	278203	283446	307248	290355	16	15	17	15	16	16	17	16	17	16	17	17	17	17	16
P04062	GBA1	2000582	1.85929e+06	1.89669e+06	1.91893e+06	1.80626e+06	1.75644e+06	1776124	1.89008e+06	1.93413e+06	1.62603e+06	1679918	1.83277e+06	1972232	1.92864e+06	1.84236e+06	15	17	17	17	18	18	17	18	17	16	17	18	18	17	17
P04066	FUCA1	656682	634746	669408	713221	708417	714305	668743	708414	716946	697651	694172	737096	726256	683742	705148	14	13	14	14	15	15	14	14	14	13	13	15	14	15	15
P04075	ALDOA	7.64525e+06	8402226	7.43031e+06	7.51183e+06	7476186	8751865	8999513	8693363	8.29967e+06	9757209	9035037	7904049	7.53348e+06	9200657	8498232	37	36	37	36	36	37	36	36	36	37	36	36	36	36	36
P04080	CSTB	229159	216986	190407	235461	203463	351094	305955	295715	280387	395132	386187	338959	250839	289366	309847	5	5	4	5	5	5	5	5	5	5	5	5	5	5	5
P04083	ANXA1	265563	254128	346722	318166	330790	413488	323925	340817	474993	517311	251950	255757	304216	347365	274793	19	19	19	20	20	18	18	20	18	19	18	18	19	20	19
P04114	APOB	1757.1	NaN	2359.01	716.434	NaN	1132.02	1563.33	NaN	NaN	NaN	NaN	NaN	1268.6	564.021	NaN	1	1	0	0	0	1	0	1	1	0	0	0	1	1	0
P04150	NR3C1	5282.71	5095.16	5300	5162.41	6423.39	9749.14	9005.49	7902.07	8141.75	9676.27	7270.5	8319.5	6337.44	6689.53	7676.08	4	4	4	4	4	3	4	3	4	4	3	3	3	4	3
P04156	PRNP	897326	948097	891986	872824	847593	1.1191e+06	1.01404e+06	1.01992e+06	963799	1.0171e+06	1.04361e+06	1.12949e+06	1.09299e+06	1.07462e+06	1.12336e+06	12	11	12	12	11	12	12	11	11	11	12	12	12	12	12
P04179	SOD2	261320	278484	245756	257894	237934	418298	316637	287139	348408	499725	806394	729276	688540	693862	547778	12	12	12	12	12	12	12	12	12	12	12	12	12	12	12
P04181	OAT	2.13269e+06	2.01692e+06	2.11965e+06	2.15975e+06	2.14468e+06	2.06517e+06	2.10652e+06	2363875	2.19047e+06	2.04163e+06	2406560	2.52842e+06	2.61622e+06	2.36651e+06	2.33487e+06	23	23	25	25	25	24	25	24	25	24	23	25	24	26	25
P04216	THY1	481621	531880	497559	505909	525561	642518	570239	584758	542314	593523	532650	496525	486403	464379	505815	4	4	5	5	5	5	5	5	5	5	5	5	5	5	5
P04271	S100B	23736.7	33833.2	21927.2	22690.5	24189.3	27988.6	34983.1	24123.6	21304	36624.5	12559.5	14297.6	11706.2	17885.5	15692.7	2	2	2	2	2	2	2	2	2	2	2	2	2	2	2
P04350	TUBB4A	2.40048e+06	2332021	2.38355e+06	2.04952e+06	1.95538e+06	2.65509e+06	2.37756e+06	1.98697e+06	2.15553e+06	2.61819e+06	2.49586e+06	2369460	2283743	2.83111e+06	2.0231e+06	12	11	10	10	12	10	11	12	12	11	12	12	12	12	12
P04406	GAPDH	2.73284e+06	2.94419e+06	2.77067e+06	2.76834e+06	2807640	3.23453e+06	3.15644e+06	3.15833e+06	2.97836e+06	3.40135e+06	3.31654e+06	3102546	2964342	3.29356e+06	3156568	53	53	53	53	53	53	53	53	53	53	52	53	53	53	52
P04424	ASL	144346	159328	139640	171427	164955	151967	151251	140917	143733	159378	145870	146441	131906	133555	137889	15	14	16	15	15	16	16	16	15	16	15	14	14	16	16
P04439	HLA-A	315874	331500	328511	345820	303688	428708	416546	430775	447498	415200	299951	315485	388859	326579	282507	7	7	7	7	7	7	7	7	7	7	7	7	7	7	7
P04626	ERBB2	30309.1	32716.2	40550.4	38627	40928.7	42182.4	47233.3	39909.5	47414.2	40706.2	33824.6	34425.9	33171.7	26425.4	21797.2	7	6	7	7	7	7	6	7	7	7	7	7	4	6	6
P04632	CAPNS1	1.16743e+06	1.10829e+06	1.08575e+06	1.07283e+06	972637	1.04501e+06	1.1307e+06	1.11425e+06	1.10309e+06	1.06657e+06	1.0396e+06	979153	1.00826e+06	1.20308e+06	964993	22	23	25	24	23	25	23	25	23	22	23	25	24	24	24
P04637	TP53	14491.5	13424.3	15371.6	16375.2	10889	9625.04	NaN	9929	7211.87	8744.29	3293.52	11102.2	9291.56	9778.21	10684.7	1	0	1	1	1	1	1	1	1	1	1	1	1	1	1
P04792	HSPB1	343770	300806	366368	317955	362860	570809	502028	491790	683466	678873	257469	281609	340287	372106	292181	11	11	11	11	11	11	10	11	10	11	10	10	10	11	11
P04843	RPN1	7.52391e+06	6.95192e+06	7.45123e+06	7430813	7403393	7007122	6.79737e+06	6954702	7.04571e+06	6.66025e+06	6.72593e+06	7053298	7.32652e+06	7029693	6763239	40	39	40	41	41	38	39	39	39	40	40	40	38	39	40
P04844	RPN2	1.05002e+06	873626	972534	1.0169e+06	1.03285e+06	929213	922648	920091	954761	940972	959786	1.02252e+06	981813	986231	963538	23	23	23	22	23	23	21	23	22	23	23	23	23	21	23
P04899	GNAI2	2.83429e+06	2.62138e+06	2.69694e+06	2607444	2.36514e+06	2.16726e+06	2.22905e+06	2.6472e+06	2423377	2.01666e+06	2.0845e+06	2.30271e+06	2.45151e+06	2.64231e+06	2.33453e+06	29	30	29	30	30	30	30	30	29	30	30	30	28	28	29
P04908;Q7L7L0	H2AC8;H2AC25	33670980	32594248	35122128	32312050	30317276	27960094	27279708	25701540	27543936	27886496	29578234	30731540	29635626	26981260	26196832	9	10	10	10	10	10	10	10	10	10	10	10	10	10	9
P04920	SLC4A2	11618.8	21132.5	21520.4	22028.9	21393.5	15753.2	19630.4	26360	20054.4	22933.2	19939.9	14649.4	21079.8	20115.5	16884.2	2	2	2	2	2	2	2	2	2	2	1	2	1	2	2
P05023	ATP1A1	1.84833e+06	1.85415e+06	1913242	1.88714e+06	1.67008e+06	1.92282e+06	1.88804e+06	2.09497e+06	2.07329e+06	1.87279e+06	1.40189e+06	1517178	1.59135e+06	1.49391e+06	1456259	33	35	32	35	35	32	35	34	35	33	31	33	31	34	32
P05026	ATP1B1	2.25758e+06	2.2834e+06	2.24158e+06	2.25097e+06	2.26432e+06	2.2798e+06	2.30639e+06	2.44128e+06	2.34256e+06	2.15227e+06	2.27037e+06	2.44331e+06	2708271	2.4031e+06	2.49179e+06	23	23	21	22	23	23	22	23	23	22	22	23	22	23	22
P05060	CHGB	481371	487294	407989	498828	478200	541626	526320	573127	522466	534518	463015	444365	501859	408990	448181	29	27	30	29	28	29	28	27	28	29	28	29	29	28	29
P05062	ALDOB	48164.5	40497.2	35498.5	45773.4	45546.9	14288.5	24674.7	24823.2	25580.4	23389.1	22092.2	29748.4	20820.5	17680.7	22136.9	1	1	1	1	1	1	1	1	1	1	1	1	1	1	1
P05067	APP	859978	805144	892908	792345	866948	915703	979303	938206	909750	907939	1.30283e+06	1.32147e+06	1.30549e+06	1325581	1.32878e+06	38	38	38	37	38	37	36	37	37	38	39	38	39	39	39
P05091	ALDH2	5.3822e+06	5.1167e+06	5474945	5416066	5.28306e+06	5.65304e+06	5939373	6179691	5.98289e+06	5439969	5.56338e+06	5843058	5988295	5869717	5.63585e+06	34	33	33	34	33	34	33	33	33	33	33	34	33	34	34
P05106	ITGB3	60312.3	40429.2	57523.4	39612.5	69415.2	71513.8	30459.9	80098	69552.9	86902.2	40294.8	38535	36282.3	NaN	29504.8	1	1	2	2	1	1	2	1	1	1	2	2	2	0	2
P05114	HMGN1	62131.4	62784.1	74993.8	73150.5	84460.2	69797	70162.8	63252.1	70334.7	79977.4	81142	79564.2	67918.3	60178.4	68333.9	6	6	6	6	5	6	6	5	6	6	6	6	6	6	5
P05141	SLC25A5	28141784	27877730	26597034	27934374	26121518	25917038	26182720	28852704	29198352	24286864	24732522	28994784	30303416	31409614	26485592	30	29	34	34	33	34	30	33	32	33	34	32	31	32	32
P05165	PCCA	1.18355e+06	1.08368e+06	1.14074e+06	1.1437e+06	1.17992e+06	1.13976e+06	1.14694e+06	1.19138e+06	1.17249e+06	1.13161e+06	1.22603e+06	1.24697e+06	1.23098e+06	1.17284e+06	1.1762e+06	39	39	40	39	39	40	40	40	40	40	38	39	40	38	40
P05166	PCCB	1.36787e+06	1.33631e+06	1.44796e+06	1.37461e+06	1.4563e+06	1.39336e+06	1.45517e+06	1.5163e+06	1.44695e+06	1.42517e+06	1.36481e+06	1.52376e+06	1.54043e+06	1.51711e+06	1.52469e+06	26	26	25	26	26	26	26	26	25	26	25	26	25	26	26
P05186	ALPL	70258.3	69661.9	65745.3	69587.6	63110.3	52792.5	48033.3	50587.6	44343.9	46977.1	58120.2	61401.3	65438.5	55121	55819.9	4	4	4	3	3	4	4	4	4	4	4	4	4	4	4
P05198	EIF2S1	1.61437e+06	1.65806e+06	1.64042e+06	1.63192e+06	1.65799e+06	1643979	1.54872e+06	1564350	1.55928e+06	1.63584e+06	1.507e+06	1567741	1.63354e+06	1510245	1.51718e+06	29	29	29	29	29	29	28	28	29	30	29	28	29	30	30
P05204	HMGN2	172350	116142	120963	111524	120301	132238	134885	136339	179181	123236	101958	122227	119969	122681	109991	8	8	8	8	7	8	8	8	7	8	7	8	8	7	8
P05362	ICAM1	14552.8	NaN	11942.5	NaN	12718.9	NaN	NaN	NaN	NaN	NaN	26277.8	18705.4	34126.3	30744.7	22239.4	0	0	0	0	0	1	0	1	0	1	1	1	1	1	1
P05386	RPLP1	561631	312380	362657	463886	342370	780542	401302	562187	528431	515357	465562	484583	583087	536535	280189	2	2	2	2	2	2	2	1	2	2	2	2	2	2	2
P05387	RPLP2	5.34164e+06	5171467	4.85406e+06	5.33681e+06	5276249	4.91914e+06	4832409	5410145	5523731	5.27492e+06	5369423	5.85038e+06	5617055	5.38219e+06	5.36991e+06	10	10	10	10	9	10	10	10	10	10	10	9	10	10	10
P05388	RPLP0	9801082	9103500	9354051	10089743	9930853	9519674	9428878	9859073	9780957	9302303	9419832	9871029	9869701	9388985	9886624	17	17	17	17	17	17	17	17	17	17	17	17	16	17	17
P05408	SCG5	268378	288116	267010	277068	256944	305716	300374	310436	294411	294793	288214	266532	305567	275988	274023	9	8	9	9	9	9	9	9	9	9	9	9	9	9	9
P05412	JUN	35701.2	35050.3	28521.8	28691.2	32019.9	31068.5	26277.4	31170.1	29519.6	25304.1	21966.7	18304	26068.6	20505.2	20629.2	4	3	4	4	4	4	4	4	4	3	4	4	4	4	4
P05413	FABP3	561978	558391	503879	572266	500192	1.28483e+06	1489416	1.29811e+06	1.05065e+06	1.32176e+06	966584	726308	621375	840214	868421	11	11	11	11	11	11	11	11	11	10	11	11	11	11	10
P05423	POLR3D	117958	117172	115451	123420	127133	129209	118301	97177.5	121141	127613	134416	131024	120105	119686	125865	8	8	8	8	8	8	8	8	8	8	8	8	8	8	7
P05455	SSB	3985104	3.96559e+06	4.00238e+06	4.19524e+06	4258020	4.47439e+06	4.09221e+06	3.806e+06	4.21904e+06	4.43845e+06	4.31768e+06	4.293e+06	4313284	3.97207e+06	3.97914e+06	45	45	43	46	44	44	44	46	43	46	45	46	45	43	45
P05556	ITGB1	2.06463e+06	1.88343e+06	1.93737e+06	1.93857e+06	1.85033e+06	2.13072e+06	2.07019e+06	2.25507e+06	2215913	2.02952e+06	1.72818e+06	1.84563e+06	2.01547e+06	1.88404e+06	1.87317e+06	29	28	29	29	28	28	29	29	27	28	29	29	29	29	28
P05771	PRKCB	98168.3	102088	109380	106108	108388	78986.1	92944.3	93039.8	97230.4	84600.9	99557.7	93395.3	89021.9	117254	101016	12	12	11	12	12	12	12	12	12	12	12	12	10	11	12
P05937	CALB1	86147.7	97868.1	86572.9	81370.8	120981	151152	146874	150879	165709	165760	7093.43	9483.25	4796.58	6450.5	5966.33	14	14	14	14	14	14	14	14	14	13	3	3	2	3	5
P05997	COL5A2	60800.3	NaN	52697.1	40255.2	46262.3	NaN	NaN	76675.6	35344.7	20087.2	52013.3	NaN	61561.7	54927.9	62448.9	0	0	2	2	1	2	0	2	2	1	1	0	1	1	1
P06132	UROD	318317	372399	345842	377667	380580	335980	366654	340539	347488	331402	335298	315125	348665	365839	385708	9	10	10	10	9	10	10	9	10	10	10	9	9	9	9
P06213	INSR	341286	358448	382161	348135	368161	332772	386800	357760	357195	324948	371041	384904	385800	396898	409423	27	27	26	27	28	28	26	28	28	27	27	27	26	28	27
P06241	FYN	1.27247e+06	1184201	1.21148e+06	1.09076e+06	1.17316e+06	1.24365e+06	1.18645e+06	1.29519e+06	1.19699e+06	1.22516e+06	1.15415e+06	1.17941e+06	1.17022e+06	1.22619e+06	1252927	17	16	18	17	15	18	17	17	17	17	17	17	16	18	17
P06280	GLA	126195	122938	113274	130737	111728	130994	118004	139974	135108	124314	104367	113785	120564	118354	102311	9	9	9	9	8	9	9	9	9	9	9	9	9	9	9
P06396	GSN	591388	605752	559146	563183	590961	718284	711511	712186	695833	791076	510962	488580	407940	517157	510869	19	19	19	19	19	19	19	18	18	19	18	19	18	16	18
P06400	RB1	173490	164255	170189	172606	173069	138542	139364	155416	145072	138418	146307	148971	140364	120618	132705	11	11	12	12	12	13	13	12	12	11	12	12	10	11	13
P06454	PTMA	5.67216e+06	6.00165e+06	7.89344e+06	6.86404e+06	6.71056e+06	6609920	6.8257e+06	6.22544e+06	6.66399e+06	7327288	6740088	6489608	6.53026e+06	6053540	6.48752e+06	8	8	8	8	8	8	8	8	8	8	8	8	8	8	8
P06493	CDK1	63516	55537.5	54567	67242.8	65933.4	46384.5	49113.2	47466.4	44481.7	48652.3	34028.3	38879.7	40694.7	35255.7	37061.8	8	7	8	8	7	7	8	7	8	7	6	8	8	8	7
P06576	ATP5F1B	57405652	53506736	58440024	54916384	56438312	60232084	56685764	57997916	59057912	59597720	64641080	64487152	64784200	61058184	60347608	45	45	44	45	44	45	45	43	45	45	45	45	43	45	45
P06703	S100A6	352868	358711	345477	385868	380619	725420	748904	653160	570531	785821	400962	343202	344931	399245	402863	3	3	3	3	3	3	3	3	3	3	3	3	3	3	3
P06730	EIF4E	2.67851e+06	2.86332e+06	2.92741e+06	2601068	2.58178e+06	2.81509e+06	2.93916e+06	2.81718e+06	2.80256e+06	2.7867e+06	2.8818e+06	2.76166e+06	2.90996e+06	3.19217e+06	2875295	12	12	12	12	12	12	12	12	12	12	12	12	12	12	12
P06732	CKM	309826	214138	92807.5	259124	209638	451940	116689	112409	132543	353143	295436	460379	370202	104869	121533	3	3	3	3	3	3	3	3	3	3	3	3	3	3	3
P06733	ENO1	2.84686e+06	3185607	2.77313e+06	2.87027e+06	2936742	3.45507e+06	3.38887e+06	3244214	3.08852e+06	3.80858e+06	3.38684e+06	3001635	2880546	3.29519e+06	3119709	44	44	44	42	43	44	44	46	42	43	43	43	44	42	43
P06737	PYGL	232503	197472	184641	234200	196455	128684	127986	157651	144325	132364	115213	134971	139567	115346	107175	13	13	13	13	13	13	13	13	13	13	13	13	13	13	13
P06744	GPI	4451673	4.74377e+06	4.3921e+06	4.29701e+06	4597875	5333292	5278632	5034620	4737843	5644080	5032063	4.59897e+06	4253875	5.29423e+06	4992960	40	36	37	38	38	39	38	38	39	38	39	37	36	38	39
P06746	POLB	273436	276745	279252	269098	275429	274142	255546	274748	278464	263161	282092	282363	291579	268457	274020	13	14	15	14	14	14	15	15	15	15	13	14	14	15	15
P06748	NPM1	696177	638035	617882	685044	659076	587252	551461	580610	581508	584998	605166	655298	695984	603228	579126	29	29	31	30	28	30	30	30	28	29	30	30	30	28	30
P06753	TPM3	4.04685e+06	4202073	4.08535e+06	3.92962e+06	4060204	5.09953e+06	4.85019e+06	4612150	4.69593e+06	5.32392e+06	4751196	4563228	4433326	4689030	4.7092e+06	29	29	28	29	29	29	29	28	28	28	29	29	29	29	28
P06756	ITGAV	196144	197938	205132	216201	203289	266407	255388	272922	286329	246859	129173	133475	162725	158800	152426	22	22	23	23	21	23	22	23	22	23	21	20	23	22	22
P06858	LPL	11192	NaN	13735.8	13813.4	14022.2	22708.7	15661.9	19988.7	16724.5	19423.2	NaN	NaN	NaN	NaN	NaN	1	1	1	1	1	1	0	1	1	1	0	0	0	0	0
P06865	HEXA	411464	376941	380768	406629	426806	437025	416533	443929	440638	446562	454707	474447	455441	429086	444746	17	15	15	17	17	15	16	16	14	17	14	17	15	17	14
P06899	H2BC11	66420912	56860576	52486704	60230436	57765256	54070464	48432412	55445116	52602632	51427988	52381376	55205292	59568544	50489632	48018932	13	16	15	16	12	17	18	17	16	17	13	15	15	15	13
P07093	SERPINE2	1.39719e+06	1.18742e+06	1.25802e+06	1.38125e+06	1.37781e+06	909294	904731	1.01033e+06	929951	878775	1.14475e+06	1.27241e+06	1.18535e+06	1.13702e+06	1.20495e+06	19	20	20	20	19	21	20	20	20	20	19	20	19	20	20
P07099	EPHX1	919097	906975	1.05789e+06	912025	931416	1.23287e+06	1.21098e+06	1.16352e+06	1.16373e+06	1.28815e+06	1203816	1.17571e+06	1.11229e+06	1.20353e+06	1.10539e+06	32	31	32	33	33	31	31	31	31	32	31	32	31	32	33
P07101	TH	36332.7	35901.8	33369	36341.5	40779.9	49563.4	47180.8	46510.6	43977.3	50247.2	61042.2	51636.2	44922.3	54255.3	50800.9	7	7	7	7	7	7	7	7	7	7	7	7	7	7	7
P07108	DBI	104211	113735	101599	111337	113764	192534	161566	125791	133628	227694	208715	151171	126606	143580	175701	8	9	9	8	9	9	8	8	8	7	9	9	8	9	9
P07195	LDHB	34939476	35864948	33786456	35054380	34870328	38090096	39083704	35406796	35974680	40108720	38207832	35505576	35114160	37971188	37201824	40	40	38	39	40	40	40	40	40	39	38	40	38	38	39
P07196	NEFL	92857648	87131584	90658352	86764296	86152056	102203632	97380216	97875184	96007640	99826840	104573664	105524904	104631104	95023504	95859288	60	58	58	58	58	58	59	59	56	57	59	58	59	58	58
P07197	NEFM	27051082	24178978	26199630	24000244	23622544	27957866	25739890	26600950	25659788	26743260	28710552	28515494	29056222	25625158	25317906	99	98	95	96	96	99	98	101	96	94	96	96	93	100	96
P07199	CENPB	27752.7	28509.4	27674.9	23689.5	30470.3	32262.5	57438.5	35808.8	54315.8	1622.49	18849.1	63.8148	14131.3	3231.81	9998.09	2	2	2	2	2	2	2	2	2	2	2	2	2	2	2
P07203	GPX1	1.45279e+06	1.58366e+06	1.54478e+06	1.52696e+06	1.61493e+06	1.63396e+06	1.81422e+06	1.65196e+06	1.62893e+06	1.69662e+06	1.72364e+06	1655307	1.70701e+06	1756642	1.87467e+06	12	13	13	13	12	13	13	13	13	13	12	13	13	13	13
P07225	PROS1	208482	205649	229146	216622	224378	212963	212059	205918	248499	205185	194849	234178	219309	225790	218789	14	15	16	16	14	14	16	15	16	15	14	15	16	16	16
P07237	P4HB	4.87644e+06	4.49682e+06	4856181	4945470	4.76177e+06	5179217	4968230	5.06291e+06	5240804	5.23951e+06	4732150	4833734	4.81361e+06	4766198	4.60532e+06	46	44	43	45	44	46	45	45	46	45	43	46	45	45	45
P07305	H1-0	20737164	18583314	21060298	18911558	18703228	14409457	14121836	12640574	13102843	13453281	16059317	16072274	16067831	13942565	11459561	16	16	16	15	16	15	16	16	16	16	16	16	15	15	15
P07311	ACYP1	690615	805094	740548	669481	753490	866431	834326	735324	796584	1.0663e+06	818343	819907	616243	932367	775554	10	11	10	10	11	11	11	10	10	8	10	11	9	11	10
P07339	CTSD	10775835	10683789	11437979	10807467	10683689	11547204	11985315	12640715	12762371	12104942	12025390	12107192	13973480	12794656	12471362	26	22	25	26	26	25	25	24	26	24	24	25	25	24	25
P07355	ANXA2	20170156	23226434	20056250	20941494	21127080	20440010	19770972	19329304	19197902	21418888	18555776	17913524	18227934	18576160	16993428	52	54	55	54	52	55	54	55	54	54	52	53	54	54	54
P07384	CAPN1	1.53279e+06	1643434	1.47676e+06	1.56101e+06	1.58441e+06	1.57341e+06	1.57628e+06	1.59507e+06	1.48709e+06	1.69534e+06	1.56732e+06	1.48391e+06	1.42689e+06	1.5782e+06	1524264	40	39	41	40	38	40	39	38	40	39	40	39	40	39	39
P07602	PSAP	7012267	6182084	6.86898e+06	7090856	6981888	3672516	5783834	6.25269e+06	6468513	2.69961e+06	2.72226e+06	3.95853e+06	4923470	6714830	6.60884e+06	24	27	29	28	26	28	27	28	25	28	25	26	26	26	26
P07686	HEXB	1033018	999276	1.05479e+06	1033557	993774	1.07179e+06	1.07925e+06	1.05748e+06	1.1642e+06	1097738	1.11269e+06	1175731	1286231	1.20973e+06	1.13766e+06	22	22	21	21	22	22	22	22	22	22	22	22	22	22	22
P07711	CTSL	41693.4	41805	46549.5	40965.1	44312.8	59040.7	63435.2	68656.6	62968.6	77745.7	45733.3	42358.5	51633.7	46252.1	47858.9	2	2	2	2	2	2	2	2	2	2	2	2	2	2	2
P07737	PFN1	3.42125e+06	3785572	3.54536e+06	3.44326e+06	3394779	4.08472e+06	3.97575e+06	3.8999e+06	3923518	4.32617e+06	3.68291e+06	3.60473e+06	3.42494e+06	4.14517e+06	3.57775e+06	18	20	21	20	19	21	20	20	19	19	17	19	21	19	19
P07738	BPGM	335911	354574	325682	327656	340760	356064	379212	369752	333603	386961	387858	348131	299919	416728	381847	12	13	13	12	13	12	12	13	12	11	13	11	12	12	12
P07741	APRT	450949	493659	464229	451007	486400	515743	547795	556788	512777	608450	536540	494836	500480	541231	522965	8	8	8	8	8	8	8	9	8	8	8	8	9	8	7
P07814	EPRS1	2.4573e+06	2.34024e+06	2.43808e+06	2.46842e+06	2.42449e+06	2.24872e+06	2205284	2.1951e+06	2.30669e+06	2.18835e+06	2.2953e+06	2.40388e+06	2.64478e+06	2294245	2.21617e+06	104	103	103	104	104	105	105	106	104	105	103	105	106	104	103
P07858	CTSB	3.76797e+06	3.66146e+06	3.9635e+06	3.96689e+06	3.90023e+06	3.49395e+06	3.60969e+06	3.72383e+06	3860637	3464857	3.83341e+06	4038782	4.67112e+06	4413778	4241424	24	23	24	24	23	26	26	26	25	25	25	26	25	23	25
P07900	HSP90AA1	18835158	18282954	17645046	18128458	17252708	18523856	18454896	18792846	19395738	17798822	16976334	17357626	16944420	19057158	17717374	65	65	64	65	63	64	64	65	65	65	63	64	64	65	61
P07902	GALT	109951	113900	102601	107949	105472	117739	114605	114698	100941	126616	137586	115987	107210	125192	133724	5	5	5	5	5	5	5	5	5	5	5	5	5	5	5
P07910	HNRNPC	16960406	16551731	17302212	18026104	16933512	15829136	15044215	15527408	16428255	15590817	16474739	17731520	17674674	15792770	15216107	26	25	26	24	24	26	25	26	24	26	25	25	25	25	25
P07919	UQCRH	1.92591e+06	1.79276e+06	1.89594e+06	1.78559e+06	1.7746e+06	1.65375e+06	1.74033e+06	1.98631e+06	1870974	1.48611e+06	1.40783e+06	1.50867e+06	1850163	1.58117e+06	1695546	4	4	4	4	4	4	4	4	4	4	4	4	4	4	4
P07942	LAMB1	576330	573715	357599	688046	697757	510486	550617	617755	425574	419939	193790	203688	240821	169194	198751	32	31	33	33	31	34	33	31	32	34	24	29	31	31	29
P07947	YES1	1.20008e+06	1.16437e+06	1.18201e+06	1.14882e+06	1.0963e+06	1136115	1114967	1.22796e+06	1.1583e+06	1.14016e+06	1.12517e+06	1.15952e+06	1.11636e+06	1.14273e+06	1.1372e+06	18	17	18	18	18	18	18	18	17	18	17	18	17	18	18
P07949	RET	227353	216275	235282	198925	216336	284247	278561	269024	284833	274692	264344	277427	268026	286825	265138	30	31	31	30	30	30	28	31	27	28	30	28	30	31	30
P07954	FH	3.81335e+06	3.65786e+06	3.74723e+06	3.70661e+06	3868655	4232598	4.07092e+06	4024433	4136574	4245040	4282782	4272217	4.02768e+06	3904247	4.04388e+06	25	26	27	27	26	27	27	27	26	26	27	26	27	25	26
P07992	ERCC1	106960	103997	100087	104458	99734.2	109392	105925	107656	114641	108529	99247.1	116224	121790	116257	115772	8	8	8	8	8	8	8	8	8	8	8	8	7	8	8
P08047	SP1	30893.6	28782.8	23874.5	36462.9	30255.2	19096.2	19443.2	25580.3	28319.2	22236.6	16408.9	23524.4	22377.9	21068.4	17587.2	1	1	1	1	1	1	1	1	1	1	1	1	1	1	1
P08048;P17010	ZFY;ZFX	60930.8	47802.6	47096.8	55378.4	44103.7	35426.4	34192.2	46638.9	42283.8	34002.8	31073.4	43072.6	43829.2	33499.2	35370	1	1	2	2	1	2	1	1	1	1	1	1	1	2	2
P08069	IGF1R	395756	386621	392637	385398	380663	427967	442133	451082	440243	413204	464481	491309	496426	490450	516514	27	31	31	29	30	30	29	30	29	30	31	29	29	29	29
P08133	ANXA6	2.44623e+06	2.89009e+06	2.35087e+06	2.94648e+06	2.9462e+06	2.52635e+06	3.04564e+06	2.60041e+06	2.54605e+06	2.78656e+06	2521654	2.38185e+06	2.3347e+06	2.82675e+06	2.50174e+06	56	57	56	57	57	57	57	57	56	57	57	57	56	57	57
P08134	RHOC	12803379	12350426	10925837	11592967	11697451	12158452	12889544	14083930	12865771	11581303	8.08213e+06	9532176	11815407	11902750	12600130	13	13	13	13	13	12	13	13	12	12	12	13	13	11	12
P08138	NGFR	776027	851960	816853	806672	834982	957823	897352	938899	834294	900065	650341	682565	707678	624071	714688	9	9	9	9	9	9	9	9	9	9	9	9	9	9	9
P08172	CHRM2	15543	14848.8	15776.2	12383	14599	16250.1	16270	13468.6	15410.8	17299.7	7067.16	6281.98	4784.83	6750.54	7206.65	2	2	2	2	2	2	2	2	2	2	1	2	2	1	1
P08174	CD55	221766	248724	229803	246179	215737	211290	249268	281146	274685	150265	116350	205843	206374	216909	205110	8	8	8	8	7	8	7	8	8	8	7	7	7	8	7
P08183	ABCB1	44127.3	43184.2	39089	39988.6	39019.1	55031.6	58555.1	54476.4	49117.2	51887.8	66264.9	68050	64804.9	65109	63688.8	8	9	9	9	8	7	7	7	8	9	8	9	9	7	7
P08195	SLC3A2	1.28768e+06	1.29363e+06	1.29153e+06	1.28104e+06	1.23064e+06	1396817	1.37708e+06	1.44138e+06	1.36438e+06	1.40081e+06	1.50742e+06	1.46205e+06	1.47498e+06	1342433	1.42066e+06	21	23	23	23	23	22	23	22	22	21	23	23	23	22	22
P08237	PFKM	5.09065e+06	5288800	4.70896e+06	4.91147e+06	4.78254e+06	5241639	5268925	5257894	5005958	5.49202e+06	5348214	5.08882e+06	4.80909e+06	5.30757e+06	5165867	41	42	42	42	42	42	41	41	42	42	42	40	41	41	42
P08238	HSP90AB1	46595432	47391036	46535976	47727592	47007376	48634400	46862516	46672688	47539336	49073064	48761104	47248728	48671092	48520812	46678416	81	80	80	81	81	79	81	81	80	80	80	81	80	80	78
P08240	SRPRA	475790	496946	513392	515241	489554	511444	500300	455436	518813	521158	477183	476395	475688	452548	430688	24	24	24	24	25	25	25	26	26	26	26	25	24	24	24
P08243	ASNS	917588	904097	903209	932532	937325	978551	911922	862593	892763	1.00808e+06	999600	977878	926125	1006355	975998	29	29	29	29	30	29	28	29	29	28	29	27	30	29	28
P08247	SYP	1.05593e+06	990065	1.07406e+06	1.00241e+06	949057	1.04215e+06	1.06602e+06	1.20006e+06	1.02786e+06	985846	943045	954097	1.09984e+06	1.11195e+06	1.1345e+06	5	4	5	5	5	5	5	5	5	5	5	5	5	5	5
P08253	MMP2	16104.2	16181.1	15401.6	15762.8	14999.3	16087.9	15499.2	18010.2	17051.3	16237.2	10576.2	14828.8	15393.1	15689.4	16719.7	4	4	4	4	4	4	4	4	4	4	4	4	4	4	4
P08397	HMBS	174143	182779	176701	186354	195947	205638	203845	205135	199764	217464	231881	212915	222028	228302	246684	7	7	7	7	7	7	7	7	7	7	7	7	7	7	7
P08559	PDHA1	3.21592e+06	3.02621e+06	3318821	3.05672e+06	3113598	3.20654e+06	3.22027e+06	3246132	3.31155e+06	3.12357e+06	3.28586e+06	3.26777e+06	3373903	3154362	3.11602e+06	37	37	36	37	36	37	37	36	36	36	36	35	36	36	36
P08572	COL4A2	33208	NaN	24538.9	31862.8	31459.4	29517.8	30024.6	30628.6	36438.5	34225.4	29381.7	32880.7	25382.5	29153.5	25704.2	1	1	1	1	1	1	0	1	1	1	1	1	1	1	1
P08574	CYC1	5126286	4.74966e+06	4698310	4.97298e+06	4.91353e+06	4.88119e+06	4.71375e+06	4.9592e+06	4724038	4712243	4574384	4392080	4.92018e+06	4501978	4762585	12	12	13	13	13	13	13	13	12	12	12	12	13	12	13
P08579	SNRPB2	1.07681e+06	1.05221e+06	1.06463e+06	1.06997e+06	1.04094e+06	1.18653e+06	1.04435e+06	1.02412e+06	1.11255e+06	1.14903e+06	1.19107e+06	1176383	1.21725e+06	1.13333e+06	1.07974e+06	10	10	10	10	10	10	10	10	10	10	10	10	10	10	10
P08581	MET	101085	97247.2	104653	88668.1	87029.8	132063	152629	154219	148935	123931	101710	108689	103913	121517	117868	25	25	25	24	23	24	24	25	25	23	24	25	22	25	24
P08621	SNRNP70	2.3107e+06	2.19937e+06	2.2399e+06	2.23033e+06	2147112	2.20478e+06	2.04586e+06	2218173	2174637	2101526	2.07781e+06	2.18113e+06	2.41879e+06	2.07288e+06	2052528	27	27	27	27	27	27	27	28	28	26	26	27	28	27	28
P08670	VIM	40607548	37885016	43258124	41193912	38975652	53852996	48648156	50167472	52873476	53123916	36798036	37342664	38336292	39841016	36170428	82	83	83	83	82	82	80	82	82	82	82	83	81	82	82
P08708	RPS17	2436490	2.43445e+06	2.43959e+06	2.7026e+06	2.59002e+06	2.15598e+06	2219056	2.38308e+06	2.54989e+06	2145485	2111264	2.18805e+06	2.56196e+06	2239961	2.36173e+06	12	12	11	11	12	12	11	12	12	12	12	12	11	12	12
P08754	GNAI3	2.48493e+06	2672887	2.48938e+06	2.55485e+06	2.21646e+06	2.18924e+06	2.34539e+06	2.76569e+06	2.6341e+06	1.92294e+06	1.67059e+06	1.93899e+06	2.36388e+06	2.36177e+06	2.32334e+06	15	15	15	15	15	15	15	15	15	13	14	15	15	15	13
P08758	ANXA5	2.80333e+06	2.89827e+06	2.76279e+06	2.88886e+06	2839384	3.2464e+06	3.00779e+06	3106256	3007606	3.31359e+06	2067957	1.92008e+06	1.92991e+06	2.10474e+06	1.92629e+06	20	20	20	20	20	20	20	20	20	20	19	19	18	20	20
P08842	STS	17317.1	16423.1	18472.4	12121.1	13573.8	21863.8	17947.9	13990.9	17338.3	20474.1	19617	18164.6	19341.3	16069.7	13848.4	2	2	1	2	2	2	2	2	1	2	2	2	2	2	2
P08865	RPSA	11362241	11200452	10990306	11917739	11582768	10876490	10831513	10586218	11392493	10837722	11348952	11121760	11229620	10880241	10727884	20	20	20	20	20	20	20	20	20	20	20	20	20	20	20
P08913	ADRA2A	15257.7	15010.6	19458.1	13292.7	16295.6	21709.2	19894.3	18885.9	18901.2	23075.2	30543.8	34002.4	28574.5	26499.9	27631.4	2	2	2	2	2	2	2	2	2	2	2	2	2	2	2
P08962	CD63	238460	208331	215091	229708	210146	164281	205975	228662	211155	146397	184176	199164	224366	279330	288843	3	3	3	3	3	3	3	3	3	3	3	3	3	3	3
P09001	MRPL3	680442	638849	648417	645510	649847	619747	607177	614454	637010	592126	663085	668701	683559	603560	629732	13	12	13	13	12	13	13	13	13	12	13	12	13	13	13
P09012	SNRPA	1.48416e+06	1.54061e+06	1.42414e+06	1499889	1.63357e+06	1.77358e+06	1.58416e+06	1.48371e+06	1.59365e+06	1.84277e+06	1.93819e+06	1.99426e+06	1.78254e+06	1.54756e+06	1.65925e+06	14	14	14	15	13	13	15	14	14	13	14	14	14	14	15
P09016	HOXD4	79347.2	80525.2	80973.1	89478	80551.4	41302.8	40944.9	39848.3	42947.3	41726.7	97374.3	100831	90633.8	87933.6	99750	5	7	7	7	6	8	7	8	8	8	8	8	8	8	8
P09017	HOXC4	133653	125816	129126	144683	127882	91374.6	88507.1	109482	101784	89653	145765	153587	173032	151386	155773	9	10	10	10	10	10	10	10	10	10	10	10	10	10	10
P09038	FGF2	614815	602277	639174	658927	658400	591153	507762	549469	589581	538933	539588	559385	614412	530172	510661	4	5	5	5	5	5	5	5	5	5	5	5	4	5	5
P09067	HOXB5	845670	832952	861762	820393	828834	511477	504630	471365	518255	464450	951022	1.08571e+06	1.07512e+06	1.04165e+06	995830	10	10	11	11	11	11	12	12	12	12	12	12	12	12	12
P09104	ENO2	9292951	9696886	8823278	9127285	8540860	10743420	10196098	9755989	9461547	11152218	11487476	10342296	10343069	11409767	10317223	27	27	27	27	26	27	27	27	27	27	26	27	27	27	26
P09110	ACAA1	1.11481e+06	1.14371e+06	1.23636e+06	1125175	1158311	1.28453e+06	1.26399e+06	1.19852e+06	1.2526e+06	1236355	1.10982e+06	1.17251e+06	1.20108e+06	1.1647e+06	1.1864e+06	21	21	21	21	20	21	21	21	21	20	19	21	19	20	21
P09132	SRP19	386415	393573	375170	393255	361569	336709	371998	395367	382453	269331	251786	297095	348956	351248	337646	7	7	7	7	7	7	7	7	7	7	7	7	7	7	7
P09211	GSTP1	3.93851e+06	4487592	4099880	3954893	4002759	4.80955e+06	4653336	4533067	4.15688e+06	5.42142e+06	5.21084e+06	4.65868e+06	4.31051e+06	4983011	4692176	14	14	13	14	14	13	13	14	13	14	14	14	14	14	14
P09234	SNRPC	361439	349927	373651	349906	326423	313837	316320	281767	341459	298791	272564	331330	357219	328458	269774	10	8	10	10	10	10	10	9	9	9	9	9	10	9	9
P09382	LGALS1	142649	100990	101958	111124	141332	167404	138786	176869	254667	158677	98005.4	87049.5	80785.3	102895	102102	5	5	5	5	5	5	5	5	4	5	4	5	5	5	5
P09417	QDPR	622013	637829	604851	613191	621242	714768	732533	703854	667369	733484	692747	651243	608855	710595	700544	14	14	14	14	14	14	14	14	14	14	14	14	14	14	14
P09429	HMGB1	2.85349e+06	2851421	2.89992e+06	2.97383e+06	2.85412e+06	2.74131e+06	2.71502e+06	2.65126e+06	2848076	2.76973e+06	2.72787e+06	2.81899e+06	2.84606e+06	2775319	2572044	30	29	30	30	29	29	30	30	30	29	30	29	30	30	29
P09455	RBP1	15479045	16446946	15114389	15469722	16211486	16780508	17276854	16796220	15511363	17791994	17492482	15690986	14876516	18619636	18211600	32	32	31	32	32	31	32	32	32	32	32	32	30	32	32
P09471	GNAO1	18486142	18147012	18558956	17297238	16882376	17423928	17243796	19227362	18252628	17207560	16591903	16403886	18506370	17173726	17408962	23	24	23	24	23	24	24	23	24	24	22	23	24	24	24
P09486	SPARC	37565.4	39776.6	51321.4	49250.6	44257	66832.3	55723.1	63539.9	70019.1	66134.6	29413.8	22679.1	40255.9	46066.6	36148.1	3	3	3	3	3	3	3	3	3	3	3	3	3	3	3
P09488	GSTM1	176906	189246	179465	204538	188203	185966	210201	204588	194233	209545	152300	157385	170735	180838	165884	16	17	14	15	14	14	16	16	16	16	15	17	14	15	14
P09493	TPM1	1.79142e+06	1.89769e+06	1.84778e+06	1.78391e+06	1.9151e+06	2147597	1.92501e+06	1.9666e+06	2.00322e+06	2.34334e+06	1.64348e+06	1.52734e+06	1.50851e+06	1.65368e+06	1.63816e+06	16	17	17	17	17	17	17	17	17	17	17	16	17	17	17
P09496	CLTA	4.12608e+06	4.15745e+06	4.1134e+06	3.86877e+06	3.99009e+06	4.82079e+06	4.47586e+06	4485942	4.45824e+06	4600465	4.48881e+06	4254541	4379378	4.46442e+06	4.26785e+06	12	12	12	12	12	12	12	12	12	12	12	12	12	12	12
P09497	CLTB	2638371	2.96392e+06	2.72488e+06	2811577	2.84681e+06	3.18647e+06	3.10716e+06	3.08434e+06	2.9689e+06	3.38006e+06	3181178	3163923	2.76234e+06	3.09319e+06	3.12803e+06	10	10	10	10	10	10	10	10	10	10	10	10	10	10	10
P09525	ANXA4	12376.7	13050.8	15566.2	20802.8	13974.9	26954.3	21292	32295.7	23424.8	31662.8	12153.7	9257.61	10919.6	13539.6	12124.3	2	2	2	2	2	2	2	2	2	2	1	2	2	2	2
P09543	CNP	2.64345e+06	2.60087e+06	2.6477e+06	2.47795e+06	2344692	2.4707e+06	2460936	2.5482e+06	2539974	2.4022e+06	2.57991e+06	2670803	2.66509e+06	2.71167e+06	2.58597e+06	33	34	34	34	34	34	33	34	33	33	33	34	34	34	33
P09603	CSF1	11823.5	12887.7	12887.8	11543.4	12793	15417.1	13479.8	11935.6	15863.2	NaN	12829.5	12821.7	11095.7	9535.02	9756.72	1	1	1	1	0	1	1	1	1	1	1	1	1	1	1
P09619	PDGFRB	16591.3	21309.4	15874.2	15241.7	22819.9	34703.6	28591.6	32609.5	36764.5	19121	8799.38	29772.8	29778.9	12592.4	25098	3	3	3	3	3	3	3	2	2	3	2	1	1	2	1
P09622	DLD	2.87148e+06	2639982	2.75453e+06	2728455	2.61172e+06	2.76129e+06	2.75193e+06	2.99191e+06	2.94256e+06	2.67142e+06	2.84532e+06	2.95739e+06	3.12013e+06	2.95404e+06	2.90043e+06	29	29	28	28	27	30	29	29	29	28	28	28	29	29	29
P09629	HOXB7	155377	122640	129620	130327	126555	92102.1	108500	118868	115864	92931.1	77620	74176.7	106588	93592.2	79977.4	4	3	4	3	4	4	4	4	4	4	3	3	4	4	3
P09651	HNRNPA1	642056	598012	620116	627682	613753	585968	574817	586315	607582	569165	556971	598593	629578	558429	543319	48	49	50	49	48	50	49	49	50	49	50	48	49	49	49
P09661	SNRPA1	2.11825e+06	2023428	2.2781e+06	2.12121e+06	2.01139e+06	2.06851e+06	1.91344e+06	1.87744e+06	2.05517e+06	1.96362e+06	2055875	2.23204e+06	2372446	2.07124e+06	1.91752e+06	20	19	20	20	20	20	20	20	20	20	20	20	20	19	20
P09668	CTSH	9954.47	10516	13198.4	14733.3	7269.54	14720	16094.7	15615.6	16776.6	15455.7	9297.38	14054.5	12936	16321.9	14255	4	4	3	3	4	3	4	3	3	4	3	4	3	3	3
P09669	COX6C	1.94298e+06	1.95993e+06	1.93119e+06	1918118	1952149	2364655	2.09793e+06	2.21298e+06	2.19394e+06	2.29322e+06	2.37157e+06	2.37844e+06	2.458e+06	2340627	2.21314e+06	11	10	10	10	11	10	10	10	10	11	10	10	10	11	11
P09874	PARP1	1283499	1.19242e+06	1.2242e+06	1.27878e+06	1.24831e+06	1.15186e+06	1.10663e+06	1.11105e+06	1.13329e+06	1.15849e+06	1.16268e+06	1.1787e+06	1.19312e+06	1063743	1.09081e+06	63	65	65	67	62	66	67	67	66	68	62	61	65	66	67
P09884	POLA1	25477.3	24489.7	22414.6	25637.8	25719.9	19513.6	19824	19020.4	19645.2	19999.9	18995.1	19072.8	16127.3	17887.4	18641.9	9	10	8	9	9	9	9	10	9	9	9	9	7	10	10
P09936	UCHL1	31324264	33396652	31785312	31845048	32049340	36538636	37371832	35324608	34933024	38120664	34445876	31532698	28936418	38390452	34974864	28	29	29	28	29	27	28	28	28	28	28	27	29	28	29
P09958	FURIN	NaN	41192.8	40948.6	44589.3	43885.3	39655.5	39781.5	41686.9	42933.9	37939.4	33692.3	31211.8	44048	38772.7	34072.8	1	1	1	1	1	0	1	1	1	1	1	1	1	1	1
P09960	LTA4H	671458	730592	653643	671804	687709	690501	720703	695466	681737	749788	690852	643774	636113	706101	708318	25	25	25	25	25	25	26	26	26	26	25	25	25	25	25
P09972	ALDOC	4289048	4751567	4.40953e+06	4465821	4.8715e+06	5229690	5256421	4867974	4771849	6016277	6.13056e+06	5.62353e+06	5.01331e+06	6355930	6.15388e+06	30	31	31	31	30	30	31	31	30	29	31	30	30	31	30
P0C091	FREM3	18229.7	17525.6	20786.4	16847.1	15187	26726.8	25388.5	24619.9	29205	28214.4	11125.5	9289.97	13944.7	10270.6	8371.37	9	9	9	9	8	7	7	7	8	7	3	5	3	3	5
P0C0L4;P0C0L5	C4A;C4B_2	21513.8	21033.7	31310.3	24579.6	27142.9	43489.8	38291.4	36743.1	47159.2	53056.2	13417.2	15102.9	16857.4	21126.7	16928	9	9	9	9	9	9	8	8	9	9	6	4	4	5	7
P0C0S5;Q71UI9	H2AZ1;H2AZ2	1.53379e+06	1626347	1.6595e+06	1.96432e+06	1.93044e+06	1513670	1.44239e+06	1.55166e+06	1.47219e+06	1.38646e+06	1.02912e+06	1.30338e+06	1.37756e+06	1.40377e+06	1.39389e+06	4	4	4	4	4	4	4	4	4	4	4	4	3	4	4
P0C1Z6	TFPT	46388	26649.5	37877.5	30411.1	31088.3	17989	21554.3	26678.3	23615.4	22048.5	20783.6	29681	22596.2	25251.2	21956.5	1	1	1	1	1	1	1	1	1	1	1	1	1	1	1
P0C2W1	FBXO45	123262	127280	116293	111953	116293	116133	115479	137778	117401	106975	90178.2	98338.4	103926	109431	110848	6	6	7	8	6	8	8	7	7	7	8	6	7	6	6
P0C7P4	UQCRFS1P1	94418.2	95172	93590	95847.6	115148	121110	105913	88234.1	93238.3	136460	115266	112492	105379	109438	112849	1	1	1	1	1	1	1	1	1	1	1	1	1	1	1
P0C7T5	ATXN1L	19585.5	24179.6	23848.3	19430.5	20177.6	22866.6	20286.4	24715.2	24066.6	23897.9	15131.1	24429.7	20869.9	23077.1	19990	3	3	2	3	3	3	3	3	3	3	2	3	2	2	3
P0C7U0	ELFN1	53752.8	55252.1	60350.5	56736	56517.5	62120.1	56156.1	54859.5	53435.7	58048.1	59016	66506.7	61680.1	57828.4	58074.1	7	6	7	6	7	7	7	6	7	7	6	7	7	7	7
P0C870	JMJD7	124741	158682	146165	154350	140489	131400	146554	160039	141333	151675	122283	106652	131807	130551	153354	8	11	9	9	11	10	10	10	11	10	9	11	11	10	9
P0CAP2	POLR2M	51344.6	52238	50928.2	47212.2	45060	46932.5	50241	57155.8	48371.8	52081.3	40297.9	50408.3	49274.5	53799.7	44724.5	3	5	4	5	3	5	5	5	5	5	5	5	5	4	4
P0CG12	DERPC	92388.7	86409.6	86782.7	97096.4	90628.5	102497	98783	105060	117762	95314.4	77376.5	71105.3	82608.5	84345.7	85322.9	4	3	4	4	4	4	3	4	4	4	4	4	4	3	3
P0CG23	ZNF853	8513.86	13175	14275	13132.5	9849.07	10414.5	13539.5	3450.08	13993.6	7734.4	10185.6	8802.82	5860	5357.27	5462	2	2	1	1	2	2	2	2	2	2	2	2	2	2	2
P0CG34;P0CG35;P0DX04	TMSB15A;TMSB15B;TMSB15C	584377	697369	539441	663222	681424	624262	663554	645735	545265	774934	766527	619658	544257	630787	669989	7	6	7	7	6	7	7	6	6	6	6	6	7	7	7
P0CG38	POTEI	401580	501525	393595	518944	417953	388020	575491	554223	478283	517832	382423	463468	469227	639364	564971	4	4	3	5	3	5	4	5	4	4	5	4	3	5	5
P0CG39	POTEJ	109523	103777	105473	108055	89767.7	69037.6	95045.3	116925	100944	66797.2	70914.8	90134.7	73297.3	98925.8	80363	2	2	2	2	2	2	2	2	2	2	2	2	2	2	2
P0CJ78	ZNF865	18416.8	12705.8	15494.2	15163	16590.8	9044	11776.3	15847.8	11639	6009.83	10577	9692.07	9208.19	10244.9	10890.6	1	1	2	1	1	1	2	1	1	1	2	2	2	2	2
P0CK96	SLC35E2B	219125	202143	213198	233792	233946	192728	189156	173426	179921	175611	201097	199147	219340	172597	196249	4	4	4	4	4	4	4	4	4	4	4	4	4	4	3
P0CW24	PNMA6A	19475.2	22344.2	17610.2	19394.9	18804.9	21884.2	16751.5	18688.6	18281.2	15978.8	14397.5	11280.6	11271.1	14965.3	16054.4	3	3	3	3	2	3	3	3	3	3	3	3	2	2	3
P0DI81;P0DI82	TRAPPC2;TRAPPC2B	86553.6	93338.3	110487	85430.9	47110.3	101842	108885	118594	109200	113870	47062.1	86524.3	101950	82607.8	69228.8	4	4	4	4	4	4	4	4	4	4	4	4	3	4	4
P0DJ07	PET100	38759.9	41127.1	36825.3	44758.8	34477.1	44197.7	33513.3	52753.8	36566.3	41305.5	26847.1	30707.1	55532.7	16931.5	22021.9	2	2	2	2	2	2	2	2	2	2	2	2	2	2	2
P0DJ93	SMIM13	48034.4	45955.8	45121.9	45763.8	42715.7	47066.9	48110.3	50560.1	46812.1	47033.2	48678.8	47851.6	48643.6	47253.3	44865.4	3	3	3	3	3	3	3	3	3	3	3	3	3	3	3
P0DJD0;P0DJD1	RGPD1;RGPD2	30836.4	29531.3	33825.3	30441.6	30886	25436.6	25710.9	26792.4	26040.1	28025.4	22232.2	27007.8	26052.9	24422.7	24113.9	3	4	4	3	4	4	3	4	4	3	4	3	3	3	4
P0DKB5	TPBGL	14241.4	18124.3	20772.4	16794	20666.1	24798.6	21033.7	18597.3	17088.4	23736.4	25353.7	24241	21780.6	23368.8	23785.1	1	1	1	1	1	1	1	1	1	1	1	1	1	1	1
P0DKX4	SMIM18	1.0695e+06	1.11115e+06	1.07919e+06	1.07814e+06	1.07607e+06	1277239	1.14478e+06	1145097	1.21609e+06	1.23599e+06	1.01762e+06	986728	959752	924791	991790	2	3	3	2	2	3	3	3	2	2	3	2	2	2	3
P0DMV8;P0DMV9	HSPA1A;HSPA1B	19965648	20167514	19391314	18749020	18791208	19785890	19515406	19034244	18744392	19474024	18747978	18153060	18484156	18863340	18028690	54	55	55	54	54	54	55	55	53	55	55	53	54	54	53
P0DMW3	SMIM10L1	35599.6	54226.9	57914.4	54171	53004.8	66030	50201.4	41581.6	40138	53455.7	48973	42171.8	50161.5	46268.7	56321.8	1	1	1	1	1	1	1	1	1	1	1	1	1	1	1
P0DOY2;P0DOY3	IGLC2;IGLC3	13648.1	19081.5	7663.05	23027.8	9624.03	8398.67	8562.11	9416.36	9548.06	6900.67	4228.61	7349.29	9241.17	5041.58	4816.37	1	1	1	1	1	1	1	1	1	1	1	1	1	1	1
P0DP23;P0DP24;P0DP25	CALM1;CALM2;CALM3	25057598	27305164	24607672	24509586	25787488	29068844	25038786	29888000	27725986	34363088	31207122	29523888	26602960	29879664	33754052	25	24	23	24	25	23	25	25	25	25	25	25	23	24	24
P0DP58	LYNX1	132744	158129	171537	160340	154669	171095	171695	172324	161828	146786	163134	181008	186430	180028	176452	2	2	2	2	2	2	2	2	2	2	2	2	2	2	2
P0DPB5	POLR1D	35810	31014.8	35374	31803.5	32284.6	31426.4	29045.4	28162.8	28820.5	30424.1	32468.1	32473.7	32795.6	31726.5	29007.9	3	3	3	3	3	3	3	3	3	3	3	3	3	3	3
P0DPB6	POLR1D	88430.8	86942.7	87886.3	91340.7	89596	95402.9	99164.5	79211.1	90032	91197.6	82943.6	93516.1	87826.2	90795	96525.5	6	6	6	6	6	6	6	6	6	6	6	5	6	6	6
P0DTL6	ZFTRAF1	277627	271484	274606	281881	283719	272061	274414	263954	271026	270366	261951	277033	256396	267717	276822	9	11	11	10	9	10	10	11	10	9	9	10	11	10	10
P10109	FDX1	145547	146669	145218	154919	146679	156225	168897	178506	188964	147777	115922	145507	131159	153510	151477	4	4	4	4	4	4	4	4	4	4	4	4	4	4	4
P10114	RAP2A	453066	489466	469331	469079	493348	508626	507714	491619	451367	503585	477452	461769	474625	462743	542642	10	10	10	10	10	10	10	10	10	10	10	10	10	10	9
P10155	RO60	1.44279e+06	1.37597e+06	1414671	1.48378e+06	1.43498e+06	1.42521e+06	1.46227e+06	1.5248e+06	1.4621e+06	1.45477e+06	1.51386e+06	1.46699e+06	1.51526e+06	1.63312e+06	1.58396e+06	25	25	26	27	26	26	25	26	27	25	24	26	27	25	26
P10253	GAA	130568	126188	130736	131822	130494	107507	108649	111755	114947	110552	149243	150411	149420	144407	141223	45	46	44	45	44	46	44	44	46	45	43	46	45	46	46
P10276	RARA	8258.4	9471.83	11413.5	11627.1	8728.16	11759.7	11188.4	10726.6	11186.7	10865.2	8274.38	10079.1	10620.9	12227.5	12015	2	2	2	2	2	1	2	2	2	2	2	2	2	2	2
P10301	RRAS	24890.4	26099.5	28526.9	27524.7	23905.3	34663.2	28088.4	41165.6	36607.7	33415.6	19740.3	21979.9	27640.8	28799.6	23358.7	4	4	4	4	4	3	4	4	4	4	4	4	4	4	4
P10321	HLA-C	137912	150579	159128	146672	148675	223749	198442	185813	198754	200875	182445	153164	169610	136152	143353	2	2	2	2	2	2	2	2	2	2	2	2	2	2	2
P10398	ARAF	33644.4	26853.5	29415.2	29042	31249.3	28625	26854	25121.7	31235.7	24806.7	17907.4	21589.3	20254	20351.3	21509.6	2	2	1	2	2	2	2	2	2	2	2	2	1	2	2
P10412	H1-4	19115888	16605025	18143770	18616368	17348812	13119332	12617572	12334645	13596126	12994135	13881956	14851142	13760669	13046910	11708878	18	19	18	20	20	20	18	20	20	20	20	19	19	19	19
P10415	BCL2	90783.8	97468.8	95105.2	77362	87828.8	154050	124323	100126	110558	146355	106416	100421	93147.6	65851.8	84346.9	4	4	3	4	4	4	3	4	4	4	4	3	4	4	4
P10515	DLAT	4416758	4.03561e+06	4229635	4245306	4.25326e+06	4536573	4.40379e+06	4.91319e+06	4.66918e+06	4321861	4922849	4.90433e+06	5.32972e+06	4.82591e+06	4.99437e+06	24	24	25	25	23	25	24	25	25	25	24	25	24	25	24
P10586	PTPRF	196253	181429	197408	189295	197506	233154	232723	224198	223150	229498	234629	235687	221780	233606	222299	28	27	26	28	25	24	24	28	28	27	25	28	26	27	25
P10588	NR2F6	159676	151873	143392	164277	161062	137448	116120	157283	139176	131109	98933.6	121889	121399	116054	101981	6	7	7	7	6	7	7	7	7	7	7	6	7	7	7
P10589	NR2F1	112934	137702	146571	159172	147724	142137	155626	106287	139270	147765	133094	150911	144001	149531	176000	2	4	3	3	3	3	4	4	4	4	4	4	3	3	4
P10599	TXN	7.51247e+06	7637156	6886142	7121279	7.6119e+06	7241679	8125396	7947617	7.56786e+06	7210154	5070454	5030331	5468356	8.31348e+06	8.21367e+06	14	14	14	14	14	13	14	14	14	14	14	14	14	13	14
P10600	TGFB3	83769.7	98023.9	84236.5	72902.9	97711.6	143640	140209	99453.9	115971	152909	88643.1	94142.2	92624.3	115371	145857	1	1	1	1	1	1	1	1	1	1	1	1	1	1	1
P10606	COX5B	3.18112e+06	3.08237e+06	3.17609e+06	3.03759e+06	2.90153e+06	3.76348e+06	3.32835e+06	3.50257e+06	3.56933e+06	3623995	3.80288e+06	3.67887e+06	4.57928e+06	3.95195e+06	3.17416e+06	8	7	8	8	8	8	8	8	8	7	8	8	8	8	8
P10619	CTSA	336091	300300	305769	314166	315410	269379	306420	282468	299788	263278	302484	296235	308405	306342	299419	8	8	8	8	8	8	8	8	8	8	8	8	8	8	8
P10636	MAPT	4.03273e+06	4657845	3.8683e+06	3.91529e+06	4.01344e+06	4.53678e+06	4.40101e+06	4.04263e+06	3974503	5.25272e+06	4944389	4042444	3.32762e+06	4.69333e+06	4279643	35	34	35	35	34	35	35	33	34	33	34	35	35	34	34
P10644	PRKAR1A	1.09879e+06	1.15673e+06	1.16306e+06	1.15014e+06	1.13769e+06	1.07297e+06	1.20303e+06	1202274	1.15832e+06	1.09252e+06	1.09598e+06	1.05449e+06	1.17557e+06	1175573	1241594	12	13	13	13	12	13	13	12	13	13	13	13	13	13	13
P10645	CHGA	276827	279253	262801	292690	284091	317794	303828	305991	308048	336198	348220	334622	347467	309786	342517	15	16	16	16	16	16	16	16	16	16	16	16	15	16	16
P10721	KIT	35659.4	32576.6	30765.7	33240.7	30464.7	27126.5	25179	24531.1	24070.2	23561.8	32378.3	37313.6	38076.2	34799.2	36430.3	10	10	10	11	10	10	9	11	11	11	11	10	11	10	10
P10746	UROS	180166	174462	165418	165614	177121	150953	182655	178417	179400	154215	115305	136583	135992	186094	169078	6	5	6	6	5	6	6	5	5	5	5	5	6	6	6
P10768	ESD	1.91401e+06	2.20563e+06	2.08798e+06	1.92748e+06	1.89837e+06	2.07043e+06	2.3365e+06	2339795	2.10127e+06	2.2962e+06	2059148	1.91321e+06	1.91918e+06	2.39805e+06	2.14667e+06	15	15	15	15	15	15	15	15	15	15	14	15	15	15	15
P10809	HSPD1	34115612	32127290	33368466	33027908	32422642	34493668	33749056	33691980	34865024	35022528	35536148	37192024	37053044	34319888	34261276	70	70	68	70	70	70	70	69	69	70	70	71	71	71	69
P10827	THRA	17902.6	3924.64	8332.88	9420.91	10768.2	8907.97	14532.9	5165.27	8121.17	9498.85	8927.99	7761.1	4259.1	NaN	6144.57	1	1	1	1	1	2	2	1	1	1	1	1	1	0	1
P10909	CLU	66521.4	61984.6	66249.9	71134.6	72431	91061.6	87946.6	95409	82519.7	92748.6	65412.6	70599.6	70005.4	65908.7	67059.6	10	10	10	9	10	10	10	9	9	9	10	10	9	9	8
P11021	HSPA5	17060932	15666315	16795456	17087838	16649794	17873802	17325840	17510348	18061410	18027204	17524382	18441862	18511760	17148734	17036382	59	61	58	60	56	59	59	60	59	61	59	59	58	56	60
P11047	LAMC1	618192	591100	424614	680744	729553	557568	561538	656015	464078	503079	202347	216765	273773	181100	188688	39	38	39	36	37	40	38	38	38	38	31	36	35	34	35
P11117	ACP2	1.17238e+06	1117418	1.16664e+06	1.14961e+06	1.19242e+06	1.14133e+06	1.09688e+06	1.11525e+06	1.14384e+06	1.15493e+06	1.16622e+06	1.22012e+06	1.21336e+06	1190254	1.16563e+06	17	17	18	18	17	17	18	18	18	17	17	17	18	17	18
P11137	MAP2	14328030	14551621	13892402	14847248	14665930	15061295	14248084	14066060	14605164	15568822	15321048	14881072	15763008	14017223	14548907	171	168	176	173	173	177	177	172	175	173	173	172	171	172	176
P11142	HSPA8	27974174	28543362	26474908	27992906	27728962	31041952	30449606	30008166	29818700	30994260	30538630	29231754	30718210	29773454	30223702	55	55	55	54	55	53	53	55	53	55	54	54	52	54	55
P11166	SLC2A1	2.10189e+06	1883608	1.84138e+06	2.04513e+06	2.04557e+06	1.64379e+06	1699733	1.76304e+06	1604095	1.57596e+06	1.7173e+06	1.69456e+06	1.76584e+06	1.49874e+06	1.5864e+06	10	10	10	10	10	10	10	10	10	10	10	10	10	10	10
P11169	SLC2A3	1.47951e+06	1.38393e+06	1.33196e+06	1.30439e+06	1180387	1.39347e+06	1.4791e+06	1.67876e+06	1441605	1.3266e+06	1.55145e+06	1.50001e+06	1.64053e+06	1.76543e+06	1.57135e+06	14	13	14	14	14	14	14	14	14	14	13	14	14	14	14
P11171	EPB41	1.33545e+06	1310477	1.37753e+06	1.30431e+06	1.33343e+06	1.31448e+06	1.26935e+06	1.22212e+06	1.28169e+06	1.32333e+06	1409901	1.46976e+06	1.40226e+06	1.33383e+06	1.40736e+06	45	45	46	46	45	46	46	44	46	44	44	45	45	46	46
P11172	UMPS	374584	376581	359466	358677	382048	391217	373298	349697	351221	382792	369421	369194	317530	369719	362048	20	20	20	19	20	20	19	20	20	20	20	20	20	20	20
P11177	PDHB	6878252	6684786	7163979	7.2007e+06	7.17681e+06	7745232	7.63764e+06	7.80359e+06	8.01155e+06	7.56621e+06	7642233	7.62307e+06	8042062	7.96943e+06	7.9613e+06	30	29	29	30	30	30	28	30	30	30	30	30	29	30	30
P11182	DBT	649210	641352	695752	644260	662592	659409	712391	705871	699683	673459	752478	771133	821417	764432	750774	18	19	19	18	19	19	19	19	18	18	19	19	19	19	19
P11216	PYGB	5531343	5686973	5.32839e+06	5.2479e+06	5.35494e+06	5.9907e+06	6309416	6099664	5.69553e+06	6.10826e+06	5.80303e+06	5.56187e+06	5242968	5931906	5842979	78	82	81	81	79	83	80	81	80	80	77	79	79	82	82
P11217	PYGM	62203	59886.6	58583.6	52096.9	57653	58808.7	63713.8	53278.2	52998.1	61482.3	99517.6	88741	79586.5	89028.4	83941.3	11	11	11	10	12	8	11	11	11	9	11	12	11	11	12
P11233	RALA	3.00223e+06	2.91873e+06	2.66047e+06	2.77634e+06	2.52072e+06	2.93007e+06	2.65494e+06	2.99135e+06	2.98241e+06	2.9097e+06	2.6983e+06	2.83896e+06	2.85681e+06	2642763	2747181	8	7	9	8	7	9	9	7	8	8	8	8	9	8	7
P11234	RALB	4.28721e+06	4.52917e+06	4456654	4.12529e+06	4095888	4.83305e+06	4272887	4.61501e+06	4522541	4872305	4173800	4.31532e+06	4.40337e+06	4.1919e+06	4270684	17	16	17	17	17	17	17	16	17	16	16	16	17	17	17
P11245	NAT2	130804	153617	112698	124954	124278	132179	82974.1	129891	63219.6	71586.8	78266.3	74992.9	77643.1	67507.2	18276.6	1	1	1	1	1	1	1	1	1	1	1	1	1	1	1
P11274	BCR	681967	717198	698215	676030	714464	774595	774948	720744	712324	788823	740974	704782	610808	730147	723601	42	42	43	43	43	42	42	42	43	43	42	42	41	42	42
P11277	SPTB	140973	139152	149307	134923	144927	114646	111492	98895.9	110063	111925	151689	151804	140726	143507	146998	39	39	43	41	42	43	44	46	44	44	42	44	43	46	46
P11279	LAMP1	1894763	2.01057e+06	2140282	1.96958e+06	1.96109e+06	2204376	2.06179e+06	2.1383e+06	2.08558e+06	2.2553e+06	2100542	2.1683e+06	2.41855e+06	1.93903e+06	2.02399e+06	11	11	11	12	10	11	11	10	10	11	11	10	10	11	12
P11310	ACADM	2.31651e+06	2.26339e+06	2349927	2344849	2.29379e+06	2.47547e+06	2.3132e+06	2.44293e+06	2.36694e+06	2.38961e+06	2.38983e+06	2.43997e+06	2.44263e+06	2304739	2.15744e+06	27	25	26	27	25	26	27	26	26	26	27	27	26	27	25
P11362	FGFR1	19764	15922.3	20759.4	15506.6	21412.3	24929.5	22604	21172.8	24144	17668.3	22094.1	22871.6	14050.3	21450.1	19459.5	3	3	3	4	3	3	3	4	2	3	4	4	2	4	4
P11387	TOP1	2191987	2.07403e+06	2137734	2217125	2183145	1.83741e+06	1.78035e+06	1.90195e+06	1.92343e+06	1835229	1.81649e+06	1971907	2.05534e+06	1.81943e+06	1.77309e+06	47	46	48	45	45	48	46	47	46	47	42	47	46	45	46
P11388	TOP2A	153659	134268	140799	163594	161649	90945.5	94474.6	101450	95074.9	98110.4	81241.2	97361.9	82017.1	84236.7	83617.4	13	13	14	14	12	15	15	15	15	16	13	12	12	12	14
P11413	G6PD	1.02557e+06	1.10634e+06	1.04837e+06	1.01115e+06	1.05544e+06	1171592	1.23295e+06	1.12557e+06	1.11592e+06	1.2619e+06	1.08535e+06	1.00645e+06	922646	1.17414e+06	1.11384e+06	37	38	38	37	38	37	38	37	37	36	38	37	36	37	37
P11441	UBL4A	635029	689633	664803	649487	648617	727112	676268	716806	681796	734876	690074	658675	652513	652946	667408	7	7	7	7	7	7	7	7	7	6	7	7	7	7	7
P11474	ESRRA	30499.1	28169.6	31982.6	24538.1	30341.7	25810.9	26581.2	22953.6	26294.9	29463.9	24328.4	25883.4	24590.1	19830.4	24870	2	2	2	2	2	1	2	2	2	2	2	2	2	2	2
P11498	PC	511556	476095	503591	518344	490004	613596	608561	631502	598388	604304	571974	551957	577701	530424	546375	43	42	43	44	41	41	43	42	43	44	43	42	44	44	43
P11532	DMD	95579.2	97128.2	101879	100714	96180.5	111588	99221.5	104537	108084	110155	80690	85881.7	82387.1	83385.2	79404.9	30	29	28	29	29	28	28	31	27	30	27	28	26	27	29
P11586	MTHFD1	1.1855e+06	1.3011e+06	1193766	1.22273e+06	1.26284e+06	1.32119e+06	1.31523e+06	1.26575e+06	1.19997e+06	1.41953e+06	1.25918e+06	1.20069e+06	1.15957e+06	1.22522e+06	1.20076e+06	40	42	42	42	42	43	43	42	41	43	42	42	42	43	43
P11678	EPX	49077.6	76681.1	62775.8	63684.3	68338	80361.2	75891.5	89828.9	68319	116758	110178	74624.1	58647.7	60499.2	78958.8	1	1	1	1	1	1	1	1	1	1	1	1	1	1	1
P11717	IGF2R	555298	515162	528562	557131	531565	520830	553421	603570	596250	512736	502525	524623	578847	540430	537677	71	72	75	72	71	72	74	74	74	75	70	72	74	72	75
P11766	ADH5	1.95054e+06	2.13918e+06	1.91841e+06	2.03131e+06	2.00912e+06	2.09737e+06	2.2159e+06	2138734	2.02401e+06	2242934	2.01768e+06	1.95479e+06	1.79693e+06	2.16948e+06	2.00651e+06	19	20	19	20	20	20	20	20	20	19	19	20	20	20	19
P11802	CDK4	22669.6	27716.1	20754	25159.9	27784.4	27928.4	23844.6	23464.7	24151.7	25665.6	25329.1	24770.3	19383.2	14002.8	17695.1	6	7	4	6	5	7	6	7	7	7	5	7	4	5	5
P11831	SRF	12578.7	16382.9	21438	14109.4	17649	17774.8	17154	12989.1	13579.4	19815.9	17828.8	17140.6	6105.28	10731.3	14550.5	1	1	1	1	1	1	1	1	1	1	1	1	1	1	1
P11908	PRPS2	374202	372071	318495	353491	308032	339466	386286	394825	377281	341125	219994	195065	223565	246122	208906	14	16	16	16	15	15	15	14	14	14	14	14	15	15	14
P11940	PABPC1	7666897	7.3152e+06	7297215	7435936	7.23487e+06	7.13518e+06	7.17947e+06	7284056	7285454	7.3117e+06	7.46361e+06	7.43332e+06	7698564	7359789	7058529	58	57	61	59	57	62	58	56	60	57	57	59	58	57	57
P12004	PCNA	1.11634e+06	1.05159e+06	1.04583e+06	1.16882e+06	1.05997e+06	875562	907662	958779	954277	837802	746087	838711	888870	826057	844904	11	11	10	10	11	10	11	11	11	11	11	11	11	11	11
P12036	NEFH	4.593e+06	4503994	4613149	4.48299e+06	4.35619e+06	4.2813e+06	4072479	4133455	3.9495e+06	4.15505e+06	5.48745e+06	5.13656e+06	5390138	4.88044e+06	4896154	38	39	42	40	39	40	42	42	39	39	37	41	43	39	41
P12074	COX6A1	376836	386768	384202	440334	394811	463700	482324	491485	574549	475667	536723	455285	485525	531810	407111	3	3	3	3	3	3	3	3	3	3	2	2	3	3	3
P12081	HARS1	1.7637e+06	1720564	1.65662e+06	1695514	1.75299e+06	1.88326e+06	1.8302e+06	1.78911e+06	1.8092e+06	1.94771e+06	1793159	1.70134e+06	1.55218e+06	1.87932e+06	1.77123e+06	35	35	36	35	35	35	36	36	36	36	33	35	36	36	35
P12109	COL6A1	496861	457957	491346	481223	489554	577518	534948	576457	576600	576833	509358	537322	530094	525213	508038	23	24	24	23	24	23	24	24	24	24	24	24	24	23	24
P12235	SLC25A4	9697736	9092458	8990764	9058946	9349253	10251353	9426255	9621612	9949935	8893643	9447124	9293926	8.21111e+06	8708874	8906664	7	8	8	9	7	9	8	9	9	8	7	7	8	7	7
P12236	SLC25A6	2.16827e+06	1918968	2047799	1944907	1916629	1.59808e+06	1.74309e+06	1.86107e+06	1.97394e+06	1508051	1.53867e+06	1.88242e+06	1.95831e+06	2.24851e+06	1.76504e+06	10	10	10	10	10	10	10	10	10	10	10	9	10	10	10
P12268	IMPDH2	1.99827e+06	2.08857e+06	2.11402e+06	2.11294e+06	2.04057e+06	1.70406e+06	1718425	1.64612e+06	1.72043e+06	1.74901e+06	1.85352e+06	1.90871e+06	1.91425e+06	1.87686e+06	1.91286e+06	30	30	30	30	30	30	30	30	30	30	30	30	29	30	30
P12270	TPR	1.07007e+06	1.02023e+06	1.05554e+06	1.05523e+06	1.03212e+06	1.04572e+06	982134	965641	1006050	1.02827e+06	1.01615e+06	1058101	1.14548e+06	982202	964342	113	108	110	111	111	110	114	111	113	107	109	107	108	109	112
P12277	CKB	16339884	16811890	15746530	16156086	16480568	17714578	17817828	17633432	16380608	18937064	18016028	16625434	16197851	17752374	17560346	36	36	36	36	36	35	36	35	35	36	36	35	35	36	36
P12429	ANXA3	65897.2	63968.4	55928.9	61253.7	57370.2	137834	135665	138833	134408	140038	26953.3	19959	22696.4	30026.5	32359.7	11	11	11	11	11	8	9	10	10	10	9	6	6	8	8
P12532	CKMT1B	3.69706e+06	3.8497e+06	3.91543e+06	3.81244e+06	3.77145e+06	4.36873e+06	4.50736e+06	4.20452e+06	4.30137e+06	4341377	4.00297e+06	4191474	4.7938e+06	4.21604e+06	4.13432e+06	20	20	22	21	21	21	20	21	20	20	20	20	22	21	21
P12694	BCKDHA	433640	412591	419518	426985	406104	447073	440354	424742	416945	446139	523992	497667	521638	453693	464398	17	17	18	18	18	18	18	18	18	18	18	18	18	18	18
P12757	SKIL	15298.9	15433.8	16879.3	17480.1	16942.3	17821.4	19116.1	14720.7	16369	16320.9	16229.2	14254.3	15784.4	18841.1	16248.9	2	2	2	2	2	2	2	2	2	2	2	2	2	2	2
P12814	ACTN1	495046	464582	452973	471843	487931	551730	495082	536700	616515	605298	573340	532649	525704	570035	527723	23	22	23	23	22	23	22	22	21	22	22	22	23	22	22
P12931	SRC	1.71311e+06	1.60457e+06	1.65864e+06	1.55994e+06	1517007	1.7455e+06	1.71643e+06	1.76416e+06	1678093	1.70093e+06	1.69852e+06	1.66595e+06	1.65947e+06	1721829	1.68819e+06	17	19	17	18	19	19	19	19	17	18	16	19	19	18	19
P12955	PEPD	1.1987e+06	1.43795e+06	1.15586e+06	1245953	1.21951e+06	1.56121e+06	1.49953e+06	1.50406e+06	1.3522e+06	1.64249e+06	1.66822e+06	1.29041e+06	1.33788e+06	1289445	1.40848e+06	21	21	22	22	21	22	22	22	22	22	21	21	21	21	22
P12956	XRCC6	6624374	6.36386e+06	6.42734e+06	6806424	6.66421e+06	6.34405e+06	5965248	6091682	6297865	6380534	6457624	6632477	6646421	6418650	6.32394e+06	64	63	64	64	63	63	63	64	63	62	63	62	59	61	62
P13010	XRCC5	6115665	5421909	5.5642e+06	5885710	5816189	5212600	5165133	5.2716e+06	5650531	5203246	5597637	5.87878e+06	5828298	5465296	5.3962e+06	54	55	53	55	54	53	54	52	53	53	54	54	52	54	53
P13051	UNG	395510	412949	416522	415996	398481	411519	386462	412736	408232	437676	488593	486386	502112	462573	478351	10	10	9	10	10	10	9	10	9	10	10	10	10	10	10
P13073	COX4I1	4.41788e+06	3.98758e+06	4.19777e+06	3.95496e+06	3.92054e+06	4571579	4.24394e+06	4352838	4.5556e+06	4505214	4.94966e+06	5200599	4867525	5.0676e+06	4.44542e+06	17	17	17	17	17	17	17	17	17	17	17	17	17	17	17
P13196	ALAS1	31937.7	27203.9	26972.2	31191.7	31498.1	28558.1	29636.3	32400.6	28838.8	27536.9	24665	27220.6	26014.3	26715.9	25093.4	5	5	5	5	4	4	5	5	5	4	5	5	5	5	5
P13284	IFI30	55299.9	57354.7	45539.8	60267.5	36175.7	31551.4	45972.1	65328.2	42564.9	44400.7	37487.1	42506.6	45761.8	46161.1	37054	1	1	1	1	1	1	1	1	1	1	1	1	1	1	1
P13473	LAMP2	2.1052e+06	2.13169e+06	2253266	2.16846e+06	2.19564e+06	2.29441e+06	1994432	2.2284e+06	2.1103e+06	2.20432e+06	1.75855e+06	1883528	2.31432e+06	1936782	2.40348e+06	6	5	5	6	6	6	6	5	5	6	6	6	6	5	5
P13489	RNH1	2.85097e+06	2.94666e+06	2.77906e+06	2.87149e+06	2.89869e+06	2.69638e+06	3.09153e+06	3.1671e+06	3.00339e+06	2.45137e+06	1916522	2.27503e+06	2.59356e+06	3.13487e+06	3093823	27	28	28	28	27	28	28	28	28	28	26	28	28	28	27
P13497	BMP1	10134.1	8807.81	10825	10710.5	11163.7	9957.62	9404.79	10317.3	10272.2	10002.7	3875.8	6360.27	6292.23	6074.86	5231.85	5	5	6	6	4	5	6	6	5	6	4	6	5	6	5
P13521	SCG2	6.84911e+06	6.59066e+06	6413723	6.58628e+06	6699753	7779518	7.36331e+06	7201687	7.12517e+06	8.02161e+06	7.10479e+06	6.49963e+06	7.11591e+06	6.11752e+06	6862342	56	56	57	56	56	55	56	54	56	54	56	55	57	54	55
P13591	NCAM1	19091042	19352480	18697408	18208284	17599620	19640434	18877402	18991952	18618236	18507668	18182854	18168254	18559666	17492308	17098862	56	56	56	56	56	55	56	56	56	56	54	56	54	53	54
P13611	VCAN	180977	168598	207690	194898	191245	201625	183006	223038	220132	194568	113241	136324	120048	131668	124468	13	12	13	14	12	13	13	13	14	13	13	12	13	11	14
P13637	ATP1A3	18915598	18186226	17990938	18143818	16897776	18253718	18017996	19452200	18979576	17853062	17971972	18376540	20478172	18701810	18647820	74	74	74	74	73	74	73	74	73	74	74	73	73	74	73
P13639	EEF2	13198094	13897818	12399391	13559455	12862399	17117794	16788632	17497130	16575692	16979970	17108556	15947962	16062762	18023246	17568238	81	82	80	82	82	81	82	81	83	79	82	83	80	82	82
P13667	PDIA4	4.70913e+06	4583833	4957427	4.82521e+06	4.68754e+06	5153844	5069482	4866794	5161238	5099296	4.65389e+06	5.01441e+06	5.10357e+06	4.83042e+06	4719720	58	59	60	59	59	60	57	58	58	59	58	58	59	59	57
P13674	P4HA1	198323	184907	207792	219174	212145	161662	162712	161910	183497	174292	126631	142310	136694	131711	121999	14	14	14	13	13	13	14	14	14	14	13	14	13	14	12
P13693	TPT1	1.00393e+06	1.0111e+06	904156	974552	905911	896276	940154	1.03172e+06	955522	851906	894786	784526	841154	1.0281e+06	935779	14	15	15	15	14	15	15	15	15	14	14	14	15	15	15
P13716	ALAD	446209	464338	467850	466350	464657	526658	537590	504642	504611	543517	512294	474397	441269	495217	501243	22	22	22	22	22	22	22	22	21	22	22	22	21	22	22
P13797	PLS3	79813.9	72050.5	71488.4	79155.1	76217.3	92072.6	87701.8	98191.9	121661	102047	54432.1	48639.3	56535.6	72271.9	56507.8	11	11	11	11	11	10	9	11	11	11	10	8	9	10	11
P13798	APEH	1.18165e+06	982202	1.03449e+06	1.07765e+06	1.02841e+06	1.1363e+06	1.24354e+06	1271383	1.22133e+06	1.10761e+06	1.15427e+06	1.11107e+06	1.1747e+06	1.3175e+06	1.26041e+06	20	21	21	21	22	22	22	22	22	21	20	21	20	20	22
P13804	ETFA	3649063	3.43342e+06	3.66569e+06	3.48094e+06	3365049	3617513	3617179	3444881	3.62107e+06	3.61092e+06	3.83731e+06	3.98038e+06	4.02478e+06	3.76086e+06	3551495	16	17	17	18	17	18	17	18	18	18	16	18	18	18	17
P13807	GYS1	460456	472436	464782	459091	465258	500812	492184	515871	477686	535973	481374	457589	480207	450491	455839	20	20	21	22	20	20	19	20	21	19	20	20	21	20	19
P13861	PRKAR2A	5901066	6.07247e+06	6349949	5.78102e+06	5591419	6042228	5961905	6.11526e+06	6.08825e+06	5889238	4.86514e+06	4763901	4.95822e+06	5346740	4.78833e+06	31	32	30	32	32	31	31	31	31	32	32	31	29	31	31
P13984	GTF2F2	374331	410190	388066	405786	393895	391322	358180	389878	385111	398544	434902	421810	466604	387583	427764	16	14	15	15	16	15	16	15	16	15	14	15	16	14	16
P13987	CD59	3.26156e+06	3.14471e+06	3367431	2859596	2.66955e+06	2.7114e+06	3.19361e+06	3.22886e+06	3356683	1.85414e+06	1.48739e+06	2.07787e+06	2.69512e+06	2.82095e+06	2541622	5	5	5	5	5	5	5	5	5	5	5	5	5	5	5
P13994	YJU2B	43599.6	49504.9	41088.2	46778.7	44970.6	50203.3	46506.4	45740.5	42160	47101	43250.5	46190.5	45740.8	42562.6	47822.7	4	4	3	4	4	3	2	4	4	3	3	4	4	3	4
P13995	MTHFD2	241937	225825	208026	242122	242073	257838	274505	297606	264914	238036	240578	258623	319289	260267	319822	8	8	7	8	8	6	8	8	8	8	8	8	8	8	8
P14174	MIF	1.49071e+06	1.78199e+06	1.59505e+06	1.41349e+06	1.59504e+06	1.7744e+06	2014442	1.72866e+06	1.61944e+06	2.22834e+06	2.04975e+06	1655284	1.72257e+06	2.06975e+06	2012408	4	4	4	4	4	4	4	4	4	4	4	4	4	4	4
P14209	CD99	131455	87038.9	136251	108204	112267	95781.8	140121	181095	174192	79687	77918.2	93789.9	95000.2	170020	148718	4	3	4	4	4	4	4	4	4	4	3	4	4	4	3
P14314	PRKCSH	2.26659e+06	2.10506e+06	2.27382e+06	2236660	2.24337e+06	2.40784e+06	2.33281e+06	2405254	2412165	2.46403e+06	2.38297e+06	2.39641e+06	2518217	2.3556e+06	2.32614e+06	26	26	28	28	27	28	28	27	27	28	27	28	27	27	28
P14316	IRF2	24957.9	28581.9	32701.5	28493.3	24847.6	39891.4	29826.4	29211.5	26527.5	34845	24052.4	21054.5	30430.9	18274	18526.2	2	2	2	2	2	2	2	2	2	2	2	2	2	2	2
P14324	FDPS	1.51851e+06	1.48025e+06	1.30767e+06	1.47889e+06	1.33141e+06	1.67639e+06	1.70944e+06	1851202	1.6789e+06	1.74431e+06	1595851	1.4714e+06	1.74374e+06	1.63274e+06	1479711	17	16	17	16	15	17	17	16	15	16	16	15	17	16	17
P14373	TRIM27	96638.3	89019.1	86490.4	90658.6	87815.1	64354	69487.6	80058.6	76887.1	66874.4	60721.7	61724.5	77356.1	75276.1	71635.7	7	10	9	9	8	8	10	10	10	10	9	9	8	9	10
P14406	COX7A2	2249684	2.02866e+06	2.26398e+06	1.97444e+06	2.34167e+06	3.86228e+06	3.56908e+06	4.11865e+06	4019596	3.81647e+06	2.83149e+06	3.062e+06	3279285	3044619	2638969	2	2	2	2	2	2	2	2	2	2	2	2	2	2	2
P14415	ATP1B2	92326.3	95398.3	102465	91105	99561.5	111442	109944	112643	109249	108929	95898.9	103753	109796	101143	109852	8	9	9	9	8	9	8	8	8	8	8	8	7	8	9
P14543	NID1	17941.6	17432.4	19572.3	18886.4	26303.6	26907.3	26011.8	21756	27082.6	19839.9	13958.7	18254.8	13221.5	12791.3	14394.6	4	4	4	4	4	3	4	3	4	4	3	4	3	3	3
P14550	AKR1A1	1.66139e+06	1754592	1657323	1.64089e+06	1.70294e+06	1.84636e+06	1.86603e+06	1.74437e+06	1732097	1931213	1.76433e+06	1.6816e+06	1.53555e+06	1.79596e+06	1.73633e+06	16	15	17	17	17	17	17	16	16	16	16	16	17	17	17
P14618	PKM	35917220	38201840	35579136	36064436	37100912	39752892	40494688	38760344	37535620	42505632	38901348	35386920	33662940	39609492	38987144	62	62	63	63	62	62	63	63	63	62	62	63	61	62	61
P14621	ACYP2	409658	466099	419748	433503	418759	484331	468489	431801	431219	536794	487729	472908	448163	518307	488510	11	11	11	11	11	11	10	10	11	10	10	11	10	11	11
P14625	HSP90B1	20743374	19847106	21422852	21116044	21504914	21921132	20580300	21031010	22177540	22076078	19655808	20940336	21018944	19779116	19373908	81	81	80	81	81	79	81	80	79	81	81	80	77	80	80
P14635	CCNB1	64785.7	71072.1	49601.7	54760.3	43167.2	52382.3	36063.7	33949.6	30797.6	45247.1	26344.3	28127.3	23492.7	22611.3	21732.2	2	1	2	2	1	2	1	2	2	2	2	2	2	2	2
P14649	MYL6B	183353	184414	183334	161358	182021	176576	183465	162339	184532	194129	170961	161599	143403	192543	176315	11	11	12	11	11	11	11	11	11	12	11	10	11	12	11
P14735	IDE	193031	200927	196657	204789	199749	219065	224832	217230	216040	240407	217704	214938	192274	212307	215259	25	24	25	25	25	25	24	25	24	25	25	25	24	25	24
P14854	COX6B1	656126	610115	625511	668533	565906	762518	786494	807869	838510	770849	702038	744496	830999	770884	813451	9	9	9	9	9	9	9	9	9	9	9	9	8	9	9
P14859	POU2F1	206724	197591	215182	192473	205308	182669	156468	154895	181575	206114	201169	210002	209260	186018	156772	5	5	5	5	5	5	5	5	4	5	5	5	5	5	4
P14866	HNRNPL	11160853	9923213	10239137	10433087	10558512	9755833	9868076	10302864	10219516	9956030	9374314	10246096	10117583	9731475	9627879	42	44	46	46	45	46	45	45	45	45	41	44	45	44	44
P14868	DARS1	3.91036e+06	3.4876e+06	3510576	3.78286e+06	3817515	3.31406e+06	3.21456e+06	3.50892e+06	3.45697e+06	3.15659e+06	3447194	3.68287e+06	3.75202e+06	3558006	3.49993e+06	45	45	46	45	45	48	47	47	47	48	44	45	45	46	45
P14923	JUP	1221147	1.26044e+06	1.24166e+06	1.20058e+06	1.17406e+06	1.43429e+06	1487966	1.5157e+06	1.43387e+06	1.45447e+06	1.24422e+06	1.20423e+06	1.19824e+06	1.21631e+06	1.22002e+06	34	34	35	34	34	35	35	34	35	34	34	34	33	35	34
P14927	UQCRB	667126	667258	717316	671618	674032	740554	712664	706204	714879	736802	813254	762843	836313	715173	726854	12	12	12	12	12	12	12	12	12	12	12	12	12	12	12
P15056	BRAF	389516	425724	367662	406907	394002	356528	382510	400578	372164	384545	342656	337163	326763	358845	369134	17	17	17	14	17	16	15	17	17	16	17	16	17	16	15
P15104	GLUL	200519	235427	241546	218136	241163	215687	236792	218759	240345	235783	208424	211220	185563	229778	221843	10	10	10	10	9	10	10	10	11	11	8	11	10	11	10
P15121	AKR1B1	6212888	6.89085e+06	6.43153e+06	6.58264e+06	6.68521e+06	6.31161e+06	7115945	7560913	6.70446e+06	6.42409e+06	6.76852e+06	5.95958e+06	5427388	7.83641e+06	7435519	19	20	20	20	20	20	19	20	20	19	20	20	20	20	20
P15151	PVR	267246	248145	259851	244565	227811	278705	275002	274847	274820	290447	300705	297425	286265	284847	285202	6	6	6	6	6	6	6	6	6	6	6	6	6	6	6
P15170	GSPT1	1122391	1.20347e+06	1.04719e+06	1.09127e+06	1.11838e+06	1.23162e+06	1.20168e+06	1.21181e+06	1.17187e+06	1.21252e+06	1.19254e+06	1.11754e+06	1.08052e+06	1.20655e+06	1.17209e+06	31	30	31	31	30	29	31	30	31	31	32	30	31	32	31
P15259	PGAM2	51784.7	58788.8	52465.3	54682.6	63120	38827.7	47965.6	41333	37034.8	48310.3	63984.1	51293.2	49699.6	51206	61391.5	6	6	5	5	6	6	7	6	7	4	6	6	6	5	5
P15260	IFNGR1	26046.5	30194.9	29065.1	32584.6	28677	39891.8	38951.2	36380.8	41561.8	37477.2	24143.3	35384.8	31083.5	35829.3	38532	3	3	3	2	2	3	3	3	3	2	3	2	3	3	3
P15289	ARSA	449783	424484	471840	465240	411624	417400	436771	493266	484674	397679	415984	439282	493708	482680	500760	10	10	10	10	9	10	10	10	10	10	10	10	10	10	10
P15291	B4GALT1	146443	121741	139955	128573	136732	127674	130510	130298	119521	125523	181658	170181	161417	144006	193137	1	1	1	1	1	1	1	1	1	1	1	1	1	1	1
P15311	EZR	1.14451e+06	1.18833e+06	1.21453e+06	1.18689e+06	1.15771e+06	1.75919e+06	1.71623e+06	1.63899e+06	1.60874e+06	1.81007e+06	1387560	1.24361e+06	1.21254e+06	1.45861e+06	1.30609e+06	27	28	28	28	28	28	27	27	27	26	26	28	27	27	27
P15313	ATP6V1B1	2688708	2.74595e+06	2.77405e+06	2.4796e+06	2.39096e+06	2.67975e+06	2.59852e+06	2844626	2.80387e+06	2593965	2380118	2.55478e+06	2.67672e+06	2.96424e+06	2.41879e+06	14	13	14	14	13	14	14	13	14	13	12	14	14	14	14
P15336	ATF2	106464	112105	119420	121303	122535	105150	112143	116046	119447	109506	106234	122401	107972	113232	113658	9	9	9	9	8	8	9	9	9	9	9	9	9	9	8
P15374	UCHL3	361281	413731	360716	389883	400272	431673	452856	436259	417774	476894	410556	373566	393560	423618	433069	15	15	15	15	15	15	16	15	16	15	15	16	15	15	15
P15408	FOSL2	12287.7	15289.3	11820.5	17055	17634.9	17228.9	15786.5	24958.5	14540.2	19651.4	23993.5	22553.4	23372.7	14849.3	18115	1	1	1	1	1	1	1	1	1	1	1	1	1	1	1
P15531	NME1	719975	816742	728552	763807	816110	978428	1.02435e+06	1.00419e+06	921975	1.15732e+06	1.25069e+06	914203	917949	1.0298e+06	1202192	9	10	10	10	10	10	10	10	10	10	10	10	10	10	10
P15586	GNS	3.46795e+06	3.31369e+06	3447022	3.47424e+06	3409123	3.15741e+06	3.10397e+06	3286327	3.25674e+06	3.09922e+06	3.2761e+06	3.41417e+06	3.6568e+06	3.28296e+06	3.27013e+06	17	17	17	17	17	17	17	17	17	17	17	17	17	16	16
P15622	ZNF250	24606.3	10853.8	22498.5	9163.9	23764.8	24903.8	33848.5	22077.6	11844.3	29346.4	21061.8	16053	9666.81	11379.4	8282.45	2	3	2	3	3	2	2	3	3	3	3	3	2	3	3
P15735	PHKG2	34024.6	33161.3	32798.1	32526.7	32913.7	36107	33709	30335.9	30922.5	35832.2	35351.2	34724.5	32251.1	33157.3	34059.9	5	5	4	5	5	5	5	5	5	5	5	5	4	5	5
P15848	ARSB	1.14117e+06	1.08897e+06	1.20544e+06	1.13545e+06	1.14095e+06	1.0051e+06	1.01087e+06	1.00286e+06	1.05274e+06	1.0251e+06	1.10838e+06	1173362	1.25834e+06	1146779	1108844	20	20	20	20	19	20	20	20	20	20	20	20	20	20	20
P15880	RPS2	5.58219e+06	5655701	5.60214e+06	5.95255e+06	5.45925e+06	4868003	4728731	5.19132e+06	5.09989e+06	5.07436e+06	4.8462e+06	4936518	5178244	5278876	4685975	19	18	18	19	18	19	19	19	18	19	18	18	18	19	17
P15882	CHN1	225838	224158	217424	217289	215876	235074	244125	237104	216933	241868	219032	200480	178480	223172	221972	21	20	20	20	21	21	20	21	20	20	19	20	17	20	19
P15907	ST6GAL1	93073.6	89187.7	83450.3	93692.5	92235.7	84512	94233.6	100497	87977.3	62282.8	70682	87524.9	101532	99115.5	107178	1	1	1	1	1	1	1	1	1	1	1	1	1	1	1
P15924	DSP	155462	162582	153708	169389	170255	185091	184489	192092	187002	172723	139468	153918	140158	149756	143561	42	41	41	43	42	39	43	44	43	43	39	39	35	42	39
P15927	RPA2	179232	175824	158647	182687	169032	148065	147057	159775	151175	144780	144756	158952	164240	153946	158355	10	11	13	13	12	12	13	10	12	12	12	12	13	13	13
P15954	COX7C	295232	289228	277854	243273	260591	358718	276061	268600	325323	379725	367711	321639	453123	273096	263483	3	3	3	3	3	3	3	3	3	3	3	3	3	3	3
P16035	TIMP2	151661	139061	150263	150963	151430	210102	209589	209464	197008	191441	178521	182677	176253	159386	180396	10	10	9	10	9	8	8	10	9	10	10	10	8	9	10
P16070	CD44	32692	31518.5	32507.3	32967.1	27387.1	60658.8	42341.8	60496.7	62619.3	57235.4	15234.9	11176.4	15601.8	17878	5262.44	3	1	3	3	2	2	2	2	2	2	1	1	2	2	2
P16083	NQO2	165323	141175	149702	164709	158247	95291.7	143647	183538	158302	102105	100846	84802.8	83024.8	166095	165268	6	7	7	6	7	7	7	7	7	6	7	7	7	6	6
P16104	H2AX	663347	901023	858622	1035959	843547	676567	801707	869076	909513	684013	716492	719625	720395	715621	743193	4	4	4	4	4	4	4	4	4	4	4	4	4	4	4
P16152	CBR1	1.43727e+06	1591383	1562829	1.50489e+06	1.55202e+06	1.82697e+06	1812156	1.647e+06	1.66695e+06	1998574	1.71225e+06	1.60216e+06	1.49556e+06	1.7023e+06	1.60606e+06	12	12	12	12	12	11	12	12	11	12	11	11	11	12	12
P16157	ANK1	171410	184691	192774	177738	180823	152640	148392	143427	144091	158957	208698	202267	195785	194159	201967	30	29	30	29	27	29	31	31	30	31	29	29	30	30	31
P16219	ACADS	188559	178088	194215	187844	189114	218685	213214	216357	214371	223572	209997	213975	210892	192553	190881	7	7	7	7	7	7	7	7	7	7	7	7	7	7	7
P16220	CREB1	520291	549316	557608	557027	548015	540111	541320	541484	543319	563932	541133	545908	599700	542385	534086	4	4	4	4	4	4	4	4	4	4	4	4	4	4	4
P16260	SLC25A16	103131	94070.7	96700.3	103592	96928.1	88394	88660.7	96959.1	100206	81143.5	110116	110246	113659	113074	102889	6	6	5	6	6	7	6	6	6	5	5	6	7	7	6
P16278	GLB1	377148	345384	361876	360041	347907	347163	335385	360852	354993	335915	348457	362330	386483	364783	362469	15	15	15	15	15	15	15	15	15	15	15	15	15	15	14
P16298	PPP3CB	521879	565153	528633	504161	508012	525425	501487	522397	514011	539738	504535	498130	492599	532879	508655	19	17	19	19	19	18	19	19	19	19	18	19	18	19	18
P16333	NCK1	137943	155649	141240	139046	142789	168906	157911	147890	143918	165614	164274	151373	143528	161776	151200	16	15	16	16	15	15	16	18	15	17	17	16	15	17	15
P16383	GCFC2	55987.6	54177	59767.4	52911	61093.4	62427.2	59413.2	52248.1	57051.1	62267.4	66754.9	61482	54408.6	58181.7	56291.2	8	10	9	11	9	10	11	11	9	10	8	8	8	10	11
P16401	H1-5	10719244	9605238	10371782	10499172	8771756	6.13356e+06	6410163	6.63903e+06	6.76075e+06	6191789	6.84585e+06	7.65664e+06	7966341	7170267	6.14121e+06	15	15	15	15	15	15	15	15	15	15	14	14	14	15	15
P16402	H1-3	752212	599111	614432	665941	519697	159709	177700	204968	211558	130015	242175	233227	323083	209143	133232	1	1	1	1	1	1	1	1	1	1	1	1	1	1	1
P16403	H1-2	995783	814305	688989	953871	698826	564850	540310	624292	633536	472106	447784	541020	694086	584739	557759	4	3	4	4	4	3	4	4	3	4	3	3	3	3	4
P16422	EPCAM	10267.5	8925.85	8486.56	7280.54	8005.39	10514.5	10656.2	11989.2	11710.1	8947.35	5576	7791.38	6659.98	7843.3	8867.13	1	1	1	1	1	1	1	1	1	1	1	1	1	1	1
P16435	POR	2.0999e+06	2.02245e+06	2.02062e+06	2065653	2.02015e+06	2.05893e+06	2.12496e+06	2.22824e+06	2.133e+06	1.95733e+06	1.97531e+06	2.0402e+06	1.98308e+06	2.08798e+06	2.10067e+06	37	39	40	39	40	39	39	39	38	39	38	40	39	37	39
P16455	MGMT	162767	172446	146220	155624	159338	153200	163814	189045	173441	170404	179089	192022	188838	198122	214628	9	9	9	9	7	9	9	8	8	8	8	7	8	9	9
P16519	PCSK2	34969.7	32280.4	32247.5	33058.8	28305.6	29725.5	31596.8	33836.3	30345.1	24389.5	18236.5	20093.9	17340.1	17963.5	16715.5	4	4	4	4	4	4	4	4	4	4	4	4	4	4	4
P16591	FER	194764	187679	172071	178983	177727	181341	187352	186571	183955	168321	181747	185853	183703	209088	214984	15	14	14	14	15	14	15	15	14	15	14	14	14	14	15
P16615	ATP2A2	3232760	3.14179e+06	3.23179e+06	3.32583e+06	3.26992e+06	3.14775e+06	3108337	3225261	3.30219e+06	3178782	3.00171e+06	3.1764e+06	3.18056e+06	3.1041e+06	3.13334e+06	48	49	49	50	49	49	50	50	50	50	48	50	50	49	49
P16671	CD36	124904	129502	152005	149221	139515	200742	196013	214703	216213	188436	58575.3	63833.5	74031.3	103753	68918.4	8	8	8	8	8	8	8	8	8	8	8	8	8	8	8
P16870	CPE	1.85729e+06	1.84656e+06	1.83704e+06	1.83337e+06	1.79597e+06	1.90924e+06	1.91762e+06	2.01638e+06	1.90129e+06	1.89524e+06	1.8497e+06	1.72815e+06	1959984	1711779	1.86421e+06	28	30	30	30	28	30	29	28	30	28	28	30	30	29	28
P16930	FAH	184533	199542	204561	213806	219731	203968	213679	196276	196860	228306	214883	206033	195212	205624	198826	9	9	9	9	9	9	9	9	9	9	9	9	9	9	9
P16949	STMN1	11556722	12417473	11835630	12071784	12231857	13140147	12791511	11833730	11614414	13621396	14355163	13451062	11513519	13842128	13017708	17	16	15	16	16	15	16	18	16	17	16	16	14	14	17
P16989	YBX3	51588	50508.1	52037.5	50573.9	51188.4	73014.8	57470.5	63358.3	67870.9	73314.2	42702.5	43813.7	42237.9	47542.9	49531.8	4	4	4	4	3	4	4	4	4	4	4	4	4	4	4
P17014	ZNF12	10263.2	NaN	NaN	NaN	NaN	NaN	NaN	3195	NaN	NaN	NaN	NaN	NaN	NaN	NaN	0	0	1	0	0	1	0	0	0	0	0	0	0	0	0
P17020	ZNF16	NaN	NaN	6751.4	4633.32	4704.88	3362.98	4759.67	NaN	5594.52	NaN	3299.87	4886.72	NaN	4389.41	5126.41	1	1	0	1	0	0	0	1	1	1	1	1	0	1	1
P17026	ZNF22	379000	294582	294291	359463	306912	217852	230737	322226	268597	206939	222829	217854	236480	265060	236564	5	6	7	6	7	7	7	6	7	7	6	6	7	6	6
P17028	ZNF24	60450.7	55548	57014.8	63475.7	59293.3	47474.8	48057.8	54553.7	51690	45108.4	42560.1	46693	50255.8	46574.2	46515.6	7	8	9	9	8	9	9	9	9	9	8	9	9	9	7
P17029	ZKSCAN1	163690	164821	163821	154330	158389	140003	136901	136010	141800	111790	150871	145076	111261	139207	126852	8	7	8	7	7	7	7	7	8	7	7	7	8	8	8
P17030	ZNF25	18678.1	20182.3	21130.1	18528.2	20119.9	16928.4	19739	16146.5	15313.6	17036.3	19795.5	19561.2	19718.2	16765.6	14634.5	5	6	6	5	5	5	6	6	5	6	6	5	6	5	6
P17039	ZNF30	13254	12453.7	13005.4	11807.5	11049.2	6213.55	10538.5	11325.7	11508.4	8550.26	3990.82	37.1596	1856.3	5525.49	4033.77	2	2	2	2	2	2	2	2	2	1	2	2	2	2	2
P17041	ZNF32	14863.1	11314.6	12530.7	14168	11868.7	9451.14	10620.3	12353	16644.8	5238.11	2495.88	10221.3	8015.51	6642.12	4767.57	2	2	2	2	2	2	2	2	2	2	2	1	2	2	2
P17050	NAGA	643037	550169	517065	570028	516367	472627	470278	562250	556516	438297	444480	526412	672323	624553	509876	9	9	9	9	9	9	9	9	9	9	8	9	9	9	9
P17066	HSPA6	46303	75323.5	43342.3	40584.1	63953.1	75702.5	89104.9	55405.1	63244.1	86274.1	63162.9	38248	31637.1	49140.8	77106.5	1	1	1	1	1	1	1	1	1	1	1	1	1	1	1
P17081	RHOQ	27335.6	36712.1	33973.1	32738.5	32173.6	58016.4	64247.1	63256.7	61577	56095.6	56686.8	50010.2	52486.3	54051.9	62538.7	3	3	3	3	3	3	3	3	3	3	3	3	3	3	3
P17096	HMGA1	298933	295807	309998	310781	283731	227566	216862	248664	249507	260669	272146	294845	313713	269484	222300	8	9	9	9	9	9	8	9	9	8	9	9	8	8	8
P17097	ZNF7	29519.4	15804.5	16827.5	32150.3	14438.5	12006.7	22637.9	67347.3	42186.2	20290.9	13403.4	14485.8	25501.8	13270.3	4606.41	1	2	2	2	2	2	2	2	2	2	2	2	1	2	2
P17098	ZNF8	100926	96773.5	92843.7	92152.9	98215.6	90159.4	101948	88030.2	93791.4	88257.2	92573.6	95687.7	96093.7	92372.4	90752.5	8	8	7	8	8	8	8	8	8	8	8	8	7	8	8
P17152	TMEM11	2.50886e+06	2225313	2171429	2.15352e+06	2.0865e+06	1.86228e+06	1.97695e+06	2.43926e+06	2.02644e+06	1.74437e+06	1.8055e+06	2.04161e+06	2.35298e+06	2.07844e+06	2.09273e+06	5	5	6	6	5	6	6	5	6	6	5	5	6	6	6
P17174	GOT1	2918637	3.05096e+06	2.82729e+06	2.8492e+06	2.86269e+06	3.68345e+06	3714977	3526004	3.31144e+06	3.98639e+06	3.74775e+06	3.22518e+06	3.00707e+06	3676673	3.55901e+06	29	29	28	29	29	29	29	29	29	28	29	29	29	29	28
P17181	IFNAR1	55252.5	52866.2	51276.2	49845.2	44107.7	61439.3	55630.7	71522.3	71400	53529.9	51868.8	64037.8	61849	61197	65275.4	5	6	6	6	5	6	6	6	6	6	6	6	6	6	6
P17252	PRKCA	631627	658487	616941	700051	664974	514473	593030	544918	527278	490257	631107	586262	569642	688097	647344	31	31	32	32	31	32	32	32	32	32	31	31	31	32	32
P17275	JUNB	30769.1	25646.5	27465.4	29347.6	26470.9	21631.4	26001.4	24310.8	25681.6	24241.1	23085.6	22949	27585.1	24500	23487.2	5	4	4	5	5	5	5	5	5	5	5	5	5	4	4
P17301	ITGA2	9907.71	8524.99	9798.19	8622.9	10922	11471.7	10080.7	9782.9	14916.8	13497.4	9595.08	11699.7	8153.11	10905.1	10842.7	1	1	1	1	1	1	1	1	1	1	1	1	1	1	1
P17302	GJA1	38785.6	7292.77	NaN	NaN	NaN	NaN	NaN	12652	31219.2	NaN	NaN	NaN	14035.8	14495.4	7371.62	0	0	1	1	0	1	1	0	0	0	0	0	1	1	1
P17405	SMPD1	555213	525276	567242	566398	575798	472856	454080	489108	486094	479862	482039	505975	539680	505171	494632	12	13	12	13	13	13	13	13	13	13	13	12	13	12	12
P17480	UBTF	604298	552971	594933	617409	633470	510735	504070	468149	514886	503363	532252	565124	519444	504921	521648	31	35	36	36	34	35	35	35	34	32	32	36	36	35	35
P17481	HOXB8	273664	246284	276209	285967	263504	229955	241246	252357	260400	229636	148299	140040	148968	138686	156652	9	8	8	9	7	9	9	9	9	7	6	9	8	8	9
P17482	HOXB9	67536.9	80568.1	108624	93910.1	104883	163485	176776	176403	175285	149642	4784.81	8978.66	9166.86	8968.04	8685.12	3	3	3	3	3	3	3	3	3	3	2	1	1	2	1
P17483	HOXB4	367401	342629	349294	370370	349416	228110	230115	246198	232384	243386	373917	400871	376508	352722	348850	7	7	7	7	7	7	7	7	7	7	7	7	7	7	7
P17509	HOXB6	81902.2	71856	86399.1	84883.7	85513.6	51143.2	54922.6	58792.2	56237.7	42721.7	66010.4	81321	81919.3	85428.1	93904.1	4	4	4	4	4	4	4	4	4	4	4	4	4	4	4
P17535	JUND	128095	135216	118203	142917	143959	126794	153818	140143	150643	114699	107319	142116	143068	139624	127880	1	1	1	1	1	1	1	1	1	1	1	1	1	1	1
P17540	CKMT2	1171844	962986	1.13942e+06	1.08807e+06	1.19652e+06	1.21517e+06	1277042	1.38277e+06	1.30749e+06	1.17787e+06	1.05962e+06	1.0851e+06	1.2498e+06	1.12619e+06	937666	5	6	5	5	6	6	5	5	6	5	5	5	5	6	5
P17568	NDUFB7	1.64959e+06	1.61951e+06	1.59704e+06	1.53016e+06	1487394	1.33643e+06	1.27584e+06	1.41104e+06	1.55015e+06	1.21952e+06	1.39154e+06	1.51156e+06	1642790	1.65051e+06	1.36524e+06	10	10	10	10	10	10	10	10	10	10	10	10	10	10	10
P17600	SYN1	2.54949e+06	2822054	2552231	2.54861e+06	2.65538e+06	3.46142e+06	3313492	2962527	2.96752e+06	3.66281e+06	3.09908e+06	2.9937e+06	2.77767e+06	3.01232e+06	3.01631e+06	28	29	29	30	29	30	30	30	29	30	30	30	28	30	30
P17612	PRKACA	2.41248e+06	2.46463e+06	2.2504e+06	2.28552e+06	2.22334e+06	2.28038e+06	2.16934e+06	2.16439e+06	2.2366e+06	2306198	2.35432e+06	2.2589e+06	2290321	2364699	2212535	31	32	32	32	31	32	31	31	30	32	31	31	32	31	32
P17655	CAPN2	1.46641e+06	1527017	1.41886e+06	1.46901e+06	1.4217e+06	1.64222e+06	1713202	1.72098e+06	1.65216e+06	1.62908e+06	1.52638e+06	1.43986e+06	1.48274e+06	1.68803e+06	1.56783e+06	31	33	32	33	33	31	32	32	32	31	32	31	29	31	31
P17658	KCNA6	141827	123117	129423	125853	115486	154035	157798	160736	152174	141714	132759	132655	128549	116805	133990	6	6	6	6	6	6	6	6	6	6	6	6	6	6	6
P17661	DES	13834.7	11110	15132.5	15620.2	13191.2	21071.9	20082.4	17481.4	21185.5	22805.7	12498.8	14061.7	13712.9	13079.2	10775.3	4	5	4	4	4	5	5	5	4	5	3	5	4	4	4
P17677	GAP43	8921014	9837956	9478106	9462328	10138799	11256430	10523429	11031942	10347652	12089324	10085431	9905284	9507399	9452818	10547169	33	35	33	34	34	35	34	35	35	34	35	33	33	34	35
P17706	PTPN2	273574	278734	304077	283921	316164	297366	268717	263438	282938	293349	256204	276840	276176	258423	233423	10	10	10	10	10	10	10	10	10	10	10	9	9	10	10
P17787	CHRNB2	65517.2	54726.3	67813	56628.9	67028.2	63420.5	68010.8	60510.6	48619.2	62863.9	70240.1	72256.2	60184.3	73264	71030.5	4	4	4	4	4	4	4	4	4	4	4	4	4	4	4
P17812	CTPS1	1.22399e+06	1.28992e+06	1.18845e+06	1.18407e+06	1.2138e+06	1.09666e+06	1.23795e+06	1.19886e+06	1.16567e+06	1.12194e+06	1.13155e+06	1.11987e+06	1068303	1.25105e+06	1252311	34	35	35	35	33	34	35	35	35	35	34	33	34	35	34
P17844	DDX5	9810283	9293916	9706576	9929016	9744777	8445129	8643927	8550867	8784675	8676096	8907842	9375945	9294410	8522508	8617930	56	56	57	56	56	55	57	57	57	56	54	56	54	56	56
P17858	PFKL	1.4326e+06	1.45548e+06	1383908	1.41653e+06	1.38556e+06	1.60559e+06	1.57224e+06	1.51722e+06	1.51102e+06	1.65984e+06	1.48033e+06	1.38785e+06	1333972	1435587	1.40096e+06	28	29	30	31	28	31	28	30	28	30	30	30	31	30	30
P17900	GM2A	517269	424059	486968	495658	496087	333008	484610	499934	525316	311619	353634	420565	405097	566756	590304	8	8	8	8	8	8	8	8	8	8	8	8	8	8	8
P17980	PSMC3	2.32163e+06	2387803	2397498	2.35872e+06	2.34488e+06	2669249	2.46877e+06	2.36417e+06	2.41324e+06	2683346	2.53326e+06	2473384	2.31179e+06	2.39502e+06	2.34257e+06	35	33	35	34	34	35	35	36	36	34	35	34	34	36	33
P17987	TCP1	9668979	10191083	9861537	10004500	10345663	10642790	10752374	10530658	10159996	10869863	9891460	10034020	9705283	10590811	10334560	42	41	41	41	41	42	42	42	41	41	41	42	42	42	42
P18031	PTPN1	3135979	3.08679e+06	3.05041e+06	2.98454e+06	3.08759e+06	3.4147e+06	3.33515e+06	3.33016e+06	3330133	3.13121e+06	2.56229e+06	2743311	2.76773e+06	2.79689e+06	2.84321e+06	33	33	33	34	33	34	32	33	34	34	33	32	32	31	33
P18065	IGFBP2	263744	267277	260528	294713	289713	279518	296204	314232	297012	253887	149532	166110	212969	196464	213667	10	11	11	11	10	10	10	10	10	11	10	10	11	10	10
P18074	ERCC2	96325.5	86669.6	83607.8	81843	84514.9	86606.9	76987.6	86395.1	89191.2	72947.7	80401.5	79933.8	76319.8	75151.6	74057.3	12	13	13	12	14	12	14	14	14	14	11	12	12	14	14
P18075	BMP7	34131.2	28781.9	30949.2	33575	35462.5	24784.7	29468.8	27834.1	29427.6	26709.4	32607.3	41005.1	30295.2	34563	35230.1	1	1	1	1	1	1	1	1	1	1	1	1	1	1	1
P18077	RPL35A	5482108	4.97995e+06	5027844	5307394	5268281	4.80843e+06	4.73531e+06	5.16902e+06	4822638	4.53441e+06	5158110	4818250	5757254	4567043	4866601	17	17	17	17	17	16	17	17	15	17	17	15	17	16	16
P18084	ITGB5	3125.82	2369.67	5750.63	3236.48	3596.27	3083.32	6237.44	3988.11	4138.36	2180.73	1974.53	507.317	1303.49	1782.68	3179.99	2	2	2	2	2	2	2	2	2	2	1	2	2	2	1
P18085	ARF4	2.08974e+06	2125393	1.96984e+06	2.26917e+06	2.34335e+06	2.09288e+06	2.36457e+06	2.41392e+06	2220085	2.37672e+06	2.2477e+06	2.06233e+06	1.83795e+06	2.2339e+06	2.29659e+06	9	7	9	9	8	9	9	8	9	9	8	8	7	9	9
P18124	RPL7	9065207	8774842	8862791	9198704	9170383	8.3118e+06	8220178	8262645	8471588	8623944	8517243	8688473	8947152	8.33111e+06	8659598	24	26	25	25	26	26	26	27	25	26	27	26	25	26	26
P18206	VCL	1.12336e+06	1154813	1.063e+06	1.10089e+06	1132022	1209544	1314235	1.29071e+06	1.2896e+06	1.30724e+06	1.1301e+06	1.04542e+06	916710	1.30011e+06	1.22901e+06	60	57	59	59	57	56	56	59	58	58	58	57	50	60	57
P18433	PTPRA	113886	116267	132072	126695	131519	121258	126289	123207	127568	119212	117248	122557	114741	119593	105490	9	10	9	10	10	10	10	9	9	10	9	10	8	10	10
P18507	GABRG2	150444	149622	133580	153400	146437	177211	155686	194648	169696	169615	209183	206884	210602	196460	213072	8	8	8	8	8	8	8	8	8	8	8	8	8	8	8
P18583	SON	1613792	1.52171e+06	1.56422e+06	1.66196e+06	1.64356e+06	1.41898e+06	1.41268e+06	1.44293e+06	1.47467e+06	1.4422e+06	1.45521e+06	1.58903e+06	1.60056e+06	1.44779e+06	1.45975e+06	49	49	48	50	47	48	47	49	48	49	48	48	49	49	49
P18615	NELFE	174320	168811	175204	176558	165807	176461	171827	169334	184412	183541	186285	198885	206080	184605	177731	13	13	13	13	13	13	13	13	13	13	13	13	13	13	12
P18621	RPL17	3.92781e+06	3.67714e+06	3.60505e+06	3.8537e+06	3.71748e+06	3.27257e+06	3.31367e+06	3268513	3394066	3.22185e+06	3332804	3554297	3.57274e+06	3.40747e+06	3.40669e+06	20	19	19	21	19	21	21	21	21	21	19	21	20	19	19
P18669	PGAM1	5153088	5.82057e+06	5353444	5302302	5.47848e+06	6.40101e+06	6.4704e+06	6.29586e+06	5.75797e+06	6.6807e+06	6.08774e+06	5816468	5.26564e+06	6.54832e+06	6.52431e+06	27	27	28	27	27	27	28	27	27	27	27	26	26	27	28
P18754	RCC1	1.58642e+06	1.47976e+06	1.43195e+06	1.55559e+06	1.49713e+06	1.18022e+06	1.30063e+06	1.37007e+06	1.30613e+06	1.19677e+06	1.26003e+06	1.32458e+06	1.37504e+06	1.24786e+06	1.28391e+06	12	12	12	12	12	12	12	12	12	12	12	12	12	12	12
P18827	SDC1	61674.6	32081.8	25926.2	22119.2	12580.8	27084.3	30586.4	56627.8	24877.2	28473.4	16425	18501	28161.3	17183.1	23622.1	1	1	2	2	1	2	2	2	1	2	2	2	2	2	1
P18846	ATF1	17445.5	15002	15236.2	12464.1	8436.88	11996	10230.8	14325.6	13848.5	9369.36	10356.2	12360.3	13113	18899	5940.73	1	1	1	1	1	1	1	1	1	1	1	1	1	1	1
P18847	ATF3	17983.8	23734.1	20820.8	25297.6	20823.1	42749.8	42309.3	37478.5	38956.8	37049.4	33582.7	39191.5	30369.8	37028.8	36361.5	3	3	3	3	3	3	3	3	3	3	3	3	3	3	3
P18858	LIG1	45534.5	42696.6	43573.1	46585	43040.4	38628.7	37880	30682.3	40131.8	36004.8	35366.1	38035.8	35254.3	34625.7	34333.5	7	10	7	7	9	9	11	9	10	10	9	9	9	9	9
P18859	ATP5PF	3906183	3.36805e+06	3.43894e+06	3.50413e+06	3414235	3.33182e+06	3.17595e+06	3.13167e+06	3.21154e+06	3.25776e+06	3585961	3.49863e+06	3649657	3.2804e+06	2976079	13	13	13	13	13	13	13	13	13	13	13	13	13	13	13
P18887	XRCC1	639402	637200	663974	687775	642713	567212	583776	606673	636733	566857	567440	598947	694233	614640	617017	22	22	22	23	22	22	22	23	22	23	22	22	22	22	23
P19021	PAM	35752.3	32956.7	34172.2	35818.8	34940.5	41630.4	44519.5	39723.5	41529.2	40006.4	32882.6	33076.5	32486.1	32358.3	36180.4	7	7	8	7	8	7	7	8	8	7	6	7	5	7	7
P19022	CDH2	2.00276e+06	2.14902e+06	2.06632e+06	2.01416e+06	1.91935e+06	2.40072e+06	2.09839e+06	2.20699e+06	2.16864e+06	2.24437e+06	2.05815e+06	1.99671e+06	2.1837e+06	1.92866e+06	2049833	22	22	22	22	22	22	21	22	22	22	22	22	21	22	22
P19086	GNAZ	1.22631e+06	1.28488e+06	1.2076e+06	1.20641e+06	1.15627e+06	1.18845e+06	1.10319e+06	1.21397e+06	1.17639e+06	1.13472e+06	1121356	1.16557e+06	1.28055e+06	1146307	1.17579e+06	18	17	18	17	18	18	18	18	18	17	17	18	17	17	17
P19174	PLCG1	303500	306407	285051	298507	292307	283672	296156	293089	280486	283827	273065	269838	253967	290568	285286	35	38	39	40	37	39	36	38	38	39	35	36	37	39	39
P19224	UGT1A6	169193	259486	227350	226652	204377	135204	215304	187983	261598	125579	152771	191940	155540	270844	217860	1	1	1	1	1	1	1	1	1	1	1	1	1	1	1
P19256	CD58	81396.7	94006.4	91508.9	97332.3	85872.7	136222	132874	136306	124811	128238	93134	103310	89280.1	NaN	NaN	1	1	1	1	1	1	1	1	1	1	1	1	1	0	0
P19338	NCL	10986202	10548867	9911041	10777359	10237442	10263791	9724116	10114199	10457797	10221320	10089143	10393102	11438368	10105590	9837482	43	42	42	42	41	44	43	43	41	43	42	42	44	39	42
P19367	HK1	13905583	12681629	13556060	12894052	13082470	13314743	12646257	13164641	13313781	12837886	12755514	13571014	13203711	13075524	12489219	68	67	70	70	67	71	68	69	71	69	66	67	67	69	70
P19387	POLR2C	525634	541889	520717	548152	532823	513310	495519	502381	509246	512606	537564	562311	523243	507779	489772	13	13	13	12	13	12	13	13	13	13	13	13	13	13	13
P19388	POLR2E	198057	185795	189723	195900	196452	176099	177814	192902	187513	175770	167881	184732	206245	186159	191131	10	10	10	10	10	8	10	10	10	10	10	10	10	9	10
P19404	NDUFV2	797785	754484	804205	787751	785053	805286	737304	818198	852523	823728	883513	844738	917706	826796	818243	10	11	12	12	10	12	12	12	12	12	11	12	12	11	11
P19438	TNFRSF1A	42828.5	40840.5	44278.9	44059.1	43865.8	47903	48836.1	49755.8	44497.5	38071.6	63516.6	69132	67275.8	62851	56865.7	1	2	2	2	1	2	1	1	2	2	2	2	2	2	2
P19447	ERCC3	57459	59746.9	57920.2	60700.5	63983.5	60454.4	55805.5	52029.1	57480.6	61380.9	54909.9	53204.8	56421.9	45085.9	46700.6	11	10	10	10	11	11	12	11	10	11	10	11	9	10	10
P19474	TRIM21	154512	174180	162393	165825	162048	200736	204912	197233	185893	212486	170202	158824	145251	172757	156990	13	13	12	11	13	12	12	12	12	12	12	13	13	12	12
P19525	EIF2AK2	225459	219879	231660	223329	229664	241800	229390	232440	235392	240136	203000	204785	219075	211124	212258	18	18	18	18	18	18	18	18	18	18	17	18	16	18	18
P19532	TFE3	35307.8	36557.8	32552.5	29916.2	30196.8	35954	35008.1	37606.8	32117.7	37850.4	40027.2	37226.8	33781.6	36254.7	35142.1	3	3	4	4	3	4	3	3	3	3	3	3	2	3	3
P19623	SRM	1.05896e+06	1.12514e+06	1.05709e+06	1.04703e+06	1.01893e+06	963520	1.01007e+06	1.06301e+06	1.0368e+06	1.00082e+06	823850	971529	844531	1.10777e+06	1.02206e+06	14	13	14	14	13	14	14	14	14	14	13	14	14	14	14
P19634	SLC9A1	119525	97828	87115.3	105810	89707.9	68088.5	80824.1	105140	97053.1	63651.7	84195.1	89053.4	101961	97823.2	88967.8	5	5	5	5	4	4	5	5	4	5	5	5	5	5	5
P19784	CSNK2A2	903228	937247	884737	891312	903097	975259	947037	907663	890884	986053	941862	896625	838623	868083	877236	21	21	22	22	22	21	22	22	22	22	22	22	22	21	21
P19793	RXRA	93253.5	80993.6	93358.2	88214.9	97110.4	82555.1	88315.3	83709.9	81404.2	83698	88053.3	81629	85431.6	82956.4	83074.7	8	7	8	7	8	8	9	9	8	8	8	7	8	8	9
P19823	ITIH2	4620.04	4310.13	NaN	3026.94	2697.58	3434.02	3049.9	7377.67	5768.09	3219.47	3574.24	4352.13	6470.92	4079.96	NaN	1	1	1	1	1	1	1	0	1	1	1	1	1	1	0
P19838	NFKB1	143536	167116	181705	168402	169235	164935	188759	174446	189146	183020	175755	166583	151787	173152	167872	8	8	8	8	7	8	7	8	8	8	7	8	5	8	8
P20020	ATP2B1	3920369	3777381	3757387	3869342	3.68668e+06	3769975	3.64e+06	3.88938e+06	3.85239e+06	3862638	4483369	4.60988e+06	4.78502e+06	4.5153e+06	4.49157e+06	72	72	75	74	72	75	75	72	73	74	74	74	75	74	75
P20042	EIF2S2	915721	963203	926379	992718	940389	941446	919502	924616	948690	960792	871251	926094	948890	846948	907992	23	23	23	23	23	23	23	23	22	23	23	23	23	23	23
P20073	ANXA7	572298	624246	606057	573278	595286	633012	668064	654622	627601	642259	552154	583601	546602	680087	613055	21	21	21	21	21	21	21	21	21	21	21	21	21	21	21
P20226	TBP	120118	102271	110447	121624	121533	112474	96384.4	98530.5	108189	110768	102461	112303	127860	96455.6	104152	6	6	6	6	5	5	6	6	6	6	6	6	5	6	6
P20290	BTF3	595581	607172	605123	613423	655698	603292	581672	569848	642917	589615	619124	661627	618301	600886	550332	12	13	13	13	12	13	11	13	13	13	13	13	13	12	12
P20309	CHRM3	50434.3	47826	50545	45809.2	52877.5	86447.9	84712.6	79861	73788.9	79436.3	57442.9	58673.2	43794.7	52757.8	56165.5	2	2	2	2	2	2	2	2	2	2	2	2	2	2	2
P20336	RAB3A	2.02338e+06	1.96654e+06	1.96159e+06	1.91535e+06	1.93539e+06	2224196	2.13985e+06	2.12495e+06	2.14865e+06	2.21363e+06	1.951e+06	2.02794e+06	2.08881e+06	2209436	2.10303e+06	9	9	9	9	9	9	9	9	9	9	9	9	9	9	9
P20337	RAB3B	680339	744513	646117	723042	596079	832899	879103	982721	839773	609494	479877	538438	635814	717043	642452	9	9	9	9	9	9	9	9	9	9	7	8	9	9	9
P20338	RAB4A	3.97383e+06	3.73461e+06	3729418	3.55458e+06	3.73226e+06	3987097	3.79525e+06	3.71902e+06	3.74904e+06	4.02756e+06	5.24405e+06	5072959	5.06739e+06	5.49887e+06	5284740	17	18	16	18	18	18	18	17	18	18	18	18	18	18	17
P20339	RAB5A	1.42885e+06	1.38047e+06	1282546	1.37008e+06	1.35789e+06	1.39775e+06	1.39283e+06	1.36881e+06	1.33179e+06	1.42436e+06	1.38738e+06	1.37973e+06	1388330	1.39742e+06	1.29879e+06	12	12	12	12	12	12	12	12	12	11	12	12	12	12	12
P20340	RAB6A	6.11586e+06	6158010	5607856	5677535	5.52776e+06	6.97336e+06	6.84442e+06	7392771	7052386	7.2493e+06	6.139e+06	5.94709e+06	6.4968e+06	6.59812e+06	6.04371e+06	21	21	22	21	21	22	21	22	22	21	20	21	20	21	19
P20366	TAC1	127013	116539	132499	110732	116166	104250	105193	71397.2	123617	109534	132024	144621	118610	125078	131081	7	7	7	8	8	8	8	8	8	8	8	8	7	8	8
P20396	TRH	412525	426903	366424	456332	412167	354981	339235	346241	312894	333717	309799	283895	393307	257875	310132	11	11	11	11	11	11	11	11	11	11	11	11	11	11	11
P20585	MSH3	98679.4	103111	106904	107996	106538	89692.9	88353.2	85514.5	92566	81387.1	93303	90825.2	95822.8	83780.6	89794.4	16	17	16	16	16	17	17	17	17	17	15	17	15	17	15
P20591	MX1	14356.3	13350.3	9846.89	11596.6	12764	15312.1	12660	13166.1	15444.1	12067	10393.6	7432.08	13008.3	5556.77	4038.4	3	6	6	6	5	5	5	3	6	6	6	5	3	3	4
P20594	NPR2	59260.5	57866.7	63675.9	54619.4	60515	64599.2	71071.9	63994.4	66428.7	59934.2	59117	57306.7	48875.3	60084.1	63100.1	4	4	4	4	4	4	4	4	4	4	4	4	4	4	4
P20618	PSMB1	1584246	1.50487e+06	1596107	1.54726e+06	1.52663e+06	1.80187e+06	1.74486e+06	1.67745e+06	1.67178e+06	1.88143e+06	1.7614e+06	1.7454e+06	1.6997e+06	1.76129e+06	1.74652e+06	16	15	17	15	16	17	17	17	16	15	16	16	16	16	16
P20645	M6PR	745625	748576	749792	721005	755686	635553	677545	678464	706650	577984	588314	666409	634047	687512	641498	11	12	13	13	13	13	13	12	12	13	13	13	13	13	13
P20648	ATP4A	NaN	2393	1041.08	NaN	2256.68	6570.73	7032.52	4904.57	5951.46	11203.5	4590.3	6167.62	7192.05	5838.59	5942.8	1	1	1	1	1	0	1	1	0	1	1	1	1	1	1
P20674	COX5A	2.15492e+06	2.01253e+06	2.05267e+06	2.05336e+06	1.97138e+06	2.36574e+06	2.27989e+06	2.16867e+06	2.31843e+06	2.47518e+06	2.85522e+06	2663154	2.78364e+06	2.48975e+06	2.38566e+06	7	7	7	7	7	7	7	7	7	7	7	7	7	7	7
P20700	LMNB1	4.60543e+06	4277078	4.45343e+06	4446004	4291725	3.88509e+06	3.76477e+06	3800576	3.93661e+06	3.8298e+06	4.12962e+06	4.44031e+06	4.64646e+06	4069144	3951365	67	67	66	65	67	66	68	68	67	67	67	67	67	66	65
P20711	DDC	130487	119310	153904	140525	138550	199082	205495	172728	187619	201318	133226	126263	141861	148413	128733	8	8	7	8	8	8	8	8	8	8	8	7	7	8	8
P20719	HOXA5	378820	355789	388678	376408	379268	337442	311922	327792	337840	351273	396580	403757	389268	361223	357734	8	8	8	8	8	8	8	8	8	8	8	8	8	8	8
P20810	CAST	94168.8	101927	88578.4	98858.7	103266	142149	133810	121468	123631	139500	115033	104976	92591.5	113176	116246	14	14	14	14	14	14	14	13	14	14	14	14	14	14	13
P20827	EFNA1	46625.7	40975.1	351.338	407.847	426.321	20168.2	42628.4	46724.3	41362.8	25725.5	6159.71	8225.38	5077.25	6712.83	8790.5	2	2	2	2	2	2	2	2	2	2	1	1	2	2	1
P20839	IMPDH1	391050	414372	423277	405311	403463	375617	367740	335551	351522	361609	401721	395839	399245	407541	397223	18	18	16	17	18	15	16	17	17	15	15	16	17	16	15
P20908	COL5A1	11340.2	NaN	NaN	4720.19	13199.7	22951.4	13772.5	19159.1	17046.2	11615.1	2186.91	NaN	NaN	4336.16	3033.53	2	1	1	2	2	1	0	0	1	1	1	0	0	1	1
P20936	RASA1	249582	271736	245863	240746	256861	251829	264718	256860	238609	256685	245232	229235	218739	256475	257779	37	38	37	37	37	37	38	36	38	38	37	38	36	37	37
P20962	PTMS	5.00645e+06	4.80055e+06	3.54437e+06	3741578	1.97432e+06	3.96185e+06	2.95997e+06	4216042	4.04164e+06	2.29448e+06	2.69747e+06	2.50312e+06	4.67916e+06	4713835	3.30838e+06	7	6	7	7	5	7	7	7	7	6	5	7	6	7	6
P21127	CDK11B	763939	755648	754461	797736	770198	688534	681322	718467	729821	690140	702311	711509	719742	673498	707333	25	25	24	25	25	24	25	25	25	25	24	24	25	25	25
P21246	PTN	74639.8	80331.6	63590.2	91223.9	135323	107082	99712	132566	72633.1	72847.2	54228.1	40941.2	4648.19	19658.6	33324.5	3	3	4	2	3	3	3	4	4	4	2	3	2	3	2
P21266	GSTM3	1.34304e+06	1.43123e+06	1.28813e+06	1.40417e+06	1.47638e+06	1.3802e+06	1600636	1535987	1.46872e+06	1.41966e+06	1.2958e+06	1.36413e+06	1.20402e+06	1.61407e+06	1.54057e+06	22	23	24	24	24	24	23	23	25	24	24	22	24	25	24
P21281	ATP6V1B2	3535864	3.73811e+06	3.47712e+06	3.41963e+06	3.06129e+06	3.80885e+06	3.70424e+06	3.74741e+06	3.49571e+06	3.81526e+06	3222635	3.90251e+06	4.02317e+06	3972140	3.65814e+06	20	21	19	21	20	20	20	21	20	20	21	20	20	20	19
P21283	ATP6V1C1	1.90953e+06	2.02078e+06	1.83637e+06	1.93818e+06	1.88887e+06	2.18843e+06	2026792	2.0724e+06	2.02531e+06	2.29507e+06	2.12197e+06	2085413	2.02103e+06	2.04121e+06	2.12477e+06	32	33	32	32	31	35	34	32	31	31	32	31	33	32	33
P21291	CSRP1	571217	597744	474092	547086	548651	684261	705320	739058	675861	692041	517241	530269	455971	629537	626753	8	8	8	8	8	8	8	8	8	8	8	8	8	8	8
P21333	FLNA	876100	757212	789116	943855	895322	999023	936994	1.04917e+06	1206567	1.00914e+06	579092	606832	662454	712252	658451	68	66	70	70	68	68	68	66	68	67	63	66	67	67	65
P21359	NF1	366421	378955	369249	357137	366555	208022	203310	201943	208270	207015	374844	365953	340343	387190	378911	59	64	66	66	60	66	68	67	69	67	66	64	65	69	68
P21397	MAOA	270703	261617	256589	284216	259075	343890	306380	341300	295512	302041	226601	220871	222620	204964	227985	15	15	15	15	15	14	15	15	15	15	15	15	15	14	15
P21399	ACO1	431807	409809	412427	406774	435897	549750	584044	500598	558458	621575	451665	437545	367772	523521	450856	30	31	31	31	31	30	28	31	30	29	30	30	29	29	30
P21453	S1PR1	140173	122350	132088	134483	140483	118223	141319	128852	118934	124323	195130	194313	187797	185979	213426	3	3	3	3	3	3	3	3	3	3	3	3	3	3	3
P21506;P52742	ZNF10;ZNF135	3818.45	1851.52	NaN	NaN	NaN	479.653	NaN	3122.44	3635.41	NaN	NaN	NaN	NaN	1883.42	2044.41	1	0	1	1	0	1	1	0	0	0	0	0	0	1	1
P21554	CNR1	17093.3	17216.9	18828.1	17429.2	19553	21272.9	21371.3	19625.1	20937.7	23568.7	16951.4	15748.6	10872.2	8636.97	14930.7	4	4	4	4	4	4	4	4	4	4	4	3	3	4	4
P21579	SYT1	2.01552e+06	2.09588e+06	2.09171e+06	1.90009e+06	2.02545e+06	2.48067e+06	2364467	2.33616e+06	2.273e+06	2.4102e+06	1.53105e+06	1.45324e+06	1.55535e+06	1.46862e+06	1.45649e+06	25	25	27	26	26	27	26	26	24	25	25	24	26	25	25
P21580	TNFAIP3	18822.8	24550.2	21802.5	22989.8	24856	29714.1	33944	32536.7	29710.7	30505.1	22178.6	21988.7	17633.7	25640.2	25767.5	4	4	5	5	5	4	4	5	4	4	5	4	5	4	5
P21675	TAF1	108659	105992	112499	113739	109905	102388	93871.2	89147.8	89315	104052	103201	105446	99318.1	95720.9	93809.1	10	11	9	11	10	10	11	11	11	11	11	11	11	11	11
P21741	MDK	329081	415514	260475	452859	466375	235008	309050	349323	237871	159512	168567	242053	230481	187106	225573	8	8	9	9	8	9	9	8	9	9	8	7	9	9	8
P21796	VDAC1	9118051	6334794	9124536	7.78462e+06	7295482	5.74414e+06	7.44116e+06	8453864	8111022	5299088	8.06804e+06	9352576	7656705	12129323	8645636	25	25	26	26	26	26	26	26	25	26	25	26	25	26	26
P21912	SDHB	787856	733178	739574	709220	725609	793267	811294	842347	843005	761353	780728	837660	830771	800983	810251	17	17	17	17	17	17	17	17	16	17	17	17	17	17	17
P21926	CD9	124918	73498.1	85836.3	89375.2	96255.8	91721.5	147157	182888	150728	34278.1	88925.8	40578.2	58289.9	60087.8	52561.6	1	1	2	2	1	2	1	2	2	1	1	1	2	1	2
P21953	BCKDHB	170642	156761	166856	170788	178701	139752	180690	176003	173721	122158	125505	151017	163752	167113	192338	8	8	8	8	8	8	8	8	8	7	8	8	8	8	8
P21964	COMT	725660	752840	743207	757611	765134	727683	730280	715139	714765	725426	580806	582515	585771	580907	630718	14	14	14	14	14	14	14	14	14	14	14	14	14	14	14
P22033	MMUT	329751	311056	322916	307362	301251	274936	283683	307346	307281	276659	324353	320875	318576	321043	301180	19	21	20	21	19	21	20	21	19	21	20	20	20	21	21
P22059	OSBP	830005	866694	802556	830838	826095	869385	884840	889071	837243	870510	848750	798247	797886	889557	905430	28	29	30	29	31	30	30	31	32	31	31	31	30	31	31
P22061	PCMT1	266901	293376	273034	262927	260445	296162	296411	288572	276660	292618	263174	264774	246230	313919	296393	21	21	21	21	21	21	21	21	21	21	21	21	21	21	21
P22087	FBL	1.33491e+06	1.17249e+06	1.29356e+06	1.31262e+06	1.36275e+06	1.0754e+06	1.09935e+06	1.04288e+06	1051012	1.05502e+06	1.25998e+06	1.28509e+06	1.28541e+06	1.05292e+06	1.1325e+06	18	18	20	20	20	20	20	19	20	20	19	19	20	20	20
P22090	RPS4Y1	596966	591953	606703	616704	629773	565751	604390	547792	635408	549391	549563	509033	545760	582710	571329	7	7	7	7	7	7	7	7	7	7	7	7	7	7	7
P22102	GART	1.98934e+06	2.10594e+06	1.90112e+06	1.92347e+06	1.98335e+06	2.0414e+06	2.11709e+06	2.01368e+06	1.93282e+06	2.20649e+06	1.9504e+06	1.87198e+06	1.74868e+06	2.05087e+06	1908839	51	49	51	51	50	49	50	50	51	49	48	50	50	51	51
P22234	PAICS	808636	860471	809382	853072	857429	817935	840652	804638	789778	832808	826070	819323	716257	855010	841594	22	22	22	21	21	22	22	22	21	22	21	22	22	22	21
P22303	ACHE	222623	205938	231554	213165	216582	243607	234813	240237	241259	221314	242048	251643	239162	251920	243116	15	15	15	15	15	15	15	15	15	14	14	15	15	15	15
P22304	IDS	251421	224585	261445	250159	251599	242558	245379	269539	264501	259942	264780	277257	280734	286862	279139	7	9	8	8	8	9	9	9	9	8	9	8	7	8	9
P22307	SCP2	1390718	1329303	1.41371e+06	1.37861e+06	1.36659e+06	1.59572e+06	1.4484e+06	1.53206e+06	1.52876e+06	1.57749e+06	1.56075e+06	1.59912e+06	1.61113e+06	1.52161e+06	1.5933e+06	18	19	19	19	19	18	18	18	19	19	19	18	18	19	19
P22314	UBA1	8925960	9314126	8619763	8890573	8937853	9266227	9031883	9158846	9131154	9624003	8984981	8690309	8616035	9183524	8993912	66	67	66	67	64	66	64	65	66	66	65	67	61	66	66
P22392	NME2	7.71631e+06	8337290	8.20713e+06	7.77083e+06	8.26746e+06	9292754	9041228	8.34891e+06	8.35511e+06	9912234	11653860	9837323	8768915	10060738	9951788	13	13	12	13	13	13	12	13	13	13	13	13	12	13	12
P22413	ENPP1	35102.7	34576.7	40280.1	40245.8	33622.5	42575.8	38262.1	44483.8	42165	40575.5	27072.3	31877.3	30659.4	30547	26591.8	2	2	2	2	2	2	2	2	2	2	2	2	2	2	2
P22415	USF1	136867	190728	196118	202329	115148	146016	198289	130075	184373	171608	117587	134292	98669	89484.3	105834	2	2	2	2	2	2	2	2	2	2	2	2	1	2	2
P22459	KCNA4	36618.1	37814.1	43442	35756.2	38912.6	43999.3	43655.4	39924	41017.8	39492.1	24226.2	28527.2	18314	23433.4	20129.2	2	2	2	2	2	2	2	2	2	2	2	2	2	2	2
P22570	FDXR	429420	418284	449853	447265	472514	438023	433572	416609	404628	445163	462369	475090	446709	411029	419419	21	24	23	23	23	22	24	24	23	23	23	23	23	23	23
P22626	HNRNPA2B1	25153724	22963378	24989112	24038412	23574754	23580282	23082476	24304842	23649768	23720208	24497514	24613298	26837826	23694494	22583522	46	49	49	49	47	48	49	48	48	49	48	49	49	48	48
P22670	RFX1	57591.7	64072.3	57950.8	65605.1	60747.6	59420.5	54737	61319.2	59632.4	59197.7	54679.6	55084	60751.1	57222.8	55037.5	8	9	8	8	9	9	9	9	9	9	8	9	8	9	8
P22681	CBL	377096	409412	364373	391687	375754	406879	398723	413777	393094	415046	379410	347736	355405	374285	377398	25	25	24	25	25	24	25	25	25	25	25	24	23	25	25
P22694	PRKACB	1.07175e+06	1.02682e+06	996445	1.00789e+06	947536	1.01223e+06	995752	987875	985229	1.0404e+06	925538	890889	887060	926748	876927	19	19	19	19	19	18	18	19	18	19	19	18	19	18	18
P22695	UQCRC2	2508342	2.35995e+06	2.39093e+06	2.41853e+06	2.36114e+06	2.37096e+06	2.40043e+06	2.52132e+06	2367329	2.30065e+06	2.51481e+06	2.49955e+06	2590091	2407862	2.34121e+06	24	23	24	24	24	23	24	24	24	24	23	24	23	24	24
P22748	CA4	16905.8	13260.3	11763.9	15251.9	9293.48	1131.27	3676.45	NaN	2638.02	NaN	4918.33	NaN	NaN	12217.1	6346.67	1	2	0	1	0	2	2	2	2	2	2	0	0	1	2
P22830	FECH	439261	441463	436004	428770	444520	374033	384889	472571	415675	373478	387514	402841	409152	388930	407372	12	12	13	13	13	12	12	12	13	13	11	12	13	12	13
P23142	FBLN1	88879.2	78597.4	74096.3	80846.8	69416.7	67383.6	75283.2	78006.9	76382.5	58489.1	44409.3	58701.5	75745.7	71501	64978.7	6	6	6	6	6	6	6	6	6	6	6	6	6	6	6
P23193	TCEA1	755891	767643	804921	785893	759500	759060	741749	685697	739934	745951	759431	755860	840466	727704	719885	14	14	14	14	14	14	14	14	14	14	14	14	14	14	14
P23229	ITGA6	482922	454314	434313	464870	434592	633403	609813	623094	616332	617642	560157	564788	568816	543993	553418	26	25	26	26	26	25	25	26	25	26	26	25	25	25	25
P23246	SFPQ	7.16353e+06	6.88545e+06	7247340	7.26996e+06	6979420	6781240	6456018	6.35696e+06	6.56999e+06	6.71332e+06	6.70974e+06	7.06771e+06	6984565	6414515	6.18761e+06	65	64	66	65	65	68	65	66	66	65	64	65	67	67	66
P23258	TUBG1	416008	409185	402002	421154	438207	424926	436453	395236	407612	462546	441136	415496	388534	395930	407819	19	19	19	20	20	20	20	20	20	20	20	20	19	20	20
P23284	PPIB	11188618	10635422	11765888	11409529	10433867	12351650	11859024	12472244	12870436	12560803	11838039	12005713	13513456	12705153	11947706	28	26	27	28	27	28	27	27	27	27	27	27	28	27	25
P23352	ANOS1	314606	305306	281995	326176	294786	236025	254090	273413	238603	227499	203282	219649	252848	219198	215962	24	24	24	24	24	23	24	24	23	24	24	24	22	24	24
P23368	ME2	3.20618e+06	2.95598e+06	2.91976e+06	3195571	3.03073e+06	3120260	2.97566e+06	3.38569e+06	3.21999e+06	3.01808e+06	3.17643e+06	3.39929e+06	3.5903e+06	3.11392e+06	3078839	28	28	30	30	30	30	29	30	29	30	29	30	29	31	30
P23378	GLDC	262908	225107	241582	275999	258985	201132	222286	222572	230511	193746	245659	280391	258668	281476	272202	33	33	34	35	34	36	35	34	35	35	34	35	33	35	34
P23381	WARS1	801983	850325	830037	781060	812406	1.20783e+06	1.23022e+06	1.13266e+06	1.10317e+06	1285385	1308780	1.18438e+06	1092902	1.29027e+06	1.23326e+06	27	27	28	28	27	28	28	27	28	27	28	27	28	28	28
P23396	RPS3	11524670	10392856	10489413	11251167	10529539	10160625	9571452	10204723	10380279	10144322	9712426	10320283	10807164	10175220	9821062	28	27	27	28	28	27	27	28	28	27	27	28	28	28	27
P23416	GLRA2	14959.4	15147	16661.9	13176.7	13857.5	10689.1	11700.8	11318.8	11945.3	12965.5	8306.74	9912.59	7844.85	9300.38	9101.65	1	2	2	2	2	2	2	2	2	2	2	2	2	2	2
P23434	GCSH	2.22456e+06	2.2544e+06	2330674	2232011	2.01863e+06	2.32112e+06	2338870	2.46186e+06	2508615	2.08244e+06	2.56865e+06	2801632	2951897	2605037	2.72896e+06	5	5	5	5	5	5	5	4	5	4	5	5	5	5	5
P23443	RPS6KB1	66232.8	63920.9	59183.8	61826.6	66940.5	57015.9	61530.9	56195.5	57606.6	58788.5	52835.3	54248.8	50595	63722.8	62154.5	5	5	5	5	5	5	5	5	5	5	5	5	4	5	5
P23458	JAK1	500345	479915	489875	486051	489506	520327	484798	496472	508296	483118	492961	519041	532000	507198	504205	59	58	61	59	58	61	60	60	61	59	59	61	58	60	57
P23468	PTPRD	1.14018e+06	1.13874e+06	1.20601e+06	1.10813e+06	1.12877e+06	1.18409e+06	1.17081e+06	1.20647e+06	1.19588e+06	1167654	892566	971934	975012	977090	974576	48	49	48	50	50	48	49	50	50	50	47	49	48	48	50
P23469	PTPRE	79614	74838.1	76302.4	74676.3	77607.3	98596	92149.1	90807.5	91690.3	88788.3	77996	77933.3	71121.8	76120.3	77145.9	13	13	13	13	13	12	13	13	13	13	13	13	13	12	13
P23470	PTPRG	246567	234001	254612	232105	229665	223020	223581	225676	247850	227609	223521	264735	241045	252556	238491	22	20	22	21	22	21	21	23	21	23	22	22	21	23	23
P23511	NFYA	261957	285588	302956	267498	287306	249349	273063	218927	259600	301826	287439	336734	257601	268147	275528	1	1	1	1	1	1	1	1	1	1	1	1	1	1	1
P23526	AHCY	5526931	5516054	5160601	5403625	5501435	5191542	5427818	5340223	4990203	5.12249e+06	5385726	5144167	4598758	5523843	5442640	33	34	35	35	34	35	34	33	33	33	34	33	33	33	34
P23528	CFL1	12172930	11819794	10907415	11364030	10799901	11403763	11525308	12235440	11799464	10350476	9734975	10540123	11345228	11815339	11699777	30	31	31	31	31	31	31	31	31	31	31	32	30	31	31
P23560	BDNF	49629.1	48966	38819.6	49007	47926.6	23297.5	31005.5	33777.3	28193.8	22219.5	23754.2	36956.4	35655.5	22796.8	22806.1	2	2	2	2	2	2	2	2	2	2	2	2	1	2	2
P23588	EIF4B	1.83336e+06	1.93135e+06	1.88201e+06	1.79582e+06	1.81937e+06	1.92826e+06	1.90406e+06	1.90167e+06	1.80946e+06	2.14732e+06	1.94725e+06	1881942	1.85196e+06	1.92514e+06	1.91793e+06	30	31	32	32	31	32	32	32	31	32	31	32	32	29	30
P23610	F8A3	155422	159581	151354	145181	155811	180664	163835	163671	155994	177521	152271	151574	146595	147651	140402	7	7	7	7	7	7	7	7	7	7	7	7	7	7	7
P23634	ATP2B4	1.12214e+06	1.11407e+06	1.17603e+06	1105904	1.13909e+06	1.33565e+06	1319157	1.36298e+06	1.34551e+06	1.26917e+06	1.24747e+06	1.3115e+06	1299236	1288364	1.32771e+06	39	39	41	40	39	42	40	41	41	39	40	39	41	41	39
P23743	DGKA	61964.8	64896.6	63983.1	60706.2	53554.7	78957	77735.7	73020.7	77403.9	74193.6	59600.4	55987.3	60483.1	67136.3	64261.5	11	11	11	11	11	10	11	11	10	11	11	11	11	11	11
P23763	VAMP1	326414	321818	360191	304438	328185	484710	483754	463224	459252	497722	447308	483921	438054	459862	404505	4	4	4	4	4	4	4	4	4	4	4	4	4	4	4
P23786	CPT2	1.02876e+06	987718	1.06642e+06	1.02588e+06	1.0433e+06	1.06048e+06	1.05673e+06	1.07692e+06	1.07674e+06	1.07436e+06	1.07225e+06	1.11257e+06	1.0922e+06	1.10691e+06	1.1032e+06	39	39	41	41	40	39	41	41	41	42	40	42	38	40	41
P23919	DTYMK	752218	702055	688824	731962	666836	655028	670867	714344	665626	686044	734336	729580	754349	742219	698217	10	11	11	9	10	10	10	11	10	11	10	10	11	10	10
P23921	RRM1	478398	439614	426905	490249	489814	365836	394993	396746	399998	405934	336709	363500	312957	361290	349722	23	23	23	23	22	23	23	23	23	22	22	23	21	23	23
P24046;P28476	GABRR1;GABRR2	307567	392151	329875	313228	320698	392432	350165	310269	275205	299163	374575	277560	285647	323307	323463	1	1	1	1	1	1	1	1	1	1	1	1	1	1	1
P24347	MMP11	36290.6	34518.6	35384.4	34354.9	34005.5	38217.2	38952.1	41197	37719.6	34245.2	39577.7	36610.7	41702	37745.6	36194	4	4	4	4	3	4	3	4	4	4	3	4	3	4	4
P24386	CHM	100436	111556	105207	110592	115935	136560	139793	124525	126799	123491	107539	104647	106130	117038	120011	7	8	8	7	7	6	7	8	8	6	6	6	7	7	6
P24390	KDELR1	49259.5	1134.96	23317.7	32951.6	32721.9	2999.81	19763.4	38422.9	36945.9	NaN	9845.46	33453.2	5960.75	65516.3	46635.8	1	1	1	1	0	1	1	1	1	1	1	1	1	1	1
P24468	NR2F2	309017	275829	277532	307261	295355	307182	315507	343279	354619	289762	178697	218219	231872	219217	224337	10	10	10	10	10	10	10	10	10	10	10	10	10	10	10
P24530	EDNRB	165535	173457	NaN	173637	NaN	NaN	147778	224067	242426	236552	177921	144186	181455	273254	255209	0	1	1	1	1	1	1	0	1	0	1	1	1	1	1
P24534	EEF1B2	1.89159e+06	1.89504e+06	1.84623e+06	1.94136e+06	1.91912e+06	1964652	2.00903e+06	2.0659e+06	2.04375e+06	1.93245e+06	1.93583e+06	1926723	1.96939e+06	1.95996e+06	2.04495e+06	13	13	13	13	13	13	13	13	13	13	13	13	13	13	13
P24539	ATP5PB	5.51636e+06	4740725	4769233	4903159	4.70232e+06	4809484	4261437	5129563	5.21207e+06	4.77664e+06	5.55712e+06	5.55703e+06	5449183	5963363	4.93591e+06	26	25	24	26	26	25	25	26	26	24	25	25	23	25	24
P24588	AKAP5	76723.8	77627.4	79088.6	77243.3	69813.6	69354.9	86514	85880.1	87153.7	62322.7	49823.6	65100.4	64994.2	75422.6	70866.4	3	3	5	4	3	4	5	4	4	4	3	3	4	4	4
P24593	IGFBP5	158472	160918	164544	201408	178596	186566	209464	213327	197807	165327	169260	186643	212118	219652	213064	8	8	9	9	8	9	8	9	8	8	7	8	8	8	8
P24666	ACP1	570047	593624	558170	558824	550504	532020	596326	546556	561200	507813	465497	503655	457017	594334	561769	10	10	10	11	11	10	11	11	11	11	10	11	10	11	10
P24752	ACAT1	5128370	4775890	5.23345e+06	4.92008e+06	5.03061e+06	5958341	5763208	5.52529e+06	5.51381e+06	5619363	6033954	6143041	6204201	5758381	5807875	36	35	35	36	36	36	36	37	36	35	36	37	37	36	37
P24821	TNC	57280.9	41075.3	53501	44284.4	61511.5	77863.2	85130.8	87219.1	123544	79715.9	25826.5	31634.7	30739.1	43567.3	35726.5	14	13	15	15	14	15	15	11	12	13	7	11	10	12	10
P24844	MYL9	123877	92840.1	91579.7	108796	101734	88088.2	75711.2	105391	102034	73209	NaN	NaN	104954	86528.1	69581	2	1	1	2	2	1	1	1	1	2	0	0	1	1	1
P24863	CCNC	NaN	40481.6	50292.7	48841.4	50750.8	53314.3	49286	NaN	NaN	49879.9	48589.7	53072.3	NaN	40559.2	46480.3	1	1	0	0	1	0	1	1	1	1	1	1	0	1	1
P24928	POLR2A	363547	338220	353349	359429	361012	320339	319535	318521	333727	324582	325448	344641	347980	321624	321878	66	67	67	66	65	69	68	69	66	65	66	68	66	68	66
P25054	APC	174996	173079	173845	169743	173616	175377	170780	164885	174138	176200	161272	165205	161759	152037	151031	57	58	58	60	58	60	57	58	59	58	57	59	57	57	59
P25098	GRK2	322948	330528	325786	312821	322649	321648	314479	301403	312544	314628	296992	310195	268719	328723	307421	33	33	32	35	34	33	34	35	34	34	31	33	31	35	34
P25103	TACR1	139183	138927	170882	157214	163124	377684	327587	365330	371351	363344	95407.8	107936	98704.2	125194	109119	2	2	2	2	2	2	2	2	2	2	2	2	2	2	2
P25116	F2R	105600	94935.6	109439	95335.7	76329.7	102701	112522	148412	128614	67447.8	48973.5	82586.8	88311	93903.7	101890	2	2	2	2	1	2	2	2	2	2	2	2	2	2	2
P25205	MCM3	391629	335062	314421	402525	389191	216095	227570	232940	226454	223644	186993	225239	188837	180902	185816	26	26	28	28	26	31	30	28	29	30	27	27	28	27	26
P25325	MPST	763019	767234	777947	733358	768528	876805	894276	883448	807542	903699	982171	880102	891691	904431	906576	16	16	16	16	16	16	16	16	16	16	16	16	16	16	16
P25391	LAMA1	501482	503421	299154	636599	689764	406227	415296	494519	291818	336693	143779	139949	162206	97429	122196	12	11	12	12	11	12	12	12	12	12	9	10	11	9	9
P25398	RPS12	3.42022e+06	3.23452e+06	3.44629e+06	3254930	3.09454e+06	2929859	3.05086e+06	2.94994e+06	3.1506e+06	2.55718e+06	2.26593e+06	2.84421e+06	3081531	3.11585e+06	2.77332e+06	16	16	16	15	16	15	16	17	16	16	16	16	16	15	15
P25440	BRD2	141716	140430	142776	154256	131871	132154	136001	126035	134805	132785	144118	144620	143688	128310	121584	12	9	12	13	12	13	11	12	12	12	12	12	12	12	12
P25490	YY1	347003	312421	342390	352385	345966	248275	306881	315855	333452	254145	231202	229268	205269	282950	276356	8	9	8	9	9	8	9	9	9	8	9	9	8	7	9
P25685	DNAJB1	502037	505467	492796	485867	486649	578899	539098	487474	502100	604690	622268	572658	585815	558652	586352	15	15	15	15	15	15	15	15	15	15	15	15	15	15	15
P25686	DNAJB2	583145	608483	553064	595090	601943	751409	688557	735489	710708	762639	719579	679498	744765	691129	731197	8	8	8	8	8	7	8	8	8	8	8	8	7	8	8
P25705	ATP5F1A	67823816	59287448	62613092	62339908	61831336	64059116	63586312	67584768	66080364	62824368	69778768	71607800	75398832	69547680	67505800	58	57	56	56	57	58	56	57	56	57	56	56	57	53	51
P25713	MT3	4709.77	8917.32	8305.29	11592.8	NaN	7864.88	9781.08	9812.73	7910.31	NaN	NaN	NaN	5865.06	6379.2	NaN	1	1	1	1	0	1	1	1	1	0	0	0	1	1	0
P25786	PSMA1	2761051	2.80911e+06	2.90607e+06	2.80716e+06	2.77303e+06	3225416	3.49648e+06	3422801	3.36314e+06	3.43138e+06	3.34726e+06	3061787	3.2514e+06	3.3389e+06	3.29416e+06	30	29	30	29	30	30	29	29	30	30	30	30	29	29	30
P25787	PSMA2	1.36358e+06	1.37338e+06	1.46086e+06	1354593	1.29095e+06	1.61903e+06	1.49327e+06	1.55088e+06	1.54295e+06	1.73077e+06	1.68175e+06	1.56745e+06	1.65885e+06	1.59581e+06	1.49056e+06	16	14	15	16	16	16	16	15	15	16	16	16	16	16	14
P25788	PSMA3	3402605	3472374	3.67404e+06	3.39059e+06	3162867	3656043	3.53645e+06	3.70259e+06	3.54359e+06	3.72973e+06	3.63922e+06	3.50297e+06	3.51913e+06	3558894	3.49665e+06	22	23	21	23	21	21	22	23	21	22	23	22	21	22	22
P25789	PSMA4	6.67318e+06	7156271	6.48924e+06	6.6052e+06	6.17758e+06	6.84233e+06	7061639	7300798	6.9654e+06	6.92475e+06	6.10619e+06	6.37224e+06	7198558	6733292	6.48134e+06	18	19	16	19	17	18	17	18	19	19	19	19	17	17	18
P25800;Q8TAP4	LMO1;LMO3	96205.5	101804	96213.7	100363	100025	130888	129593	115949	144737	135400	102315	138790	140384	117749	111603	4	4	4	3	4	3	4	4	4	3	3	4	4	4	4
P25963	NFKBIA	33125.8	33640.6	36896.2	37278.5	33331.8	43081.4	63322.7	47146.5	47965	55081.6	47779	46245.3	46359.4	46126.7	39087.3	3	2	4	3	3	3	3	3	4	3	3	3	3	3	3
P26006	ITGA3	248715	239165	239374	244833	226790	267860	273194	289376	287421	252614	202066	204651	220150	204370	208922	17	17	16	18	16	16	17	17	17	16	17	16	15	17	15
P26012	ITGB8	44968.8	44462.9	50951.7	47321.4	46541.7	59567.3	61967	61630.4	61561.1	48937	25344.9	31696.4	31888.5	35594.5	34380	10	10	10	10	10	9	10	10	10	10	8	9	8	8	8
P26038	MSN	921112	963473	841894	831010	836903	1.44145e+06	1.45059e+06	1.3482e+06	1.26103e+06	1.50058e+06	1.45318e+06	1.28798e+06	1.14757e+06	1.39981e+06	1.31833e+06	43	43	44	43	43	43	43	41	41	40	42	43	41	43	43
P26196	DDX6	6.53471e+06	6530015	6.37184e+06	6.92913e+06	6834132	6.29729e+06	6.43409e+06	6995021	6671707	6433192	6.3505e+06	6.55078e+06	6.68456e+06	6372765	6.59699e+06	35	35	37	36	35	36	37	36	35	35	35	34	36	35	35
P26232	CTNNA2	2.33752e+06	2.35593e+06	2382614	2.24541e+06	2243953	2.26324e+06	2186293	2210115	2243902	2215231	2.24844e+06	2.33097e+06	2.33956e+06	2264018	2.23564e+06	61	62	61	62	62	64	65	65	62	61	63	64	60	61	62
P26358	DNMT1	259764	263645	258211	282615	280534	213855	222340	236614	223854	216597	214682	223603	236284	216941	218178	39	40	38	39	37	41	41	41	41	38	39	39	39	40	40
P26368	U2AF2	1.21135e+06	1.21897e+06	1230486	1.35039e+06	1.36588e+06	1.11357e+06	1.24154e+06	1.28094e+06	1.28404e+06	1.15618e+06	1.1391e+06	1.23136e+06	1.27129e+06	1.21155e+06	1.24913e+06	16	16	16	16	16	16	16	16	15	16	16	16	15	14	16
P26373	RPL13	7789931	7472280	7.75416e+06	7622950	7.35453e+06	6.48544e+06	6426157	6.82271e+06	6.93156e+06	6522884	7248224	7.23017e+06	7738323	6.87765e+06	6.37133e+06	19	18	20	19	18	20	19	19	19	18	18	19	19	18	18
P26374	CHML	374789	370095	354532	369220	346082	365153	414038	420419	385041	348541	270951	286656	321774	341477	327142	19	18	19	19	18	19	19	19	18	18	17	18	19	19	18
P26378	ELAVL4	14300646	13754278	14558594	14457458	13997047	12625044	11954688	12779462	12899424	13625311	14867823	13712968	14146671	12002000	11774947	34	35	35	35	33	35	35	35	35	35	34	34	33	35	34
P26440	IVD	659772	653319	700918	653771	658253	731768	704679	729905	757467	732870	763292	768304	835499	764631	718805	16	16	16	16	16	16	16	16	16	16	17	16	16	16	16
P26441	CNTF	158796	150377	137975	176483	163396	107491	112915	130344	122879	106422	99477.8	111857	118168	99821.4	101443	5	5	5	5	5	5	5	5	5	5	5	5	5	5	5
P26572	MGAT1	9035.28	10621.9	11430.7	8722.58	15709.8	13497	13488.4	13495.2	11578.5	14133.8	1.70322	17242.8	27450.8	10524.7	26229.2	1	1	1	1	1	1	1	1	1	1	1	1	1	1	1
P26583	HMGB2	771369	779491	759615	820839	799894	603283	616495	635494	602670	586684	618306	620681	628057	585200	552078	15	15	15	16	14	16	16	16	16	15	15	16	15	14	15
P26599	PTBP1	885712	814094	890661	873390	856985	957749	874779	842162	964540	969735	798560	836044	888424	779164	757367	16	15	16	16	16	13	16	16	15	16	15	16	15	16	15
P26639	TARS1	1.48001e+06	1511762	1.40764e+06	1.49649e+06	1.4242e+06	1.58672e+06	1.67506e+06	1.63877e+06	1.50359e+06	1.64066e+06	1.76018e+06	1610538	1.5863e+06	1.79692e+06	1.68109e+06	50	50	50	50	48	48	50	47	49	50	50	50	50	50	50
P26640	VARS1	2.10329e+06	2.02586e+06	2.00937e+06	2.0878e+06	2.04693e+06	1.96104e+06	1.95243e+06	1.96723e+06	1.97946e+06	1992852	2.05356e+06	2.03107e+06	2140198	2.0666e+06	2.06923e+06	63	64	65	64	62	65	64	65	65	64	64	64	63	65	64
P26641	EEF1G	11332735	10812416	10739422	11065310	10499989	10372387	10055117	10829078	10355189	10000843	9938170	10409513	11060389	9863993	10251773	33	32	32	33	31	34	35	34	34	34	32	33	33	34	32
P26885	FKBP2	691006	693754	787675	663617	686934	773638	826867	800810	778041	798732	777660	774455	883440	810564	805750	10	9	10	10	10	9	9	9	10	9	10	10	10	10	10
P26992	CNTFR	719478	686512	716629	674225	688904	680608	693504	746492	619750	689475	806238	807660	780618	787349	845089	11	11	11	10	11	10	9	11	10	10	11	11	11	11	10
P27037	ACVR2A	147378	141466	152534	142519	148196	145632	161287	155590	151255	132548	132754	138549	130719	139384	144688	15	15	15	15	15	15	15	15	15	15	15	15	15	14	15
P27105	STOM	699000	736927	737881	693525	640950	961540	800067	852916	917922	947884	944771	1.00434e+06	1.10422e+06	896353	734906	14	14	14	14	14	14	14	14	13	14	14	14	14	14	14
P27144	AK4	1.36527e+06	1.32056e+06	1425941	1.34856e+06	1.40253e+06	1506425	1.43871e+06	1.44435e+06	1.51331e+06	1.43395e+06	1.19727e+06	1.15722e+06	1.2164e+06	1.10192e+06	1114448	15	15	15	15	14	14	15	15	15	15	15	15	15	15	14
P27216	ANXA13	85673.2	100864	76042.6	82345.9	76903.4	84697.7	77861	82800.4	72076.2	100376	83549.7	71562.7	80563.3	81631.8	83434.5	1	1	1	1	1	1	1	1	1	1	1	1	1	1	1
P27338	MAOB	106465	87172.5	98752.1	95409.6	94704.9	133525	115401	114248	117096	129734	78415.6	78624.9	76770.3	76588.2	70369.2	11	11	11	10	11	11	10	11	10	11	9	9	10	10	12
P27348	YWHAQ	10542089	10596244	10563387	10148921	9749249	10318802	10536343	10031103	10732512	9827115	9140411	9503526	9250065	11639291	9757873	33	33	33	33	33	33	33	33	33	33	33	33	33	33	33
P27361	MAPK3	1.30144e+06	1.34577e+06	1.2392e+06	1.30433e+06	1.30057e+06	1.38724e+06	1.37977e+06	1.33501e+06	1.27285e+06	1.44788e+06	1.51665e+06	1.47042e+06	1.2719e+06	1563405	1564805	15	16	16	16	15	16	16	16	16	16	16	16	16	16	16
P27448	MARK3	404659	421337	405207	382093	404698	429446	417872	395522	389300	416929	428222	412813	388266	430137	415066	27	27	27	27	27	27	27	27	27	27	27	26	27	27	26
P27449	ATP6V0C	82802.9	50339.5	40162.2	42869.4	54824.3	47923	54322.5	50603.8	43771.4	27945.8	45178.5	68403.6	53065.6	83940.5	64618.8	6	6	6	6	4	4	5	4	5	5	6	6	4	4	4
P27540	ARNT	17975.2	14536.2	19816.8	18027.8	17231.2	13831.7	13664	12155.9	15302.1	12520.5	10590.5	13346.5	10340.9	15055	14895.9	3	3	3	3	3	2	3	3	3	3	3	3	3	3	3
P27544	CERS1	352216	350109	388561	373666	386237	336619	326122	381212	373100	289274	364647	385520	398690	398523	402748	3	3	3	3	3	3	3	3	3	3	3	3	3	3	3
P27635	RPL10	7.36425e+06	7400649	7.60057e+06	7581748	7323895	6.88039e+06	7.00508e+06	6682596	7.02003e+06	6603668	6.61559e+06	6949824	7590764	7.02467e+06	6715926	22	22	21	22	22	22	22	22	22	22	22	21	21	22	21
P27694	RPA1	589155	574631	574919	617963	612592	479302	484659	524369	522205	462424	486543	528882	522353	523718	508919	23	23	24	24	24	24	24	23	24	24	23	24	24	24	24
P27695	APEX1	4.35285e+06	4.24143e+06	4.46096e+06	4.31428e+06	4.43853e+06	4.16144e+06	4271409	4.06737e+06	4.3044e+06	4.04089e+06	4185254	4.40002e+06	4643858	4.32021e+06	4.41353e+06	28	28	28	28	28	28	28	28	28	28	28	28	28	28	28
P27707	DCK	341677	325803	330399	343734	356622	302815	293431	306747	323597	282248	248948	272163	300147	274723	279531	11	11	10	10	11	11	11	11	11	11	10	11	10	10	11
P27708	CAD	718082	672556	632673	736856	692690	623878	635531	636695	624759	633925	590155	584190	591672	562393	600517	51	50	52	52	49	51	50	51	50	51	51	51	51	51	52
P27797	CALR	2.00779e+06	1.91017e+06	2.04032e+06	2.04449e+06	2.05746e+06	2035529	2147512	2.13947e+06	2.1665e+06	1.92443e+06	1926109	2.10066e+06	1.98264e+06	2.01872e+06	2.1175e+06	33	33	31	32	32	33	33	32	32	32	32	32	31	32	32
P27815	PDE4A	NaN	20623.4	NaN	19423	23346	22562.5	NaN	31342	NaN	26115.3	15552.8	14737.5	20651.8	25473.4	18760.5	1	0	1	0	1	0	1	0	1	1	1	1	1	1	1
P27816	MAP4	4.58014e+06	5517254	4.74007e+06	4688954	4.27279e+06	5197796	4.85491e+06	4.85928e+06	4.77588e+06	5523915	5145757	4.83462e+06	4631339	5313371	5185262	49	51	52	50	49	53	52	50	52	50	51	49	52	52	51
P27824	CANX	8012914	7770267	8086805	8.14093e+06	8426914	9511424	9187954	9182393	9327357	9546045	9398209	9323399	9450458	8987700	9576642	44	43	46	45	43	46	43	44	43	42	43	44	43	44	43
P27986	PIK3R1	200613	216485	212100	194565	207770	258040	246460	245003	226980	268436	234124	209865	208040	221042	218140	19	19	19	19	19	20	20	19	17	19	19	19	19	19	19
P28062	PSMB8	36207.3	35571.1	31884.1	30849.9	28053	32426.7	28025.5	37540.1	32117.3	29342.4	20741.1	16493.8	12846.8	8849.99	8023.72	4	4	3	3	4	3	4	4	4	4	3	2	3	2	1
P28065	PSMB9	77481.1	116104	158319	118007	129908	244466	196185	112283	167132	240651	245219	177585	172782	171962	261090	1	1	1	1	1	1	1	1	1	1	1	1	1	1	1
P28066	PSMA5	3.62172e+06	3.59744e+06	3.38609e+06	3.62608e+06	3597921	3.86612e+06	4270691	4.41676e+06	3.96182e+06	3.89261e+06	3.42573e+06	3.49673e+06	3.52993e+06	3.94247e+06	3.96506e+06	15	13	14	15	13	15	14	14	15	14	14	14	13	15	14
P28070	PSMB4	1.35992e+06	1.2889e+06	1377911	1.26979e+06	1258000	1.31365e+06	1.43461e+06	1.49242e+06	1.47146e+06	1.56401e+06	1.51118e+06	1.4734e+06	1.51629e+06	1532594	1.39041e+06	10	10	10	11	11	11	11	11	11	11	11	11	10	10	9
P28072	PSMB6	5.64487e+06	5.91959e+06	5.91806e+06	5967251	5.43066e+06	6.53867e+06	6.62381e+06	6519456	6.84661e+06	6.70633e+06	6227923	6172948	6.11206e+06	6.60126e+06	6.30807e+06	7	7	7	7	6	7	7	7	6	6	6	6	7	7	6
P28074	PSMB5	1.54359e+06	1.55877e+06	1.53394e+06	1.46984e+06	1.40841e+06	1.51285e+06	1497883	1.63178e+06	1.60387e+06	1.48563e+06	1527931	1.52885e+06	1.60765e+06	1.63456e+06	1.54601e+06	19	19	19	19	19	19	18	18	19	19	19	19	19	19	19
P28161	GSTM2	509320	512868	465754	518599	502748	598867	639226	693278	561099	623926	593791	557755	539546	619707	649523	12	12	12	12	11	12	11	12	12	12	12	12	12	12	12
P28288	ABCD3	530760	520562	503169	538750	505959	546734	516412	561071	560074	552466	524004	536603	555963	489441	519168	20	20	17	21	19	20	20	21	21	21	20	20	18	19	19
P28289	TMOD1	417283	417010	416076	422038	409403	511138	463997	457315	452600	523032	431616	419077	401529	406125	395218	21	21	20	20	20	22	21	21	19	21	19	20	19	19	19
P28290	ITPRID2	30570.2	22090.8	21955.1	22732.4	21769.2	45271.3	43270.2	32465	46870.1	38436.9	5796.39	18636.3	18636.5	22597.8	17839.1	2	2	2	2	2	1	2	2	2	2	1	2	1	2	1
P28328	PEX2	21756.7	21115.4	20997.9	21353.2	17832.2	6626.36	18842.2	26353.5	18095.4	14383	13787.4	234.691	8416.33	14391.2	13925.9	1	2	2	2	2	2	2	2	2	2	2	2	2	2	2
P28329	CHAT	455344	506460	439918	450238	472951	565869	565992	509095	494767	596723	544349	501210	425367	529785	504211	24	24	23	23	23	23	24	24	24	24	23	24	24	24	24
P28331	NDUFS1	4252698	3.77267e+06	4087647	4.02627e+06	4062221	4.03878e+06	4129995	4.12247e+06	4.29424e+06	4026160	4359708	4506045	4454749	4477215	4412133	49	48	48	49	48	49	48	49	49	49	49	49	48	49	49
P28340	POLD1	233380	209693	218064	243547	235956	160369	163310	167575	165045	162330	125238	160189	136955	145416	148728	22	22	22	23	21	23	25	23	24	23	18	24	21	20	23
P28370	SMARCA1	392908	377589	378218	398581	399298	340336	340382	345888	341532	350956	337891	358508	381904	328839	334581	32	34	34	34	33	35	34	35	35	35	32	34	34	35	34
P28472	GABRB3	417232	392436	400056	391220	408870	458676	423312	445171	430990	443343	477542	481704	483808	443858	441606	11	11	11	11	11	11	11	11	11	10	11	11	11	11	11
P28482	MAPK1	1.04421e+06	1.0973e+06	1.00227e+06	1.05411e+06	1.06711e+06	1.12828e+06	1082453	1.01131e+06	979707	1191509	1.09762e+06	1.03229e+06	952721	1.0573e+06	1.06944e+06	14	13	14	14	14	14	14	13	14	14	14	14	13	14	14
P28566	HTR1E	NaN	11579.5	9184.12	11454.8	12543.2	40901.4	13565.3	20157.6	8374.57	88033.1	130788	17562.2	NaN	13113.9	10227	1	1	1	1	1	0	1	1	1	1	1	1	0	1	1
P28676	GCA	328926	355035	326393	351953	348267	357365	398779	374573	367091	413213	325694	287772	281585	333925	332531	10	10	10	10	10	10	10	10	10	10	10	10	10	10	10
P28702	RXRB	90805.5	85863.4	92909.3	94479.1	92503.9	90400.5	89684	85731.7	89519.1	88625	78864.2	94917.3	89350.2	91598.2	89224.3	8	8	9	9	9	9	8	8	8	9	9	8	9	9	9
P28715	ERCC5	28515.9	29161.2	28721.5	28781.4	28820.3	26019.2	26883.9	23189.1	27747.2	26309.6	22894.1	25787.2	26578.5	23346.7	24511.9	8	8	8	8	9	8	8	8	9	9	9	8	9	8	9
P28799	GRN	422458	306136	331909	367472	339387	100960	281049	362826	303210	75720.2	83048.7	112425	194641	309509	293748	9	11	11	11	10	10	11	11	11	11	8	10	11	11	11
P28827	PTPRM	96988.2	97892.8	93857.7	98588.1	88889.7	121229	98593.4	110824	97270.4	113600	103904	94033.3	47374	87199.6	78599.9	5	5	5	4	5	4	3	5	2	5	2	3	4	3	3
P28838	LAP3	761955	720164	747099	751825	732549	688190	681774	723893	724108	736830	790632	795764	858755	837671	810129	17	18	19	19	18	19	19	19	19	18	17	17	18	18	18
P29083	GTF2E1	48166.9	46835.6	40950.2	49056.1	46095.6	52272.9	48869.6	57443.2	55932.6	51957.4	40899.4	47174	56607.9	49218.8	48039.5	11	11	12	12	11	12	12	11	11	10	11	11	10	11	10
P29084	GTF2E2	129486	119996	129529	137595	118634	127613	123675	117522	127278	131702	130582	130537	135971	136121	128365	14	12	14	14	13	13	12	13	12	14	14	14	12	14	13
P29120	PCSK1	31955.7	25665	23098.6	26785.1	23498.5	35174	36241.5	43077.4	41277.2	32374.9	13194	17042.7	21298.4	15640.1	19093.8	5	5	6	6	6	6	5	6	6	6	6	5	4	6	5
P29144	TPP2	858154	867998	858501	863311	862928	921946	947000	953330	946154	896317	855225	843119	789273	865160	892660	49	48	50	49	48	50	49	48	49	48	46	49	48	49	48
P29218	IMPA1	1.37931e+06	1.39932e+06	1.31985e+06	1.30166e+06	1.36007e+06	1.56606e+06	1.5773e+06	1.53983e+06	1456931	1.62666e+06	1.40149e+06	1.3716e+06	1.24444e+06	1.56725e+06	1.48098e+06	13	14	14	14	14	12	14	13	13	13	14	13	14	14	14
P29279	CCN2	86144.3	71161.7	86721	98829.3	88195.6	139487	122895	154851	142957	108429	46923	33351.5	68004.1	71084.2	53659.6	11	11	11	11	11	11	10	11	11	11	8	8	10	10	11
P29317	EPHA2	58631.5	51426.5	50097.7	63685.2	60245.4	38798.1	42788.6	41803.6	41281.6	43684.9	42141.7	53497.5	41599.5	37669.3	40427.3	10	10	9	10	9	10	7	10	8	8	7	8	7	10	9
P29320	EPHA3	187566	184838	199698	176991	186557	243618	238264	259232	248251	238996	91983.1	94912.1	103378	96380.8	103337	28	28	27	28	28	28	27	26	27	27	25	26	27	27	28
P29323	EPHB2	1.12182e+06	1.09598e+06	1146307	1084491	1.10487e+06	1.07324e+06	1.08032e+06	1.09353e+06	1.09273e+06	1.00966e+06	1.23808e+06	1.28171e+06	1.3328e+06	1324908	1.34455e+06	29	29	28	29	29	29	29	29	29	29	29	29	29	28	28
P29372	MPG	250274	261889	254406	269540	274346	230792	241265	240299	261671	248739	262471	271573	295073	269735	263456	7	7	7	7	7	7	7	7	7	7	7	7	7	7	7
P29373	CRABP2	1.32531e+06	1.67429e+06	1.3684e+06	1.44824e+06	1.48887e+06	1.27086e+06	1.39601e+06	1271974	1.07568e+06	1.26939e+06	2189976	1986362	1.74532e+06	2.19217e+06	2283843	10	11	9	11	11	11	11	11	10	11	11	11	11	11	11
P29374	ARID4A	NaN	31040.6	21920.9	17112.5	30869.8	15160.3	63441.7	NaN	NaN	3.69347	NaN	NaN	NaN	7655.05	19227.6	1	1	0	0	2	0	1	1	2	1	0	0	0	1	1
P29375	KDM5A	52192.3	47166.3	55290.1	53860.8	51466.2	44123.2	40616.3	41734.2	43143.1	46371.5	41398	49380.4	43484.7	41294.6	42586.9	12	11	12	11	12	12	12	12	12	12	11	12	10	11	12
P29376	LTK	199090	219809	282477	138470	201516	226079	272513	235815	250380	120350	132836	167133	191535	157570	248222	2	1	2	1	1	2	2	2	2	2	2	2	1	2	2
P29401	TKT	8740401	9201323	8792606	8774416	8557189	9867725	8668062	8578536	8733290	11127057	12844214	11626647	10841496	11217389	9868114	51	51	49	50	49	50	51	51	51	51	50	51	51	51	50
P29475	NOS1	46036.8	43070.2	48589.7	43304.6	45992.6	56669.7	46101.3	57023.8	49750.9	56954.5	27718	17697.7	16983.5	15783.6	15668.5	8	9	9	9	9	7	9	9	9	9	5	5	4	7	4
P29558	RBMS1	273999	285439	309611	307976	280779	263088	290815	262005	280544	219872	213276	304253	301187	304192	299485	5	5	5	5	5	5	5	5	5	5	5	5	5	5	5
P29590	PML	480893	492323	495286	495946	486197	461723	453027	472580	474315	436476	407225	444933	477458	442323	440911	35	36	37	37	35	37	37	35	37	35	34	37	37	36	36
P29597	TYK2	86250.2	114153	100150	43214.3	61510.6	115664	75376.4	80419.8	80157.8	88171.9	82249.1	76370.7	67656.1	42088.6	63793.1	4	4	4	4	4	4	4	4	4	4	4	4	4	4	4
P29692	EEF1D	3.4482e+06	3.80094e+06	3.76818e+06	3.83235e+06	3561995	3.96431e+06	3.94261e+06	3.86148e+06	3758912	3932024	3.60929e+06	3.71112e+06	3.8187e+06	3.78379e+06	3.67164e+06	19	17	19	18	19	19	19	19	19	19	18	18	19	18	18
P29762	CRABP1	4208118	4.38799e+06	4.00831e+06	4.01883e+06	3.92387e+06	3.41333e+06	3.40197e+06	3.78794e+06	3.21995e+06	3.39916e+06	7.40154e+06	6.73657e+06	6.37738e+06	7.93841e+06	7159183	12	12	12	12	12	13	12	13	12	12	12	12	13	12	12
P29966	MARCKS	2.55503e+06	2.62315e+06	2552987	2.55843e+06	2.6217e+06	2.8222e+06	2.77454e+06	2849663	2.61917e+06	2.96119e+06	3052161	2928471	3.06795e+06	2.77659e+06	3194267	14	15	15	15	15	15	15	15	15	15	15	15	15	15	15
P29992	GNA11	2.10053e+06	1.96572e+06	2.06025e+06	1.97316e+06	1.93468e+06	1984212	1935651	1.98399e+06	2.03113e+06	1.90964e+06	1.86817e+06	1.99359e+06	1.99911e+06	2.0605e+06	1.9436e+06	32	33	32	33	32	33	33	33	33	33	32	31	32	31	33
P30038	ALDH4A1	1.02444e+06	967703	1084223	977529	1.00086e+06	1.16792e+06	1.13468e+06	1.21602e+06	1.18151e+06	1.16545e+06	1.17848e+06	1.16509e+06	1.2458e+06	1.13647e+06	1.09301e+06	22	22	21	22	22	22	22	22	22	22	22	22	22	22	22
P30039	PBLD	72685	80390.5	88453.7	76679.4	81136.8	79246.1	85640.1	77033.1	83300.4	86409.8	72645.5	63943	72714.6	81381.9	77564.6	9	10	11	10	10	10	10	10	10	10	9	11	11	11	11
P30040	ERP29	2.84296e+06	2680544	3015705	2.6629e+06	2.69861e+06	2820804	3180033	3.02737e+06	2.98995e+06	2.95361e+06	2.94635e+06	2.86074e+06	3.11878e+06	2.81683e+06	2.70953e+06	18	17	18	18	18	17	17	18	18	18	18	18	18	18	17
P30041	PRDX6	2.2476e+06	2.43714e+06	2.27304e+06	2255460	2.37303e+06	2.7875e+06	2.63596e+06	2.47222e+06	2.4113e+06	2.94713e+06	2.57756e+06	2434293	2.13461e+06	2752241	2.57013e+06	22	22	21	22	23	23	23	23	23	23	22	22	21	23	21
P30043	BLVRB	130472	114836	113673	112929	111829	172448	176570	161141	156788	169748	160256	146361	124206	156279	159618	3	3	3	3	3	3	2	2	2	2	3	3	2	2	3
P30044	PRDX5	11687662	12146170	12765625	12109977	12546538	14398889	13377352	13740093	13318343	14894512	15157119	14572667	14088735	14589176	14094662	15	15	15	15	15	14	15	15	15	15	15	15	15	15	15
P30046	DDT	1.28243e+06	1504337	1.35218e+06	1.31477e+06	1.35522e+06	1.7609e+06	1.62757e+06	1515485	1.39839e+06	2.01108e+06	1.86437e+06	1.69885e+06	1.49341e+06	1.79418e+06	1.78093e+06	9	9	10	9	9	9	10	10	10	10	9	10	9	9	9
P30047	GCHFR	110052	151647	139688	127972	99488.4	126641	104390	142186	136609	126746	87360.6	114327	NaN	114401	95976.9	2	2	2	2	2	1	2	2	1	2	2	2	0	2	1
P30048	PRDX3	7619793	6929957	7.45885e+06	7.48563e+06	6699934	6.38878e+06	6717188	7360763	7028647	6.36098e+06	6.48326e+06	6922326	8166658	7378798	7.16496e+06	14	14	14	14	14	14	14	14	14	14	14	14	14	14	14
P30049	ATP5F1D	2.86355e+06	2.80842e+06	2.68292e+06	2.6925e+06	2.99775e+06	3.34934e+06	2.94781e+06	2.87844e+06	3.13798e+06	3296251	3186904	3.19037e+06	2.77502e+06	2.90238e+06	3230051	5	5	5	5	5	5	5	5	5	5	5	5	5	5	5
P30050	RPL12	4.07248e+06	3817903	3.98375e+06	3.93814e+06	3.88483e+06	3.20745e+06	3.33458e+06	3.44352e+06	3.68104e+06	2.83501e+06	2.53143e+06	3.20785e+06	3.74963e+06	3.51298e+06	3.17575e+06	8	9	9	9	9	9	9	9	9	9	9	9	9	9	9
P30084	ECHS1	4.90259e+06	4.47689e+06	4.73328e+06	4569014	4.81452e+06	5.20366e+06	5364323	5.26011e+06	5180083	5083946	5107348	5.41512e+06	5.55272e+06	5.20394e+06	5240510	20	20	20	20	20	20	20	20	20	20	20	20	20	20	20
P30085	CMPK1	1.42378e+06	1.53167e+06	1.54169e+06	1.4791e+06	1.53968e+06	1.59062e+06	1.56744e+06	1.40971e+06	1.46598e+06	1693648	1.50407e+06	1.34896e+06	1227270	1.48408e+06	1.38724e+06	13	12	13	13	12	13	13	12	12	11	12	12	12	12	13
P30086	PEBP1	13150147	15262221	14286878	13732671	13985041	17145016	17939970	17292664	14780442	19193486	18357714	15388877	14151589	18624026	17751514	17	17	17	17	17	17	17	17	17	17	17	17	17	17	17
P30101	PDIA3	9682274	9061056	10064872	9478527	9743254	10594671	10466061	9953134	10476840	10613824	10329733	10677803	10405509	10114608	9981882	40	40	38	39	39	39	40	40	39	40	40	39	40	40	40
P30153	PPP2R1A	4668891	4.88428e+06	4.53933e+06	4576676	4.51188e+06	4.78717e+06	4967256	5198976	4785864	4.90122e+06	4680715	4585502	4560865	5.21533e+06	4760357	51	52	51	53	51	52	50	50	51	50	50	49	51	51	50
P30154	PPP2R1B	60161.6	59808.8	63437.6	64626.5	69850.3	69981.5	70799.2	71076.3	69328.1	74703.1	65021.4	73177.4	62576.8	69302.4	66378.4	7	6	7	7	8	7	6	7	7	8	7	7	6	8	8
P30260	CDC27	80738	75230.2	80830	85138.5	84231.4	85335	80301.3	87888.3	85334.7	88989	73614.5	72301.2	84067.4	78631.5	77783.4	12	12	12	12	12	11	12	12	12	12	11	12	11	11	11
P30405	PPIF	248627	270608	252133	255222	212301	234852	243958	245479	242800	230348	253586	251630	245214	232459	236030	4	4	5	4	4	5	4	4	4	4	4	4	4	4	4
P30414	NKTR	75445.9	60997.9	63405.5	75922.8	73687.6	74741.9	59270.7	64185.7	56790.1	59958.4	63667.4	67575.9	69373.2	62369.4	63692.6	7	7	7	7	6	7	7	7	7	7	5	7	7	7	7
P30419	NMT1	790889	850916	811627	825719	803046	825608	784146	750829	779872	821549	830698	844742	861095	814169	855679	27	30	29	29	29	29	29	29	28	30	30	28	29	30	29
P30519	HMOX2	1.16966e+06	1.1563e+06	1.18135e+06	1071962	1.11198e+06	1.32718e+06	1.23307e+06	1.17096e+06	1.24457e+06	1.28947e+06	1.23094e+06	1.27734e+06	1.29461e+06	1.21357e+06	1.14815e+06	28	27	27	28	27	28	27	26	26	27	26	27	27	28	27
P30520	ADSS2	456195	503049	444799	457563	460586	540797	509926	517678	507668	543136	455362	443309	454002	493655	482784	23	24	23	24	24	24	24	23	23	24	24	24	22	24	24
P30531	SLC6A1	NaN	11292.7	14215.1	7788.97	7191.96	9237.59	10007.6	12249.1	11051.1	13829.1	7855.9	7863.94	7714.75	10257.7	7606.73	1	1	1	1	1	0	1	1	1	1	1	1	1	1	1
P30533	LRPAP1	476365	434343	478970	465859	480378	512928	491577	480654	503694	528287	465881	508235	515706	462873	454219	20	20	19	20	20	21	21	20	21	21	19	19	20	20	19
P30566	ADSL	524397	516939	511878	519011	499623	509300	528864	513108	510980	519991	493010	470263	488845	499433	496606	23	24	22	24	23	23	24	23	24	23	23	23	23	22	24
P30622	CLIP1	508664	532433	528821	509846	531160	633300	607807	553350	569109	642430	549598	524012	524477	526255	535986	61	61	59	61	62	65	62	64	64	62	62	61	58	63	62
P30626	SRI	2698320	3.13154e+06	3.02532e+06	2.93208e+06	3083989	3.46582e+06	3.81559e+06	3.55761e+06	3.42697e+06	3.58054e+06	3.32109e+06	2.87872e+06	2615492	3.64572e+06	3.48045e+06	15	16	16	17	15	16	17	16	17	15	17	15	16	16	16
P30711	GSTT1	16634.2	18108.4	17277.4	18303.2	16287.5	16771.6	16739.4	19241.3	19528.7	13688.9	10603.5	11443	14496.7	17597.1	14041.5	4	4	4	3	4	4	4	4	4	4	4	4	3	4	4
P30740	SERPINB1	17810.6	19291.2	22863.9	27011.4	22609.9	31343	30007.4	25521.3	25417.8	29369.7	23291.1	20081.4	14806.7	23723.7	20874.2	4	4	4	4	4	4	4	4	4	4	4	3	4	4	4
P30825	SLC7A1	1.01207e+06	935932	950221	884394	983461	1.18288e+06	1.11767e+06	1291324	1.26356e+06	1123839	1199235	1.22947e+06	1.30363e+06	1.21836e+06	1.34412e+06	8	8	8	8	6	8	8	7	8	6	7	8	8	8	8
P30837	ALDH1B1	941294	874785	917347	924270	921224	1.02959e+06	1.01984e+06	1.05392e+06	1.02663e+06	985023	1.07936e+06	1.07816e+06	1.13382e+06	1.044e+06	1.02761e+06	21	22	22	21	21	22	20	21	22	21	22	22	21	21	21
P30874	SSTR2	253880	257465	239910	275186	227754	743668	322862	308712	302418	726990	503082	508464	482711	274930	240619	2	2	2	2	2	2	2	2	2	2	2	2	2	2	2
P30876	POLR2B	957381	889767	925544	952923	928151	830740	831216	840004	855153	840284	847065	867698	876906	852571	832438	48	51	51	50	50	49	49	50	48	50	49	49	50	50	49
P30926	CHRNB4	627599	864844	812115	703360	774364	858007	899486	751446	780803	839727	806735	732213	800760	716656	712951	2	2	2	1	2	2	2	1	2	2	2	2	2	2	2
P31040	SDHA	2.03549e+06	1.77752e+06	1.82091e+06	1.95783e+06	1854092	1831627	1.96128e+06	2.08137e+06	1.99253e+06	1.72053e+06	1.88857e+06	1.96221e+06	2.24832e+06	2.05112e+06	1.96886e+06	28	28	28	28	28	28	27	28	27	28	28	28	27	28	28
P31146	CORO1A	2.55839e+06	2410435	2.45877e+06	2.33555e+06	2.38197e+06	2.73959e+06	3111227	3.05615e+06	2.75995e+06	2.64772e+06	3.16689e+06	3.06973e+06	2.40412e+06	3.68857e+06	3.24087e+06	22	23	22	23	22	22	22	22	22	22	22	22	21	22	23
P31150	GDI1	16552661	17715042	15996452	16219172	16442630	16962340	17022556	16326181	15701014	17803144	16777003	15405316	14495298	17347402	16192662	69	70	69	70	69	70	68	71	70	68	70	68	69	70	70
P31153	MAT2A	877669	841761	865236	889653	904781	851436	792526	809076	803789	870631	799672	798233	794671	756857	764846	18	18	17	18	17	18	18	17	16	17	17	17	17	17	18
P31249	HOXD3	54256.7	53582	54487.5	57131.1	51301.4	29434.1	30524.1	36950.6	34694.6	30052.7	55481.9	60037.1	64150.4	59869.2	60074.6	5	5	5	5	4	5	5	5	5	5	5	5	5	5	5
P31274	HOXC9	20663.8	16293.8	25056	19420.5	19137.5	22826.4	27318.8	20740.1	18234.1	32194.7	28141.6	26541.5	22692.7	26755.6	21356.4	1	1	1	1	1	1	1	1	1	1	1	1	1	1	1
P31321	PRKAR1B	616507	600643	634484	586677	614360	558533	610200	581278	570097	587603	614166	577868	545899	594987	558240	11	11	11	11	12	9	11	12	11	11	12	11	11	11	9
P31323	PRKAR2B	3.8958e+06	4.04145e+06	4098896	3.93941e+06	4031864	3.88407e+06	3897284	3.97959e+06	4.17961e+06	4.13386e+06	3918180	3.8402e+06	4.17365e+06	4.39958e+06	4277054	33	33	33	33	31	33	32	33	33	33	33	33	32	33	33
P31327	CPS1	437382	370059	346617	398867	247068	258567	263874	277346	282033	260278	239812	257360	290905	240355	282145	6	6	6	6	6	6	6	6	6	6	6	6	5	6	5
P31483	TIA1	1.01249e+06	983405	1028932	1.04826e+06	1.053e+06	769094	891662	925188	941248	822581	983823	888972	980584	941805	952353	16	17	17	17	17	17	17	16	17	17	16	16	17	16	17
P31641	SLC6A6	90199.4	82127.3	80964	91924.3	85705.7	74039	94358.9	122687	85158.6	70319.7	93535.7	85109.6	81122.7	90150.6	94464.8	5	4	5	5	5	4	5	5	5	3	2	5	4	5	5
P31689	DNAJA1	3040681	3081371	2.9421e+06	3.05955e+06	2.91998e+06	3492730	3.26294e+06	3.22433e+06	3.27173e+06	3570506	3.56972e+06	3526831	3.36222e+06	3203704	3.29034e+06	28	27	29	28	29	28	28	27	29	29	29	29	29	28	28
P31749	AKT1	426439	427513	408446	426376	419930	425420	417414	411898	400036	427207	395508	396917	350481	448097	418783	26	26	26	25	26	26	26	26	26	26	26	27	26	26	26
P31751	AKT2	103917	101849	102283	99512.4	109306	115246	100641	95321.7	101649	116603	119229	114558	94517.1	114116	110387	13	13	13	13	12	13	13	12	13	12	13	13	11	13	13
P31930	UQCRC1	7.97547e+06	7519769	8075678	7429113	7743533	7.84323e+06	8421080	8195480	8454558	7888873	8.16914e+06	8362408	8766060	8597690	8.26468e+06	37	37	37	37	37	37	37	37	37	37	37	37	37	37	37
P31937	HIBADH	115688	111297	118910	111541	118469	127520	127524	133066	125756	127870	147638	149805	143094	135143	151367	9	9	9	8	8	8	9	9	9	9	9	9	9	8	8
P31939	ATIC	2.26338e+06	2.36188e+06	2212786	2.24421e+06	2.24068e+06	2.40593e+06	2.42287e+06	2.29879e+06	2.23196e+06	2538768	2.49853e+06	2.30682e+06	2.21907e+06	2.41775e+06	2.38683e+06	38	39	40	40	39	40	40	38	39	39	39	40	38	40	40
P31942	HNRNPH3	5901519	5.86947e+06	6062938	6.10765e+06	5939365	5.69835e+06	5.61444e+06	5.75121e+06	5.82079e+06	5.7376e+06	5.77113e+06	6196755	6.33351e+06	5.78388e+06	5.87878e+06	19	19	18	19	18	20	18	19	18	17	18	19	20	19	17
P31943	HNRNPH1	9546706	9454268	10021449	10004340	10233309	8991331	9013644	8977475	8936112	8.2054e+06	8277675	9020087	9566790	8729254	8955029	28	28	28	29	28	29	29	29	29	29	29	28	27	28	29
P31946	YWHAB	15013220	15699782	14833962	14854936	14194459	16692447	16114372	16573790	16026916	17344084	16225536	15456863	13889394	16076297	15399375	36	38	39	37	39	40	38	39	38	39	36	39	39	38	34
P31947	SFN	899175	407339	24692.9	57430.6	18998.4	135196	59545.1	1.38786e+06	629931	55845.8	33438.2	22732.9	526680	364352	305256	3	3	3	3	3	3	3	3	3	3	3	3	3	3	3
P31948	STIP1	6348395	6595991	6.04795e+06	6235014	6284987	6833968	6.45677e+06	6291982	6304496	7.11214e+06	7062349	6.66485e+06	6.1986e+06	6758553	6.79325e+06	80	80	81	81	78	82	82	81	81	80	79	79	81	80	82
P31949	S100A11	83815.7	65122.1	83006.6	79977.2	80797.7	165997	110558	122523	161499	150247	48963.2	47722.1	60158.6	70308.8	59134.6	4	4	4	4	4	4	4	4	4	4	4	4	3	4	4
P32004	L1CAM	4207130	4.38394e+06	4730098	4.13042e+06	4.4228e+06	5091869	4903853	4769197	4911489	5.1072e+06	5890738	5908070	5322594	5468412	5.61145e+06	59	61	60	59	60	59	57	60	60	60	59	61	60	60	60
P32119	PRDX2	25012198	26295074	26615232	25380302	26464296	28087578	27814702	25986154	26520292	28090414	29103176	27651780	26322196	29082590	28438654	20	20	20	20	20	19	20	20	19	20	20	20	19	19	20
P32121	ARRB2	152729	158924	153629	150791	143684	148449	155397	137021	147985	160451	135745	150739	146468	158331	140270	14	13	14	14	14	14	13	14	14	14	14	13	14	12	14
P32189	GK	267797	257656	276410	275058	276518	264647	275240	307909	301229	281558	247031	257832	262132	260746	260001	16	15	17	17	15	17	17	15	16	17	16	15	17	17	17
P32239	CCKBR	19591.4	16046.3	13002.1	16899.9	14932.1	22089.6	23243.3	19798.4	24962.9	27064.1	17932.8	13300	14407.4	8891.2	14211.7	2	2	2	2	2	2	2	2	2	2	1	2	2	2	2
P32321	DCTD	72565.9	75201.2	77158	77637	75117.6	75844.2	76070.2	79051.8	78913.3	68722.8	72342.4	78522.9	72555	85014.9	83453.6	8	9	10	10	9	10	10	9	9	9	8	7	10	9	9
P32322	PYCR1	420362	400791	437739	417300	424014	442500	453285	436111	449442	454055	558876	538018	524628	494194	504367	18	18	16	18	18	17	17	18	18	18	18	18	18	18	18
P32418	SLC8A1	546045	585610	580322	568637	560231	682125	632642	634696	641137	700934	691282	730832	681987	683504	698048	15	14	15	15	15	14	15	15	15	15	15	15	15	14	15
P32456	GBP2	338003	409222	307579	406166	346315	533800	493896	494101	447458	562932	171746	148360	160648	156636	159034	28	28	29	29	28	27	27	28	29	28	28	22	24	25	27
P32780	GTF2H1	18176.6	18389.3	15192.4	20907	17708.3	15738.8	17312.7	24756.4	19658.5	14968.7	10682.2	11818	17564.1	14019.8	18813.9	4	5	4	4	5	3	5	5	4	5	4	5	4	5	5
P32856	STX2	29349.6	31221.5	34738.5	29436.1	28278.1	33590.9	36048.8	31245.4	34223.8	34385.1	36239.5	32173.8	33020.8	33764	33138.5	6	6	6	6	6	5	5	5	5	5	5	6	6	5	6
P32929	CTH	68929.8	70417.5	65999.1	68505.4	70456.9	80870.8	78608.8	77276.6	77838	84823.9	65486.4	67335	60087.1	66682.6	62021.4	12	12	12	12	12	12	12	11	11	12	11	11	10	12	12
P32969	RPL9P9	2.11076e+06	2.03964e+06	2020090	2174744	1.9989e+06	2.10425e+06	1.98568e+06	1.97981e+06	2.16901e+06	2.04525e+06	1893553	2.0573e+06	2.33889e+06	2069446	1.97107e+06	12	12	12	12	12	12	12	12	12	12	12	12	12	12	12
P33121	ACSL1	429533	408495	423414	425682	407071	429783	404355	406929	417960	415819	409160	407824	417494	396765	398781	20	20	21	21	20	21	21	21	21	21	21	21	21	21	21
P33176	KIF5B	953460	983750	900277	906852	889957	1.00536e+06	983312	999307	946250	1.0019e+06	892799	887292	876022	914576	885699	55	56	57	57	51	57	54	57	58	57	55	54	54	55	53
P33240	CSTF2	606688	594780	628653	628065	581655	609561	586649	558763	622951	618442	579618	628828	586663	577455	566997	13	13	14	14	12	14	14	14	14	13	13	13	14	14	14
P33316	DUT	560539	553992	574373	574816	565489	622637	627010	607659	602432	645177	615379	613126	558785	567384	608980	7	8	8	8	8	8	8	8	8	7	8	7	8	8	8
[truncated: 7,102 more rows]

## Sheet: ANOVA
ProteinGroups	Genes	ProteinDescriptions	protein	Cont	gene	ENTREZID	missing.frag	missing.comp	median.frag	mean.frag	heteroplasmypct_52	heteroplasmypct_54	AveExpr	F	P.Value	adj.P.Val
O00151	PDLIM1	PDZ and LIM domain protein 1	O00151	FALSE	PDLIM1	9124	0		26	25.0667	0.463191	-1.86753	7.76684	966.529	1.2787e-16	4.39565e-13
Q9NT99	LRRC4B	Leucine-rich repeat-containing protein 4B	Q9NT99	FALSE	LRRC4B	94030	0		8	8.13333	2.98922	0.0545126	2.44785	963.5	1.30902e-16	4.39565e-13
Q7Z5N4	SDK1	Protein sidekick-1	Q7Z5N4	FALSE	SDK1	221935	0		24	21.8667	0.239158	-1.35488	3.46835	930.979	1.6915e-16	4.39565e-13
O75525	KHDRBS3	KH domain-containing, RNA-binding, signal transduction-associated protein 3	O75525	FALSE	KHDRBS3	10656	0		14	13.6	-2.10982	-1.98735	6.47656	909.463	2.01404e-16	4.39565e-13
O15394	NCAM2	Neural cell adhesion molecule 2	O15394	FALSE	NCAM2	4685	0		40	40.4	0.513321	1.41668	7.02768	747.312	8.70968e-16	1.4993e-12
P54289	CACNA2D1	Voltage-dependent calcium channel subunit alpha-2/delta-1	P54289	FALSE	CACNA2D1	781	0		27	27.2667	0.598975	-0.44293	5.24492	728.516	1.05295e-15	1.4993e-12
Q96CX2	KCTD12	BTB/POZ domain-containing protein KCTD12	Q96CX2	FALSE	KCTD12	115207	0		11	10.4	0.364514	-1.96739	5.28218	715.664	1.20219e-15	1.4993e-12
O94788	ALDH1A2	Retinal dehydrogenase 2	O94788	FALSE	ALDH1A2	8854	0		19	18.4	1.00065	-1.22846	6.2417	660.009	2.19624e-15	2.11948e-12
Q6UVY6	MOXD1	DBH-like monooxygenase protein 1	Q6UVY6	FALSE	MOXD1	26002	0		6	5.33333	0.700328	-0.96099	4.65948	651.564	2.41707e-15	2.11948e-12
Q96A23	CPNE4	Copine-4	Q96A23	FALSE	CPNE4	131034	0		23	22.0667	0.30747	-1.40633	4.70724	647.022	2.54616e-15	2.11948e-12
Q08499	PDE4D	cAMP-specific 3',5'-cyclic phosphodiesterase 4D	Q08499	FALSE	PDE4D	5144	0		22	21.8	0.177554	-1.37353	4.03621	642.885	2.67059e-15	2.11948e-12
P54764	EPHA4	Ephrin type-A receptor 4	P54764	FALSE	EPHA4	2043	0		23	21.6	-0.0902626	-1.68038	4.56224	624.162	3.32706e-15	2.42044e-12
Q6ZNL6	FGD5	FYVE, RhoGEF and PH domain-containing protein 5	Q6ZNL6	FALSE	FGD5	152273	0		21	19	0.191755	-1.77965	4.15836	609.201	3.98469e-15	2.67587e-12
Q14831	GRM7	Metabotropic glutamate receptor 7	Q14831	FALSE	GRM7	2917	0		10	10.4667	-1.44465	-1.64477	2.82443	589.218	5.10551e-15	3.18365e-12
Q9NX02	NLRP2	NACHT, LRR and PYD domains-containing protein 2	Q9NX02	FALSE	NLRP2	55655	0		11	10.8	-2.28637	-0.843896	1.89631	536.87	1.01878e-14	5.58185e-12
P29320	EPHA3	Ephrin type-A receptor 3	P29320	FALSE	EPHA3	2042	0		27	27.1333	0.377155	-0.886387	4.31139	536.57	1.02302e-14	5.58185e-12
Q9Y6N7	ROBO1	Roundabout homolog 1	Q9Y6N7	FALSE	ROBO1	6091	0		19	17.4667	0.0232883	-1.74415	2.99529	513.383	1.41972e-14	7.29068e-12
P56373	P2RX3	P2X purinoceptor 3	P56373	FALSE	P2RX3	5024	0		21	21.2667	0.244686	1.26379	6.5438	488.047	2.0661e-14	1.00206e-11
Q13641	TPBG	Trophoblast glycoprotein	Q13641	FALSE	TPBG	7162	0		9	8.53333	0.425003	-1.11098	5.00303	474.825	2.53238e-14	1.16356e-11
P78426	NKX6-1	Homeobox protein Nkx-6.1	P78426	FALSE	NKX6-1	4825	0		7	6.86667	-0.0770902	0.827626	3.95617	459.887	3.20874e-14	1.40062e-11
P62760	VSNL1	Visinin-like protein 1	P62760	FALSE	VSNL1	7447	0		19	18.8667	0.237996	-1.62167	4.45977	456.415	3.39394e-14	1.41091e-11
P21359	NF1	Neurofibromin	P21359	FALSE	NF1	4763	0		66	65.6	-0.867346	0.00525047	5.18158	416.809	6.64239e-14	2.63582e-11
P09067	HOXB5	Homeobox protein Hox-B5	P09067	FALSE	HOXB5	3215	0		12	11.4667	-0.802419	0.273272	6.48888	408.945	7.6464e-14	2.86602e-11
Q9UN71	PCDHGB4	Protocadherin gamma-B4	Q9UN71	FALSE	PCDHGB4	8641	0		3	2.93333	-0.828011	0.769524	2.77554	407.289	7.87909e-14	2.86602e-11
P05937	CALB1	Calbindin	P05937	FALSE	CALB1	793	0		14	10.3333	0.737861	-3.51679	2.53475	386.37	1.16302e-13	3.96537e-11
P12429	ANXA3	Annexin A3	P12429	FALSE	ANXA3	306	0		10	9.26667	1.17179	-1.09093	2.8673	385.568	1.18098e-13	3.96537e-11
Q9BQG2	NUDT12	NAD-capped RNA hydrolase NUDT12	Q9BQG2	FALSE	NUDT12	83594	0		12	11.8	1.31269	1.44812	2.69857	367.37	1.68714e-13	5.45509e-11
O43155	FLRT2	Leucine-rich repeat transmembrane protein FLRT2	O43155	FALSE	FLRT2	23768	0		12	11.6	-0.311291	0.830856	4.69513	348.326	2.49764e-13	7.78728e-11
Q02539	H1-1	Histone H1.1	Q02539	FALSE	H1-1	3024	0		3	3.26667	-2.91196	-3.00186	2.29722	336.067	3.25159e-13	9.78841e-11
Q96E17	RAB3C	Ras-related protein Rab-3C	Q96E17	FALSE	RAB3C	115827	0		14	14	0.148004	-0.738311	7.75774	312.802	5.51088e-13	1.5899e-10
P25103	TACR1	Substance-P receptor	P25103	FALSE	TACR1	6869	0		2	2	1.22033	-0.465265	4.43938	311.775	5.64571e-13	1.5899e-10
P17482	HOXB9	Homeobox protein Hox-B9	P17482	FALSE	HOXB9	3219	0		3	2.46667	0.898703	-3.2535	2.62377	299.056	7.66588e-13	2.09135e-10
Q8WX94	NLRP7	NACHT, LRR and PYD domains-containing protein 7	Q8WX94	FALSE	NLRP7	199713	0		6	6.2	-2.28232	-0.808507	2.79836	290.752	9.42528e-13	2.49341e-10
P09016	HOXD4	Homeobox protein Hox-D4	P09016	FALSE	HOXD4	3233	0		8	7.4	-1.01354	0.285806	3.0246	288.183	1.00592e-12	2.58285e-10
Q9NQ79	CRTAC1	Cartilage acidic protein 1	Q9NQ79	FALSE	CRTAC1	55118	0		14	13.6667	-0.222309	0.743033	5.09768	280.226	1.23513e-12	3.08076e-10
Q13449	LSAMP	Limbic system-associated membrane protein	Q13449	FALSE	LSAMP	4045	0		15	14.6	0.0598213	-1.02301	9.48069	276.758	1.3531e-12	3.28127e-10
O14813	PHOX2A	Paired mesoderm homeobox protein 2A	O14813	FALSE	PHOX2A	401	0		5	5.4	-0.135494	1.28887	2.779	256.887	2.33423e-12	5.50751e-10
Q14123	PDE1C	Dual specificity calcium/calmodulin-dependent 3',5'-cyclic nucleotide phosphodiesterase 1C	Q14123	FALSE	PDE1C	5137	0		13	11.6667	0.307823	-2.07794	3.18837	245.075	3.29228e-12	7.56357e-10
Q15375	EPHA7	Ephrin type-A receptor 7	Q15375	FALSE	EPHA7	2045	0		37	36.8	-0.193438	0.490231	7.57407	241.505	3.66449e-12	8.20283e-10
Q9ULS5	TMCC3	Transmembrane and coiled-coil domain protein 3	Q9ULS5	FALSE	TMCC3	57458	0		5	5.26667	0.00641082	1.67888	1.47661	238.527	4.01163e-12	8.55961e-10
Q8IWU6	SULF1	Extracellular sulfatase Sulf-1	Q8IWU6	FALSE	SULF1	23213	0		20	19.6667	0.797784	-0.621999	4.87983	238.46	4.01998e-12	8.55961e-10
Q5VWX1	KHDRBS2	KH domain-containing, RNA-binding, signal transduction-associated protein 2	Q5VWX1	FALSE	KHDRBS2	202559	0		6	6.26667	1.06267	0.277196	6.72465	229.773	5.26883e-12	1.09516e-09
P29762	CRABP1	Cellular retinoic acid-binding protein 1	P29762	FALSE	CRABP1	1381	0		12	12.2	-0.315803	0.738461	9.12324	227.088	5.73988e-12	1.16533e-09
P58107	EPPK1	Epiplakin	P58107	FALSE	EPPK1	83481	0		26	26.2667	0.85716	0.239211	3.84045	223.189	6.51134e-12	1.29191e-09
Q8NG06	TRIM58	E3 ubiquitin-protein ligase TRIM58	Q8NG06	FALSE	TRIM58	25893	0		11	9.86667	-0.0131724	-1.46867	3.09778	217.031	7.98157e-12	1.49532e-09
Q96JH8	RADIL	Ras-associating and dilute domain-containing protein	Q96JH8	FALSE	RADIL	55698	0		8	7.6	0.945294	-0.239629	3.51981	216.815	8.03956e-12	1.49532e-09
Q9P2B2	PTGFRN	Prostaglandin F2 receptor negative regulator	Q9P2B2	FALSE	PTGFRN	5738	0		24	24.4	0.591359	-0.444928	4.92977	216.774	8.05042e-12	1.49532e-09
Q86UE6	LRRTM1	Leucine-rich repeat transmembrane neuronal protein 1	Q86UE6	FALSE	LRRTM1	347730	0		11	10.4667	0.0428482	-0.847519	3.67641	214.368	8.73124e-12	1.588e-09
P32456	GBP2	Guanylate-binding protein 2	P32456	FALSE	GBP2	2634	0		28	27.1333	0.462717	-1.15357	5.19872	213.563	8.97313e-12	1.59868e-09
Q8N3E9	PLCD3	1-phosphatidylinositol 4,5-bisphosphate phosphodiesterase delta-3	Q8N3E9	FALSE	PLCD3	113026	0		6	6.4	0.130257	0.821305	3.0542	210.63	9.92197e-12	1.73238e-09
P55285	CDH6	Cadherin-6	P55285	FALSE	CDH6	1004	0		21	20.4667	-0.172819	0.569673	7.32382	205.315	1.19454e-11	2.04478e-09
Q9Y625	GPC6	Glypican-6	Q9Y625	FALSE	GPC6	10082	0		7	6.46667	0.851678	-0.596101	3.26173	201.862	1.35099e-11	2.26811e-09
O95477	ABCA1	Phospholipid-transporting ATPase ABCA1	O95477	FALSE	ABCA1	19	0		41	41.4667	-0.132637	-0.530498	4.79184	197.668	1.57317e-11	2.59129e-09
P08758	ANXA5	Annexin A5	P08758	FALSE	ANXA5	308	0		20	19.7333	0.0918366	-0.553786	8.28519	195.609	1.6972e-11	2.7438e-09
Q6ZRI8	ARHGAP36	Rho GTPase-activating protein 36	Q6ZRI8	FALSE	ARHGAP36	158763	0		8	7.26667	0.653653	-1.15079	1.40928	193.595	1.82935e-11	2.90368e-09
P51648	ALDH3A2	Aldehyde dehydrogenase family 3 member A2	P51648	FALSE	ALDH3A2	224	0		20	20.4	-0.0877621	0.393684	7.99255	188.839	2.19034e-11	3.38808e-09
Q75T13	PGAP1	GPI inositol-deacylase	Q75T13	FALSE	PGAP1	80055	0		27	27.0667	-0.140374	0.564092	6.16124	188.454	2.22293e-11	3.38808e-09
P21579	SYT1	Synaptotagmin-1	P21579	FALSE	SYT1	6857	0		25	25.4667	0.199921	-0.461362	7.85038	188.128	2.25096e-11	3.38808e-09
P49802	RGS7	Regulator of G-protein signaling 7	P49802	FALSE	RGS7	6000	0		10	9.86667	0.0643968	-0.57593	4.54703	186.895	2.36059e-11	3.49288e-09
A0A0U1RR11;A0A0U1RRI6;P0DPI3	CENPVL1;CENPVL3;CENPVL2	Centromere protein V-like protein 1;Centromere protein V-like protein 3;Centromere protein V-like protein 2	A0A0U1RR11	FALSE	CENPVL1	389857	0		7	6.53333	-0.060153	-0.993442	3.50016	185.157	2.52565e-11	3.63612e-09
P51784	USP11	Ubiquitin carboxyl-terminal hydrolase 11	P51784	FALSE	USP11	8237	0		29	29.0667	-0.0492334	-0.663204	5.69385	185.005	2.5407e-11	3.63612e-09
Q2Q1W2	TRIM71	E3 ubiquitin-protein ligase TRIM71	Q2Q1W2	FALSE	TRIM71	131405	0		20	20.2667	-0.774182	-0.274608	4.51628	182.202	2.83708e-11	3.9948e-09
Q9GZV3	SLC5A7	High affinity choline transporter 1	Q9GZV3	FALSE	SLC5A7	60482	0		7	6.86667	0.546439	0.778733	6.54823	178.485	3.29253e-11	4.5625e-09
Q93062	RBPMS	RNA-binding protein with multiple splicing	Q93062	FALSE	RBPMS	11030	0		5	4.46667	-0.864429	0.330783	2.04906	177.881	3.37412e-11	4.60252e-09
P05067	APP	Amyloid-beta precursor protein	P05067	FALSE	APP	351	0		38	37.8667	0.103707	0.631987	6.91909	176.985	3.49942e-11	4.69999e-09
Q9H2B2	SYT4	Synaptotagmin-4	Q9H2B2	FALSE	SYT4	6860	0		14	14.0667	0.643072	0.891458	5.02399	174.377	3.89512e-11	5.15218e-09
P17483	HOXB4	Homeobox protein Hox-B4	P17483	FALSE	HOXB4	3214	0		7	7	-0.620397	0.0649575	5.23364	173.749	3.99784e-11	5.20913e-09
Q01082	SPTBN1	Spectrin beta chain, non-erythrocytic 1	Q01082	FALSE	SPTBN1	6711	0		248	246.333	0.663286	0.685679	9.03316	172.587	4.19594e-11	5.38684e-09
Q05655	PRKCD	Protein kinase C delta type	Q05655	FALSE	PRKCD	5580	0		16	16.0667	0.530075	1.06658	4.22562	171.761	4.34375e-11	5.49579e-09
Q32M88	PGGHG	Protein-glucosylgalactosylhydroxylysine glucosidase	Q32M88	FALSE	PGGHG	80162	0		4	4.4	1.27536	0.942137	2.28185	169.888	4.70077e-11	5.83862e-09
P17481	HOXB8	Homeobox protein Hox-B8	P17481	FALSE	HOXB8	3218	0		9	8.26667	-0.157872	-0.840478	4.66716	169.651	4.74848e-11	5.83862e-09
Q9NPC2	KCNK9	Potassium channel subfamily K member 9	Q9NPC2	FALSE	KCNK9	51305	0		3	2.93333	-2.47522	-1.2637	1.21418	157.252	8.19667e-11	9.88071e-09
P54762	EPHB1	Ephrin type-B receptor 1	P54762	FALSE	EPHB1	2047	0		25	24.9333	-0.309577	0.387012	6.97135	157.078	8.26222e-11	9.88071e-09
Q9P2Q2	FRMD4A	FERM domain-containing protein 4A	Q9P2Q2	FALSE	FRMD4A	55691	0		23	23.2667	-0.28076	0.277223	3.90285	156.623	8.43617e-11	9.9524e-09
O96001	PPP1R17	Protein phosphatase 1 regulatory subunit 17	O96001	FALSE	PPP1R17	10842	0		7	6.4	0.405394	-1.3446	2.31326	154.917	9.12594e-11	1.06226e-08
Q12802	AKAP13	A-kinase anchor protein 13	Q12802	FALSE	AKAP13	11214	0		27	26.6667	0.106147	-0.545206	3.54489	154.073	9.49106e-11	1.07639e-08
P31249	HOXD3	Homeobox protein Hox-D3	P31249	FALSE	HOXD3	3232	0		5	4.93333	-0.798953	0.231207	2.47804	154.066	9.49396e-11	1.07639e-08
Q9UPV7	PHF24	PHD finger protein 24	Q9UPV7	FALSE	PHF24	23349	0		17	17.2	0.128233	0.788612	6.31031	151.919	1.04992e-10	1.1751e-08
Q9HCB6	SPON1	Spondin-1	Q9HCB6	FALSE	SPON1	10418	0		15	15.0667	0.828773	-0.670939	4.65757	147.315	1.30892e-10	1.44504e-08
P48539	PCP4	Calmodulin regulator protein PCP4	P48539	FALSE	PCP4	5121	0		5	5	0.325071	-0.979075	6.28726	147.077	1.3242e-10	1.44504e-08
Q96IR7	HPDL	4-hydroxyphenylpyruvate dioxygenase-like protein	Q96IR7	FALSE	HPDL	84842	0		7	6.86667	-0.55908	-0.526484	4.34213	145.642	1.42041e-10	1.53088e-08
Q2Y0W8	SLC4A8	Electroneutral sodium bicarbonate exchanger 1	Q2Y0W8	FALSE	SLC4A8	9498	0		16	15.8	-0.103574	0.326993	6.25835	144.241	1.52211e-10	1.62049e-08
Q99584	S100A13	Protein S100-A13	Q99584	FALSE	S100A13	6284	0		4	3.53333	0.959089	-0.204426	3.16637	143.713	1.56258e-10	1.64353e-08
Q9Y5F8	PCDHGB7	Protocadherin gamma-B7	Q9Y5F8	FALSE	PCDHGB7	56099	0		4	4	-0.0537961	0.791152	3.2018	139.692	1.91387e-10	1.98906e-08
Q9P2E7	PCDH10	Protocadherin-10	Q9P2E7	FALSE	PCDH10	57575	0		14	13.3333	0.157121	-0.692394	3.88289	139.046	1.97818e-10	2.02833e-08
Q92777	SYN2	Synapsin-2	Q92777	FALSE	SYN2	6854	0		17	16.9333	0.128873	-0.587994	6.65051	138.851	1.99812e-10	2.02833e-08
Q9NR99	MXRA5	Matrix-remodeling-associated protein 5	Q9NR99	FALSE	MXRA5	25878	0		9	8.33333	-0.242617	-1.45306	1.62673	137.789	2.11072e-10	2.118e-08
Q5HY92	FIGN	Fidgetin	Q5HY92	FALSE	FIGN	55137	0		5	4.66667	-0.509404	-1.11825	3.41318	135.989	2.3182e-10	2.29976e-08
Q9P242	NYAP2	Neuronal tyrosine-phosphorylated phosphoinositide-3-kinase adapter 2	Q9P242	FALSE	NYAP2	57624	0		16	15.2667	0.281304	-0.649779	4.25121	133.865	2.59349e-10	2.54395e-08
Q9UN73	PCDHA6	Protocadherin alpha-6	Q9UN73	FALSE	PCDHA6	56142	0		15	14.9333	0.59369	0.422923	3.79404	133.293	2.67385e-10	2.59363e-08
Q16566	CAMK4	Calcium/calmodulin-dependent protein kinase type IV	Q16566	FALSE	CAMK4	814	0		23	22.6	0.0884457	-0.693514	5.44274	132.04	2.85986e-10	2.74358e-08
Q9NV96	TMEM30A	Cell cycle control protein 50A	Q9NV96	FALSE	TMEM30A	55754	0		18	18.8	0.178766	0.351849	7.9702	131.267	2.98187e-10	2.82954e-08
P10253	GAA	Lysosomal alpha-glucosidase	P10253	FALSE	GAA	2548	0		45	45	-0.252833	0.22172	3.93253	130.141	3.17045e-10	2.97614e-08
Q9H9Z2	LIN28A	Protein lin-28 homolog A	Q9H9Z2	FALSE	LIN28A	79727	0		14	14.2	-0.645865	-0.102726	7.06786	127.946	3.57807e-10	3.32304e-08
Q8N7W2	BEND7	BEN domain-containing protein 7	Q8N7W2	FALSE	BEND7	222389	0		6	5.6	-0.287768	0.70955	3.01425	126.648	3.84691e-10	3.53511e-08
Q96FN4	CPNE2	Copine-2	Q96FN4	FALSE	CPNE2	221184	0		13	12.7333	0.228717	-0.424427	4.48726	126.083	3.97093e-10	3.61106e-08
O60486	PLXNC1	Plexin-C1	O60486	FALSE	PLXNC1	10154	0		13	12.7333	0.178391	0.844678	2.1988	124.934	4.23755e-10	3.8138e-08
Q12860	CNTN1	Contactin-1	Q12860	FALSE	CNTN1	1272	0		48	48.2	0.00830628	-0.347544	7.90936	123.538	4.5893e-10	4.08822e-08
Q9NZW5	PALS2	Protein PALS2	Q9NZW5	FALSE	PALS2	51678	0		23	22.7333	0.0936874	-0.582889	5.50691	123.151	4.69247e-10	4.1379e-08
Q9H8M7	MINDY3	Ubiquitin carboxyl-terminal hydrolase MINDY-3	Q9H8M7	FALSE	MINDY3	80013	0		5	4.6	0.801184	0.638142	4.84778	122.766	4.79785e-10	4.16301e-08
Q9UHL4	DPP7	Dipeptidyl peptidase 2	Q9UHL4	FALSE	DPP7	29952	0		10	10.4667	0.0201184	0.499545	5.23001	122.7	4.81631e-10	4.16301e-08
O75093	SLIT1	Slit homolog 1 protein	O75093	FALSE	SLIT1	6585	0		27	26.8667	-0.306595	-0.801747	5.38413	121.891	5.0476e-10	4.32015e-08
O15540	FABP7	Fatty acid-binding protein, brain	O15540	FALSE	FABP7	2173	0		7	6.93333	0.280109	-0.818879	5.29138	121.1	5.28563e-10	4.47996e-08
O14745	NHERF1	Na(+)/H(+) exchange regulatory cofactor NHE-RF1	O14745	FALSE	NHERF1	9368	0		9	9.26667	0.627192	-0.390583	3.99406	119.199	5.91242e-10	4.92452e-08
Q15768	EFNB3	Ephrin-B3	Q15768	FALSE	EFNB3	1949	0		8	8	0.675652	0.135953	6.25691	119.169	5.92296e-10	4.92452e-08
Q8N9I0	SYT2	Synaptotagmin-2	Q8N9I0	FALSE	SYT2	127833	0		5	4.73333	-0.11241	-1.65231	1.19698	118.488	6.16822e-10	5.04672e-08
Q7Z2D5	PLPPR4	Phospholipid phosphatase-related protein type 4	Q7Z2D5	FALSE	PLPPR4	9890	0		6	5.86667	0.934031	0.108438	1.42475	118.321	6.22993e-10	5.04672e-08
Q13576	IQGAP2	Ras GTPase-activating-like protein IQGAP2	Q13576	FALSE	IQGAP2	10788	0		35	34.4	0.0135013	-0.674764	3.98988	118.283	6.24421e-10	5.04672e-08
Q9UBQ6	EXTL2	Exostosin-like 2	Q9UBQ6	FALSE	EXTL2	2135	0		9	8.93333	0.0059787	0.666033	5.63769	118.131	6.30118e-10	5.04672e-08
P49736	MCM2	DNA replication licensing factor MCM2	P49736	FALSE	MCM2	4171	0		18	17.7333	-0.784441	-0.961954	4.99254	117.831	6.41564e-10	5.09169e-08
Q9Y5E4	PCDHB5	Protocadherin beta-5	Q9Y5E4	FALSE	PCDHB5	26167	0		3	2.93333	1.14608	1.51225	2.23971	115.002	7.61771e-10	5.99123e-08
Q8NCB2	CAMKV	CaM kinase-like vesicle-associated protein	Q8NCB2	FALSE	CAMKV	79012	0		28	28.1333	-0.104226	0.379725	7.06797	114.708	7.75687e-10	6.03041e-08
Q00534	CDK6	Cyclin-dependent kinase 6	Q00534	FALSE	CDK6	1021	0		8	7.8	-0.377727	-1.03772	3.37407	114.606	7.80568e-10	6.03041e-08
Q9HCK4	ROBO2	Roundabout homolog 2	Q9HCK4	FALSE	ROBO2	6092	0		45	45	-0.202043	0.310747	5.22235	113.962	8.12233e-10	6.22e-08
Q76B58	BRINP3	BMP/retinoic acid-inducible neural-specific protein 3	Q76B58	FALSE	BRINP3	339479	0		14	13.8	0.387245	-0.193329	4.25028	112.419	8.94277e-10	6.78873e-08
P57103	SLC8A3	Sodium/calcium exchanger 3	P57103	FALSE	SLC8A3	6547	0		10	10.3333	0.0512566	-0.682503	3.6714	111.2	9.65697e-10	7.26771e-08
P43121	MCAM	Cell surface glycoprotein MUC18	P43121	FALSE	MCAM	4162	0		20	19.6667	0.617856	0.052033	5.5634	111.001	9.77993e-10	7.29733e-08
P54753	EPHB3	Ephrin type-B receptor 3	P54753	FALSE	EPHB3	2049	0		17	16.8	-0.179864	0.391887	4.94847	110.857	9.86966e-10	7.30187e-08
P55289	CDH12	Cadherin-12	P55289	FALSE	CDH12	1010	0		11	10.8667	-0.215661	-0.72919	2.5169	110.649	1.00012e-09	7.33701e-08
Q9HD23	MRS2	Magnesium transporter MRS2 homolog, mitochondrial	Q9HD23	FALSE	MRS2	57380	0		6	5.66667	0.812196	1.03943	3.66136	109.573	1.0714e-09	7.79447e-08
P20338	RAB4A	Ras-related protein Rab-4A	P20338	FALSE	RAB4A	5867	0		18	17.6667	-0.00887997	0.437684	8.97901	109.238	1.09476e-09	7.89854e-08
Q6V1P9	DCHS2	Protocadherin-23	Q6V1P9	FALSE	DCHS2	54798	0		7	7.26667	0.630019	-0.318049	1.80357	108.778	1.12776e-09	8.06997e-08
Q9UN74	PCDHA4	Protocadherin alpha-4	Q9UN74	FALSE	PCDHA4	56144	0		13	13	-0.207577	0.376267	3.93794	105.697	1.3802e-09	9.79607e-08
P06756	ITGAV	Integrin alpha-V	P06756	FALSE	ITGAV	3685	0		22	22.1333	0.368749	-0.441683	4.57794	105.292	1.41795e-09	9.98282e-08
Q8IUE6	H2AC21	Histone H2A type 2-B	Q8IUE6	FALSE	H2AC21	317772	0		1	1	-2.07473	-1.72307	5.23328	104.166	1.52909e-09	1.06792e-07
O94855	SEC24D	Protein transport protein Sec24D	O94855	FALSE	SEC24D	9871	0		20	19.5333	0.221262	-0.342704	4.09385	103.515	1.59789e-09	1.10711e-07
Q96HC4	PDLIM5	PDZ and LIM domain protein 5	Q96HC4	FALSE	PDLIM5	10611	0		7	7.2	0.366997	-0.399434	3.69356	102.89	1.66719e-09	1.14603e-07
O15020	SPTBN2	Spectrin beta chain, non-erythrocytic 2	O15020	FALSE	SPTBN2	6712	0		148	147.667	-0.429792	-0.305115	7.55567	102.536	1.70793e-09	1.16486e-07
P35348	ADRA1A	Alpha-1A adrenergic receptor	P35348	FALSE	ADRA1A	148	0		8	7.6	0.117605	0.773968	3.23011	101.85	1.79027e-09	1.21155e-07
P23229	ITGA6	Integrin alpha-6	P23229	FALSE	ITGA6	3655	0		25	25.4667	0.417343	0.297355	6.01264	101.51	1.83277e-09	1.23077e-07
Q9UL12	SARDH	Sarcosine dehydrogenase, mitochondrial	Q9UL12	FALSE	SARDH	1757	0		21	20.4	-0.112848	0.367856	4.89243	101.308	1.85852e-09	1.23854e-07
P08183	ABCB1	ATP-dependent translocase ABCB1	P08183	FALSE	ABCB1	5243	0		8	8.06667	0.375811	0.760757	2.64459	97.3376	2.45812e-09	1.62571e-07
P11388	TOP2A	DNA topoisomerase 2-alpha	P11388	FALSE	TOP2A	7153	0		14	13.6667	-0.667899	-0.754158	3.68069	96.7767	2.55936e-09	1.67994e-07
Q6IQ19	CCSAP	Centriole, cilia and spindle-associated protein	Q6IQ19	FALSE	CCSAP	126731	0		7	7	-0.258017	0.456682	3.62679	96.5906	2.59399e-09	1.68996e-07
Q13451	FKBP5	Peptidyl-prolyl cis-trans isomerase FKBP5	Q13451	FALSE	FKBP5	2289	0		21	20.8	0.123912	-0.389405	4.95959	96.0528	2.69708e-09	1.74411e-07
P33991	MCM4	DNA replication licensing factor MCM4	P33991	FALSE	MCM4	4173	0		26	25.4	-0.714842	-0.849967	4.6696	95.9184	2.72355e-09	1.74614e-07
Q8TBB6	SLC7A14	Probable cationic amino acid transporter	Q8TBB6	FALSE	SLC7A14	57709	0		6	5.53333	0.0675745	0.623549	3.07238	95.8346	2.74021e-09	1.74614e-07
P52823	STC1	Stanniocalcin-1	P52823	FALSE	STC1	6781	0		6	5.86667	0.563425	-0.000349791	3.78993	95.1884	2.87263e-09	1.81725e-07
P25205	MCM3	DNA replication licensing factor MCM3	P25205	FALSE	MCM3	4172	0		28	27.8	-0.72106	-0.905924	4.91064	94.9451	2.92436e-09	1.83667e-07
Q9HAC8	UBTD1	Ubiquitin domain-containing protein 1	Q9HAC8	FALSE	UBTD1	80019	0		1	1	-0.0511144	-1.01029	2.25737	94.2409	3.08011e-09	1.91753e-07
Q9Y5X2	SNX8	Sorting nexin-8	Q9Y5X2	FALSE	SNX8	29886	0		7	7.4	0.0761023	0.450616	3.05909	94.0943	3.11371e-09	1.91753e-07
Q9NTJ3	SMC4	Structural maintenance of chromosomes protein 4	Q9NTJ3	FALSE	SMC4	10051	0		17	17.2	-0.573455	-0.740075	3.6642	94.0077	3.13374e-09	1.91753e-07
Q9UHI5	SLC7A8	Large neutral amino acids transporter small subunit 2	Q9UHI5	FALSE	SLC7A8	23428	0		4	4	1.00257	0.451713	1.60164	93.9767	3.14096e-09	1.91753e-07
P14406	COX7A2	Cytochrome c oxidase subunit 7A2, mitochondrial	P14406	FALSE	COX7A2	1347	0		2	2	0.792838	0.418963	8.4475	93.5103	3.25172e-09	1.97135e-07
Q9Y6N8	CDH10	Cadherin-10	Q9Y6N8	FALSE	CDH10	1008	0		9	9.06667	-0.169859	-0.814648	4.32804	92.4184	3.52878e-09	2.12457e-07
P16671	CD36	Platelet glycoprotein 4	P16671	FALSE	CD36	948	0		8	8	0.543025	-0.869814	3.9315	92.0987	3.61488e-09	2.1615e-07
P35579	MYH9	Myosin-9	P35579	FALSE	MYH9	4627	0		118	118.2	0.42291	-0.0972529	7.75534	91.9079	3.6674e-09	2.17798e-07
Q16666	IFI16	Gamma-interferon-inducible protein 16	Q16666	FALSE	IFI16	3428	0		27	26.6	-0.59073	0.152199	4.78222	90.9299	3.95058e-09	2.33031e-07
Q8IYB1	MB21D2	Nucleotidyltransferase MB21D2	Q8IYB1	FALSE	MB21D2	151963	0		25	24.9333	0.351351	-0.238099	6.22851	90.7533	4.00433e-09	2.34383e-07
Q8TDX6	CSGALNACT1	Chondroitin sulfate N-acetylgalactosaminyltransferase 1	Q8TDX6	FALSE	CSGALNACT1	55790	0		9	8.73333	-0.516395	0.326122	1.7464	90.6789	4.02719e-09	2.34383e-07
Q9P273	TENM3	Teneurin-3	Q9P273	FALSE	TENM3	55714	0		27	27.2	0.218552	-0.196095	4.2779	90.3767	4.12169e-09	2.38294e-07
Q8NDC4	MORN4	MORN repeat-containing protein 4	Q8NDC4	FALSE	MORN4	118812	0		6	6.4	0.37507	-0.442187	4.53584	89.8026	4.3082e-09	2.4622e-07
Q13813	SPTAN1	Spectrin alpha chain, non-erythrocytic 1	Q13813	FALSE	SPTAN1	6709	0		271	271.067	0.467505	0.559547	9.32255	89.7816	4.3152e-09	2.4622e-07
P21453	S1PR1	Sphingosine 1-phosphate receptor 1	P21453	FALSE	S1PR1	1901	0		3	3	-0.10621	0.575217	4.14586	88.786	4.66241e-09	2.64304e-07
Q8N4Q0	PTGR3	Prostaglandin reductase 3	Q8N4Q0	FALSE	PTGR3	284273	0		12	12.2	-0.245292	0.211424	6.33021	88.4735	4.77785e-09	2.69101e-07
Q6PIJ6	FBXO38	F-box only protein 38	Q6PIJ6	FALSE	FBXO38	81545	0		23	22.6	-0.0961741	0.304544	3.94848	88.3912	4.80879e-09	2.69107e-07
P33992	MCM5	DNA replication licensing factor MCM5	P33992	FALSE	MCM5	4174	0		27	26.9333	-0.833453	-0.998806	4.54167	88.1416	4.90401e-09	2.71864e-07
Q99689	FEZ1	Fasciculation and elongation protein zeta-1	Q99689	FALSE	FEZ1	9638	0		4	4	0.407771	0.515422	2.97836	88.0993	4.92033e-09	2.71864e-07
P28340	POLD1	DNA polymerase delta catalytic subunit	P28340	FALSE	POLD1	5424	0		23	22.2667	-0.490413	-0.638019	4.3881	87.9315	4.98579e-09	2.73748e-07
Q8N1I0	DOCK4	Dedicator of cytokinesis protein 4	Q8N1I0	FALSE	DOCK4	9732	0		42	41.5333	-0.170698	0.254408	4.53603	87.6691	5.09015e-09	2.77731e-07
Q14566	MCM6	DNA replication licensing factor MCM6	Q14566	FALSE	MCM6	4175	0		19	18.6667	-0.69237	-0.884066	5.36043	87.3748	5.21016e-09	2.80986e-07
P54687	BCAT1	Branched-chain-amino-acid aminotransferase, cytosolic	P54687	FALSE	BCAT1	586	0		12	12.4	0.314879	-0.478803	6.7683	87.3651	5.21417e-09	2.80986e-07
P33993	MCM7	DNA replication licensing factor MCM7	P33993	FALSE	MCM7	4176	0		26	25.6667	-0.858275	-0.995679	4.53777	87.2829	5.24826e-09	2.81088e-07
Q9H4W6	EBF3	Transcription factor COE3	Q9H4W6	FALSE	EBF3	253738	0		12	12	-0.0606253	-0.494826	4.18144	87.1551	5.3018e-09	2.82224e-07
Q9Y3R0	GRIP1	Glutamate receptor-interacting protein 1	Q9Y3R0	FALSE	GRIP1	23426	0		19	18.8667	-0.157851	-0.433621	5.43742	86.8366	5.43796e-09	2.87717e-07
P09017	HOXC4	Homeobox protein Hox-C4	P09017	FALSE	HOXC4	3221	0		10	9.93333	-0.483188	0.277528	3.90132	86.6501	5.51952e-09	2.88046e-07
O60493	SNX3	Sorting nexin-3	O60493	FALSE	SNX3	8724	0		12	12	-0.0788193	0.347683	7.84492	86.6054	5.53927e-09	2.88046e-07
Q13228	SELENBP1	Methanethiol oxidase	Q13228	FALSE	SELENBP1	8991	0		7	6.46667	-0.785468	-0.832613	3.69301	86.5416	5.56761e-09	2.88046e-07
P00533	EGFR	Epidermal growth factor receptor	P00533	FALSE	EGFR	1956	0		11	10.5333	-0.388054	0.653775	2.6697	86.5225	5.57615e-09	2.88046e-07
O60462	NRP2	Neuropilin-2	O60462	FALSE	NRP2	8828	0		18	17.4	-0.00502166	-0.519126	5.03486	86.3839	5.63835e-09	2.89546e-07
Q93088	BHMT	Betaine--homocysteine S-methyltransferase 1	Q93088	FALSE	BHMT	635	0		4	4	-0.983495	-1.00456	4.07888	84.7991	6.40875e-09	3.27184e-07
Q9UMX5	NENF	Neudesin	Q9UMX5	FALSE	NENF	29937	0		10	9.73333	0.584319	0.457438	6.17615	84.3015	6.67475e-09	3.38782e-07
Q15858	SCN9A	Sodium channel protein type 9 subunit alpha	Q15858	FALSE	SCN9A	6335	0		26	25.7333	0.158911	0.371903	5.13188	84.0258	6.82753e-09	3.42943e-07
O95672	ECEL1	Endothelin-converting enzyme-like 1	O95672	FALSE	ECEL1	9427	0		29	28.4	0.141988	-0.397889	6.01739	84.0119	6.8353e-09	3.42943e-07
Q16890	TPD52L1	Tumor protein D53	Q16890	FALSE	TPD52L1	7164	0		5	4.86667	0.178244	-0.472082	3.31391	83.3641	7.21053e-09	3.58353e-07
P06703	S100A6	Protein S100-A6	P06703	FALSE	S100A6	6277	0		3	3	0.892571	0.0575178	5.7691	83.3407	7.22452e-09	3.58353e-07
P21964	COMT	Catechol O-methyltransferase	P21964	FALSE	COMT	1312	0		14	14	-0.0925599	-0.347468	6.35357	83.2045	7.30656e-09	3.60374e-07
Q9HCL0	PCDH18	Protocadherin-18	Q9HCL0	FALSE	PCDH18	54510	0		10	9.6	-0.212991	0.412395	2.65513	82.3495	7.84615e-09	3.84814e-07
Q9BZA7	PCDH11X	Protocadherin-11 X-linked	Q9BZA7	FALSE	PCDH11X	27328	0		15	14.6667	-0.0891454	0.381422	4.14072	81.8378	8.19055e-09	3.99461e-07
Q6ZMW3	EML6	Echinoderm microtubule-associated protein-like 6	Q6ZMW3	FALSE	EML6	400954	0		14	14.2667	0.733275	0.195129	2.47197	81.3163	8.5594e-09	4.15131e-07
Q01581	HMGCS1	Hydroxymethylglutaryl-CoA synthase, cytoplasmic	Q01581	FALSE	HMGCS1	3157	0		39	39.0667	0.403201	0.031538	8.91035	81.0366	8.76488e-09	4.22748e-07
Q99453	PHOX2B	Paired mesoderm homeobox protein 2B	Q99453	FALSE	PHOX2B	8929	0		3	2.66667	-0.254258	1.04584	2.16449	80.9612	8.82123e-09	4.23128e-07
Q8IYB4	PEX5L	PEX5-related protein	Q8IYB4	FALSE	PEX5L	51555	0		14	13.8	0.0168328	-0.409004	5.67137	80.6277	9.0755e-09	4.32946e-07
P46940	IQGAP1	Ras GTPase-activating-like protein IQGAP1	P46940	FALSE	IQGAP1	8826	0		25	24.4	0.254522	-0.419421	5.19621	80.1008	9.49427e-09	4.50462e-07
Q96QB1	DLC1	Rho GTPase-activating protein 7	Q96QB1	FALSE	DLC1	10395	0		24	23.5333	-0.248305	0.242194	4.22113	79.9233	9.64027e-09	4.53282e-07
Q9Y5I3	PCDHA1	Protocadherin alpha-1	Q9Y5I3	FALSE	PCDHA1	56147	0		1	1	-0.154156	0.53267	4.43227	79.9025	9.65756e-09	4.53282e-07
P13639	EEF2	Elongation factor 2	P13639	FALSE	EEF2	1938	0		82	81.4667	0.39597	0.399686	10.8654	79.4907	1.00069e-08	4.67165e-07
Q5JR59	MTUS2	Microtubule-associated tumor suppressor candidate 2	Q5JR59	FALSE	MTUS2	23281	0		20	20.4	-0.311281	0.283005	3.18144	79.1212	1.03324e-08	4.79798e-07
Q7Z3B1	NEGR1	Neuronal growth regulator 1	Q7Z3B1	FALSE	NEGR1	257194	0		8	7.53333	0.184425	-0.468722	3.38047	78.8397	1.05886e-08	4.87068e-07
Q96PB7	OLFM3	Noelin-3	Q96PB7	FALSE	OLFM3	118427	0		3	3	-0.0806268	0.634849	1.95322	78.8267	1.06006e-08	4.87068e-07
Q96B86	RGMA	Repulsive guidance molecule A	Q96B86	FALSE	RGMA	56963	0		5	5	-0.829246	-0.0449416	4.38917	78.7317	1.06888e-08	4.8855e-07
Q9HB40	SCPEP1	Retinoid-inducible serine carboxypeptidase	Q9HB40	FALSE	SCPEP1	59342	0		4	3.86667	0.813042	0.06223	2.75434	78.4107	1.09929e-08	4.99833e-07
Q496J9	SV2C	Synaptic vesicle glycoprotein 2C	Q496J9	FALSE	SV2C	22987	0		15	15	0.630422	0.369524	5.42174	77.9288	1.1468e-08	5.18734e-07
Q92736	RYR2	Ryanodine receptor 2	Q92736	FALSE	RYR2	6262	0		32	31.0667	-0.0923505	-0.617307	2.81735	77.8381	1.15601e-08	5.20202e-07
O15357	INPPL1	Phosphatidylinositol 3,4,5-trisphosphate 5-phosphatase 2	O15357	FALSE	INPPL1	3636	0		20	19.5333	0.27651	0.526677	4.33313	77.2023	1.2229e-08	5.47483e-07
O95239	KIF4A	Chromosome-associated kinesin KIF4A	O95239	FALSE	KIF4A	24137	0		7	7.53333	-0.927764	-1.0559	1.96493	77.1291	1.23089e-08	5.48247e-07
Q76N89	HECW1	E3 ubiquitin-protein ligase HECW1	Q76N89	FALSE	HECW1	23072	0		17	17.1333	0.13513	-0.328836	4.58083	76.961	1.24943e-08	5.53683e-07
Q16288	NTRK3	NT-3 growth factor receptor	Q16288	FALSE	NTRK3	4916	0		25	25.1333	0.139697	-0.347307	6.57078	76.6927	1.2797e-08	5.6423e-07
Q9Y2Q0	ATP8A1	Phospholipid-transporting ATPase IA	Q9Y2Q0	FALSE	ATP8A1	10396	0		46	46	0.261909	0.453888	7.82268	76.5706	1.29374e-08	5.67555e-07
P54756	EPHA5	Ephrin type-A receptor 5	P54756	FALSE	EPHA5	2044	0		26	25.6	0.00676723	-0.318249	5.29153	75.9626	1.36635e-08	5.96413e-07
Q9NRZ9	HELLS	Lymphoid-specific helicase	Q9NRZ9	FALSE	HELLS	3070	0		3	3	-1.03503	-0.981681	1.55241	75.7898	1.38782e-08	6.01173e-07
P61278	SST	Somatostatin	P61278	FALSE	SST	6750	0		3	2.66667	0.526009	-0.902094	2.67217	75.7196	1.39665e-08	6.01173e-07
P26583	HMGB2	High mobility group protein B2	P26583	FALSE	HMGB2	3148	0		15	15.2667	-0.400373	-0.39503	6.30056	75.7096	1.39792e-08	6.01173e-07
Q96T88	UHRF1	E3 ubiquitin-protein ligase UHRF1	Q96T88	FALSE	UHRF1	29128	0		5	4.73333	-0.802319	-1.25953	0.868808	75.2966	1.45123e-08	6.2104e-07
Q9UPZ6	THSD7A	Thrombospondin type-1 domain-containing protein 7A	Q9UPZ6	FALSE	THSD7A	221981	0		33	34	0.263441	-0.528005	4.60134	74.9046	1.50398e-08	6.39558e-07
Q6WKZ4	RAB11FIP1	Rab11 family-interacting protein 1	Q6WKZ4	FALSE	RAB11FIP1	80223	0		20	20.0667	0.308659	0.263408	4.7186	74.867	1.50915e-08	6.39558e-07
Q96MM7	HS6ST2	Heparan-sulfate 6-O-sulfotransferase 2	Q96MM7	FALSE	HS6ST2	90161	0		9	8.66667	0.379166	0.613375	3.2052	74.385	1.57727e-08	6.631e-07
P52789	HK2	Hexokinase-2	P52789	FALSE	HK2	3099	0		11	10.6667	-0.651156	-0.758164	7.06583	74.3669	1.5799e-08	6.631e-07
Q9UK99	FBXO3	F-box only protein 3	Q9UK99	FALSE	FBXO3	26273	0		6	5.53333	-0.121932	0.721698	2.21308	74.2847	1.59189e-08	6.64936e-07
Q6ZN17	LIN28B	Protein lin-28 homolog B	Q6ZN17	FALSE	LIN28B	389421	0		12	12.2	-0.360429	0.107582	6.36877	73.8677	1.65429e-08	6.84633e-07
Q8IVU1	IGDCC3	Immunoglobulin superfamily DCC subclass member 3	Q8IVU1	FALSE	IGDCC3	9543	0		6	5.93333	-0.311483	0.52023	0.994408	73.8648	1.65473e-08	6.84633e-07
Q9UKF7	PITPNC1	Cytoplasmic phosphatidylinositol transfer protein 1	Q9UKF7	FALSE	PITPNC1	26207	0		18	17.4667	0.0132012	-0.468171	6.48986	73.655	1.68719e-08	6.91896e-07
Q9ULI4	KIF26A	Kinesin-like protein KIF26A	Q9ULI4	FALSE	KIF26A	26153	0		21	21.3333	0.47991	0.420273	3.63564	73.6489	1.68813e-08	6.91896e-07
Q9HCJ6	VAT1L	Synaptic vesicle membrane protein VAT-1 homolog-like	Q9HCJ6	FALSE	VAT1L	57687	0		43	42.3333	0.302799	-0.302422	8.67334	73.2092	1.75856e-08	7.17393e-07
P23381	WARS1	Tryptophan--tRNA ligase, cytoplasmic	P23381	FALSE	WARS1	7453	0		28	27.6	0.513594	0.5681	6.98282	73.0873	1.77868e-08	7.22226e-07
Q4ZG55	GREB1	Protein GREB1	Q4ZG55	FALSE	GREB1	9687	0		16	15.8	-0.329822	0.0350953	3.52352	72.8263	1.82261e-08	7.36637e-07
Q9UHI8	ADAMTS1	A disintegrin and metalloproteinase with thrombospondin motifs 1	Q9UHI8	FALSE	ADAMTS1	9510	0		16	16.0667	-0.226047	-0.747626	3.54302	72.7371	1.83791e-08	7.39401e-07
P35270	SPR	Sepiapterin reductase	P35270	FALSE	SPR	6697	0		8	7.93333	0.302864	0.546665	2.77582	72.2185	1.92978e-08	7.72799e-07
Q14563	SEMA3A	Semaphorin-3A	Q14563	FALSE	SEMA3A	10371	0		16	16.2	0.446603	0.515751	3.92543	71.8991	1.98895e-08	7.92855e-07
Q9H082	RAB33B	Ras-related protein Rab-33B	Q9H082	FALSE	RAB33B	83452	0		6	5.86667	0.297412	0.293031	5.36429	71.5854	2.04907e-08	8.1311e-07
Q8WZA2	RAPGEF4	Rap guanine nucleotide exchange factor 4	Q8WZA2	FALSE	RAPGEF4	11069	0		25	24.3333	0.197432	-0.246619	3.69463	71.4673	2.07225e-08	8.16971e-07
Q9BVJ7	DUSP23	Dual specificity protein phosphatase 23	Q9BVJ7	FALSE	DUSP23	54935	0		9	9.33333	0.294511	0.664417	4.13253	71.4406	2.07752e-08	8.16971e-07
P10721	KIT	Mast/stem cell growth factor receptor Kit	P10721	FALSE	KIT	3815	0		10	10.3333	-0.446527	0.259453	1.86393	70.9873	2.1695e-08	8.49317e-07
Q12959	DLG1	Disks large homolog 1	Q12959	FALSE	DLG1	1739	0		23	22.6	0.154683	0.511713	5.2212	70.8302	2.20244e-08	8.5814e-07
P12268	IMPDH2	Inosine-5'-monophosphate dehydrogenase 2	P12268	FALSE	IMPDH2	3615	0		30	29.9333	-0.311807	-0.156008	7.81617	70.7865	2.2117e-08	8.5814e-07
Q9NZV1	CRIM1	Cysteine-rich motor neuron 1 protein	Q9NZV1	FALSE	CRIM1	51232	0		11	10.4	0.00447252	-0.846956	3.39518	70.6114	2.24927e-08	8.68855e-07
A6NMB9	FIGNL2	Fidgetin-like protein 2	A6NMB9	FALSE	FIGNL2	401720	0		4	3.93333	-0.438951	0.218706	2.51047	70.2191	2.33611e-08	8.97541e-07
P08069	IGF1R	Insulin-like growth factor 1 receptor	P08069	FALSE	IGF1R	3480	0		29	29.5333	0.131539	0.337704	5.70132	70.1832	2.34424e-08	8.97541e-07
Q7Z5A7	TAFA5	Chemokine-like protein TAFA-5	Q7Z5A7	FALSE	TAFA5	25817	0		1	1	1.11409	0.192183	1.69747	70.1387	2.35437e-08	8.97541e-07
Q6PML9	SLC30A9	Proton-coupled zinc antiporter SLC30A9, mitochondrial	Q6PML9	FALSE	SLC30A9	10463	0		16	15.6667	0.189318	0.363801	5.11521	69.7583	2.44298e-08	9.27271e-07
P51687	SUOX	Sulfite oxidase, mitochondrial	P51687	FALSE	SUOX	6821	0		5	5.46667	0.460806	0.717082	4.87493	69.4913	2.50743e-08	9.47613e-07
Q14699	RFTN1	Raftlin	Q14699	FALSE	RFTN1	23180	0		14	14.2	0.284007	0.563667	4.24617	69.2475	2.56799e-08	9.64984e-07
Q5SYC1	CLVS2	Clavesin-2	Q5SYC1	FALSE	CLVS2	134829	0		13	13.2	0.125087	-0.217101	6.50788	69.2177	2.5755e-08	9.64984e-07
P17081	RHOQ	Rho-related GTP-binding protein RhoQ	P17081	FALSE	RHOQ	23433	0		3	3	0.896112	0.856192	2.50842	69.1614	2.58975e-08	9.66175e-07
P51606	RENBP	N-acylglucosamine 2-epimerase	P51606	FALSE	RENBP	5973	0		8	7.53333	0.454773	0.707651	2.42384	68.8138	2.67981e-08	9.9552e-07
Q99963	SH3GL3	Endophilin-A3	Q99963	FALSE	SH3GL3	6457	0		6	6.33333	0.077243	-0.795884	4.07928	68.585	2.74105e-08	1.01323e-06
O00451	GFRA2	GDNF family receptor alpha-2	O00451	FALSE	GFRA2	2675	0		11	10.2667	0.234616	-1.083	5.93081	68.5494	2.7507e-08	1.01323e-06
Q00975	CACNA1B	Voltage-dependent N-type calcium channel subunit alpha-1B	Q00975	FALSE	CACNA1B	774	0		15	14.5333	0.0428517	0.414175	2.66952	68.4559	2.77627e-08	1.01836e-06
P23468	PTPRD	Receptor-type tyrosine-protein phosphatase delta	P23468	FALSE	PTPRD	5789	0		49	48.9333	0.0218734	-0.272302	7.02775	68.3201	2.81389e-08	1.02784e-06
Q96K12	FAR2	Fatty acyl-CoA reductase 2	Q96K12	FALSE	FAR2	55711	0		8	7.6	-0.132528	0.340818	2.79207	68.0945	2.87769e-08	1.04676e-06
P11277	SPTB	Spectrin beta chain, erythrocytic	P11277	FALSE	SPTB	6710	0		43	43.0667	-0.405061	0.0912376	3.9688	67.8336	2.95352e-08	1.06988e-06
P13674	P4HA1	Prolyl 4-hydroxylase subunit alpha-1	P13674	FALSE	P4HA1	5033	0		14	13.5333	-0.288891	-0.588681	4.31096	67.6878	2.99687e-08	1.0811e-06
P60903	S100A10	Protein S100-A10	P60903	FALSE	S100A10	6281	0		10	9.73333	0.402772	0.442886	7.14093	67.4758	3.0612e-08	1.09905e-06
Q8WWQ0	PHIP	PH-interacting protein	Q8WWQ0	FALSE	PHIP	55023	0		54	53.2	-0.424204	-0.104765	5.43842	67.4414	3.07179e-08	1.09905e-06
Q8WWM9	CYGB	Cytoglobin	Q8WWM9	FALSE	CYGB	114757	0		14	14.3333	1.12521	0.882781	5.11343	67.2595	3.12845e-08	1.11475e-06
P05413	FABP3	Fatty acid-binding protein, heart	P05413	FALSE	FABP3	2170	0		11	10.8667	1.21975	0.557041	6.61174	67.1418	3.16577e-08	1.12346e-06
Q96FL9	GALNT14	Polypeptide N-acetylgalactosaminyltransferase 14	Q96FL9	FALSE	GALNT14	79623	0		7	6.93333	0.367541	0.644801	2.35663	67.0548	3.19365e-08	1.12877e-06
Q99439	CNN2	Calponin-2	Q99439	FALSE	CNN2	1265	0		18	18.4	0.188244	0.570171	6.14716	66.9678	3.22184e-08	1.13414e-06
O60422	ONECUT3	One cut domain family member 3	O60422	FALSE	ONECUT3	390874	0		7	7	-0.419405	-0.071908	6.421	66.6507	3.32693e-08	1.16643e-06
Q9Y5F9	PCDHGB6	Protocadherin gamma-B6	Q9Y5F9	FALSE	PCDHGB6	56100	0		23	23	0.34076	0.225374	6.75013	66.3262	3.43852e-08	1.20073e-06
Q9C010	PKIB	cAMP-dependent protein kinase inhibitor beta	Q9C010	FALSE	PKIB	5570	0		3	3	0.697196	-0.489756	3.31416	66.1257	3.50961e-08	1.22067e-06
Q9UN70	PCDHGC3	Protocadherin gamma-C3	Q9UN70	FALSE	PCDHGC3	5098	0		6	5.93333	-0.693628	-0.0888823	2.55145	65.7218	3.65787e-08	1.26719e-06
Q99541	PLIN2	Perilipin-2	Q99541	FALSE	PLIN2	123	0		6	6.06667	-0.411435	0.403653	2.43525	65.5537	3.72164e-08	1.28419e-06
P35249	RFC4	Replication factor C subunit 4	P35249	FALSE	RFC4	5984	0		15	15.1333	-0.390008	-0.345361	4.93854	65.4802	3.74995e-08	1.28829e-06
P55011	SLC12A2	Solute carrier family 12 member 2	P55011	FALSE	SLC12A2	6558	0		27	26.4667	-0.234555	0.0825222	5.69375	65.4464	3.76303e-08	1.28829e-06
Q9UBI6	GNG12	Guanine nucleotide-binding protein G(I)/G(S)/G(O) subunit gamma-12	Q9UBI6	FALSE	GNG12	55970	0		2	2	0.914524	-0.315529	2.05001	65.1075	3.8972e-08	1.32901e-06
P29475	NOS1	Nitric oxide synthase, brain	P29475	FALSE	NOS1	4842	0		9	7.46667	0.212693	-1.15533	2.09697	65.0127	3.9357e-08	1.33691e-06
P50219	MNX1	Motor neuron and pancreas homeobox protein 1	P50219	FALSE	MNX1	3110	0		3	2.4	0.125785	-1.16298	0.96031	64.9477	3.96234e-08	1.34074e-06
P11047	LAMC1	Laminin subunit gamma-1	P11047	FALSE	LAMC1	3915	0		38	36.8	-0.175577	-1.50744	5.61671	64.4457	4.17508e-08	1.40727e-06
Q6YN16	HSDL2	Hydroxysteroid dehydrogenase-like protein 2	Q6YN16	FALSE	HSDL2	84263	0		20	19.4667	0.249578	-0.299352	5.77756	64.4074	4.19185e-08	1.40749e-06
P39748	FEN1	Flap endonuclease 1	P39748	FALSE	FEN1	2237	0		14	13.9333	-0.393498	-0.306583	6.26632	64.3514	4.21649e-08	1.41034e-06
Q6UX71	PLXDC2	Plexin domain-containing protein 2	Q6UX71	FALSE	PLXDC2	84898	0		3	2.73333	0.664033	-0.627184	0.873307	63.9585	4.39405e-08	1.46412e-06
Q9Y2I2	NTNG1	Netrin-G1	Q9Y2I2	FALSE	NTNG1	22854	0		6	5.93333	-0.0626095	0.429992	2.92881	63.4145	4.65401e-08	1.54485e-06
Q5VSY0	GKAP1	G kinase-anchoring protein 1	Q5VSY0	FALSE	GKAP1	80318	0		8	7.8	-0.0627358	0.283525	4.13408	63.2179	4.75224e-08	1.57148e-06
P13861	PRKAR2A	cAMP-dependent protein kinase type II-alpha regulatory subunit	P13861	FALSE	PRKAR2A	5576	0		31	31.1333	-0.0111629	-0.304904	9.38871	63.0879	4.81846e-08	1.58736e-06
Q9NPL8	TIMMDC1	Complex I assembly factor TIMMDC1, mitochondrial	Q9NPL8	FALSE	TIMMDC1	51300	0		10	9.73333	0.441278	0.574414	4.75641	63.0465	4.83975e-08	1.58839e-06
P04179	SOD2	Superoxide dismutase [Mn], mitochondrial	P04179	FALSE	SOD2	6648	0		12	12	0.498216	1.43462	5.57754	62.8814	4.92582e-08	1.61058e-06
O15439	ABCC4	ATP-binding cassette sub-family C member 4	O15439	FALSE	ABCC4	10257	0		15	14.6667	0.0377285	0.375935	3.82005	62.7564	4.99216e-08	1.62618e-06
Q9HCM2	PLXNA4	Plexin-A4	Q9HCM2	FALSE	PLXNA4	91584	0		64	63.8	-0.108473	0.199072	7.77134	62.5741	5.09065e-08	1.65176e-06
P23763	VAMP1	Vesicle-associated membrane protein 1	P23763	FALSE	VAMP1	6843	0		4	4	0.511704	0.447939	5.61957	62.5415	5.10853e-08	1.65176e-06
Q8TAB3	PCDH19	Protocadherin-19	Q8TAB3	FALSE	PCDH19	57526	0		16	15.6	0.302011	-0.35835	3.83912	62.4899	5.13691e-08	1.65481e-06
O95361	TRIM16	Tripartite motif-containing protein 16	O95361	FALSE	TRIM16	10626	0		17	16.8	0.646481	0.471974	4.56618	62.3871	5.19403e-08	1.66706e-06
Q9BYK8	HELZ2	Helicase with zinc finger domain 2	Q9BYK8	FALSE	HELZ2	85441	0		36	35.7333	0.0619482	-0.278719	4.44994	62.1306	5.33971e-08	1.70753e-06
Q15021	NCAPD2	Condensin complex subunit 1	Q15021	FALSE	NCAPD2	9918	0		11	10.2667	-0.729266	-0.894524	2.61021	61.6022	5.65459e-08	1.80163e-06
Q2NL82	TSR1	Pre-rRNA-processing protein TSR1 homolog	Q2NL82	FALSE	TSR1	55720	0		11	10.8	-0.501013	-0.302577	3.99014	61.3544	5.80952e-08	1.84426e-06
Q96PD2	DCBLD2	Discoidin, CUB and LCCL domain-containing protein 2	Q96PD2	FALSE	DCBLD2	131566	0		4	3.86667	0.455269	0.0458347	3.46226	61.3126	5.83611e-08	1.84599e-06
Q9NZU5	LMCD1	LIM and cysteine-rich domains protein 1	Q9NZU5	FALSE	LMCD1	29995	0		8	7.86667	0.646019	-0.276019	2.73471	61.2404	5.88235e-08	1.8539e-06
P15311	EZR	Ezrin	P15311	FALSE	EZR	7430	0		27	27.2667	0.500904	0.141593	7.37087	61.2072	5.90379e-08	1.85396e-06
O00445	SYT5	Synaptotagmin-5	O00445	FALSE	SYT5	6861	0		13	12.9333	0.295258	0.076852	6.36364	61.097	5.97549e-08	1.86975e-06
Q9BQE5	APOL2	Apolipoprotein L2	Q9BQE5	FALSE	APOL2	23780	0		5	5	0.418073	-0.125763	5.88635	60.9968	6.04157e-08	1.88367e-06
O75953	DNAJB5	DnaJ homolog subfamily B member 5	O75953	FALSE	DNAJB5	25822	0		19	18.7333	0.0218246	0.398982	5.9081	60.8562	6.13569e-08	1.90109e-06
P11908	PRPS2	Ribose-phosphate pyrophosphokinase 2	P11908	FALSE	PRPS2	5634	0		15	14.7333	0.064984	-0.643516	5.17748	60.8483	6.14099e-08	1.90109e-06
Q9UNA1	ARHGAP26	Rho GTPase-activating protein 26	Q9UNA1	FALSE	ARHGAP26	23092	0		16	15.9333	0.40034	0.628955	4.57787	60.7015	6.24111e-08	1.92526e-06
P16157	ANK1	Ankyrin-1	P16157	FALSE	ANK1	286	0		30	29.7333	-0.297952	0.16944	4.39225	60.6598	6.26989e-08	1.92733e-06
A6NDB9	PALM3	Paralemmin-3	A6NDB9	FALSE	PALM3	342979	0		25	24.8667	0.354788	0.315349	4.77366	60.3546	6.48518e-08	1.98651e-06
P19438	TNFRSF1A	Tumor necrosis factor receptor superfamily member 1A	P19438	FALSE	TNFRSF1A	7132	0		2	1.73333	0.0605913	0.655589	2.57539	60.2603	6.55336e-08	2.00038e-06
P00403	MT-CO2	Cytochrome c oxidase subunit 2	P00403	FALSE	MT-CO2	4513	0		10	10	0.344572	0.46364	9.93445	60.06	6.70093e-08	2.0383e-06
Q9HCF6	TRPM3	Transient receptor potential cation channel subfamily M member 3	Q9HCF6	FALSE	TRPM3	80036	0		7	6.13333	-0.216583	-2.20484	2.69614	59.9673	6.77055e-08	2.04091e-06
Q96BI1	SLC22A18	Solute carrier family 22 member 18	Q96BI1	FALSE	SLC22A18	5002	0		3	2.6	0.346795	0.443455	4.80683	59.9633	6.7735e-08	2.04091e-06
Q15147	PLCB4	1-phosphatidylinositol 4,5-bisphosphate phosphodiesterase beta-4	Q15147	FALSE	PLCB4	5332	0		25	24.2667	-0.0648357	0.279248	4.75751	59.9461	6.78655e-08	2.04091e-06
O60242	ADGRB3	Adhesion G protein-coupled receptor B3	O60242	FALSE	ADGRB3	577	0		15	14.9333	0.0365876	-0.28726	3.46979	59.9243	6.80305e-08	2.04091e-06
P16402	H1-3	Histone H1.3	P16402	FALSE	H1-3	3007	0		1	1	-1.87773	-1.49821	5.1143	59.6943	6.98021e-08	2.08689e-06
P39060	COL18A1	Collagen alpha-1(XVIII) chain	P39060	FALSE	COL18A1	80781	0		8	8.33333	0.270194	-0.371252	3.52102	59.5412	7.10102e-08	2.11576e-06
P13611	VCAN	Versican core protein	P13611	FALSE	VCAN	1462	0		13	12.8667	0.0973406	-0.55022	4.34242	59.5075	7.12794e-08	2.11656e-06
Q96KR7	PHACTR3	Phosphatase and actin regulator 3	Q96KR7	FALSE	PHACTR3	116154	0		6	5.46667	-0.522691	0.141591	2.61227	59.3726	7.23681e-08	2.14161e-06
O43795	MYO1B	Unconventional myosin-Ib	O43795	FALSE	MYO1B	4430	0		54	54.3333	-0.10925	-0.37518	7.80452	59.237	7.34814e-08	2.16672e-06
P58005	SESN3	Sestrin-3	P58005	FALSE	SESN3	143686	0		9	8.86667	-0.220527	0.293541	3.0738	59.2091	7.3713e-08	2.16672e-06
Q12955	ANK3	Ankyrin-3	Q12955	FALSE	ANK3	288	0		176	176.6	-0.0204948	0.326808	7.24449	59.1095	7.45457e-08	2.18384e-06
Q9BY67	CADM1	Cell adhesion molecule 1	Q9BY67	FALSE	CADM1	23705	0		14	14.1333	-0.193912	-0.41017	6.78839	58.9693	7.57364e-08	2.2113e-06
Q9Y5I1	PCDHA11	Protocadherin alpha-11	Q9Y5I1	FALSE	PCDHA11	56138	0		2	3.4	1.72481	0.66288	2.74497	58.8602	7.66784e-08	2.23134e-06
P60880	SNAP25	Synaptosomal-associated protein 25	P60880	FALSE	SNAP25	6616	0		37	37	0.15581	-0.283724	4.07847	58.7052	7.80394e-08	2.26325e-06
Q58EX2	SDK2	Protein sidekick-2	Q58EX2	FALSE	SDK2	54549	0		13	13.1333	-0.108429	0.564504	2.36729	58.6766	7.82934e-08	2.26325e-06
P10412	H1-4	Histone H1.4	P10412	FALSE	H1-4	3008	0		19	19.2667	-0.456132	-0.426562	10.7678	58.5973	7.90026e-08	2.27621e-06
P26038	MSN	Moesin	P26038	FALSE	MSN	4478	0		43	42.4	0.631116	0.563227	7.12886	58.3303	8.14447e-08	2.33805e-06
O14867	BACH1	Transcription regulator protein BACH1	O14867	FALSE	BACH1	571	0		18	18.3333	-0.251198	0.412752	3.74522	58.3046	8.16846e-08	2.33805e-06
Q9Y371	SH3GLB1	Endophilin-B1	Q9Y371	FALSE	SH3GLB1	51100	0		17	16.6	0.258473	-0.142317	7.1134	58.1348	8.32877e-08	2.37615e-06
Q92832	NELL1	Protein kinase C-binding protein NELL1	Q92832	FALSE	NELL1	4745	0		9	9.13333	-0.289681	-0.769901	2.13201	57.9241	8.53267e-08	2.42484e-06
Q14517	FAT1	Protocadherin Fat 1	Q14517	FALSE	FAT1	2195	0		21	20.8	0.273618	-0.290116	2.63754	57.9014	8.55498e-08	2.42484e-06
P07093	SERPINE2	Glia-derived nexin	P07093	FALSE	SERPINE2	5270	0		20	19.8	-0.549558	-0.168281	7.07807	57.7854	8.66999e-08	2.44948e-06
P14923	JUP	Junction plakoglobin	P14923	FALSE	JUP	3728	0		34	34.2667	0.226684	-0.017954	7.27414	57.6167	8.84031e-08	2.48954e-06
Q15392	DHCR24	Delta(24)-sterol reductase	Q15392	FALSE	DHCR24	1718	0		24	23.6667	-0.446447	-0.478659	7.14847	57.5678	8.89043e-08	2.49561e-06
Q14807	KIF22	Kinesin-like protein KIF22	Q14807	FALSE	KIF22	3835	0		2	2	-0.985769	-1.00663	1.61271	57.3443	9.12355e-08	2.55284e-06
P55268	LAMB2	Laminin subunit beta-2	P55268	FALSE	LAMB2	3913	0		9	8.8	0.256782	-0.339012	3.30032	57.2713	9.20123e-08	2.55967e-06
Q96L92	SNX27	Sorting nexin-27	Q96L92	FALSE	SNX27	81609	0		27	26.8	-0.111094	0.211766	7.36269	57.2662	9.20661e-08	2.55967e-06
Q9BV23	ABHD6	Monoacylglycerol lipase ABHD6	Q9BV23	FALSE	ABHD6	57406	0		15	14.6667	-0.0273742	0.335666	5.64895	57.1902	9.28825e-08	2.57417e-06
Q8TDW7	FAT3	Protocadherin Fat 3	Q8TDW7	FALSE	FAT3	120114	0		47	46.6	-0.254254	0.0524958	5.54988	56.7444	9.78427e-08	2.70306e-06
Q6UVM3	KCNT2	Potassium channel subfamily T member 2	Q6UVM3	FALSE	KCNT2	343450	0		5	4.73333	-0.595245	0.28078	0.924848	56.5789	9.97595e-08	2.74732e-06
P18847	ATF3	Cyclic AMP-dependent transcription factor ATF-3	P18847	FALSE	ATF3	467	0		3	3	0.860407	0.843348	1.89443	56.2526	1.03664e-07	2.84588e-06
P08913	ADRA2A	Alpha-2A adrenergic receptor	P08913	FALSE	ADRA2A	150	0		2	2	0.344976	1.06174	1.32225	55.873	1.08427e-07	2.96689e-06
Q15582	TGFBI	Transforming growth factor-beta-induced protein ig-h3	Q15582	FALSE	TGFBI	7045	0		2	2.53333	0.273987	-1.49681	0.772225	55.8478	1.08752e-07	2.96689e-06
Cont_Q5KR48;P07951	TPM2	Tropomyosin beta chain	Q5KR48	TRUE	TPM2	7169	0		11	10.8667	0.255007	-0.178985	7.01713	55.7854	1.09562e-07	2.97967e-06
Q99755	PIP5K1A	Phosphatidylinositol 4-phosphate 5-kinase type-1 alpha	Q99755	FALSE	PIP5K1A	8394	0		16	15.8	-0.261729	0.0888114	4.40988	55.6537	1.11292e-07	3.01686e-06
Q8IYJ0	PIANP	PILR alpha-associated neural protein	Q8IYJ0	FALSE	PIANP	196500	0		1	1	-0.0887276	0.452743	5.26476	55.629	1.1162e-07	3.01686e-06
Q14684	RRP1B	Ribosomal RNA processing protein 1 homolog B	Q14684	FALSE	RRP1B	23076	0		18	18.3333	-0.366055	-0.183637	4.59671	55.4635	1.13846e-07	3.06751e-06
P51531	SMARCA2	Probable global transcription activator SNF2L2	P51531	FALSE	SMARCA2	6595	0		23	23.2	-0.138092	0.232816	4.75638	55.4352	1.14232e-07	3.06844e-06
Q8WX77	IGFBPL1	Insulin-like growth factor-binding protein-like 1	Q8WX77	FALSE	IGFBPL1	347252	0		3	3	-0.272195	0.485161	1.10164	55.3861	1.14903e-07	3.07701e-06
Q16827	PTPRO	Receptor-type tyrosine-protein phosphatase O	Q16827	FALSE	PTPRO	5800	0		12	12.1333	0.245672	-0.120751	5.13307	55.2738	1.16459e-07	3.10914e-06
Q13585	GPR50	Melatonin-related receptor	Q13585	FALSE	GPR50	9248	0		4	3.4	0.641457	-0.856229	1.63021	55.1928	1.17595e-07	3.1299e-06
O60264	SMARCA5	SWI/SNF-related matrix-associated actin-dependent regulator of chromatin subfamily A member 5	O60264	FALSE	SMARCA5	8467	0		57	56.4	-0.349491	-0.24359	7.5607	55.106	1.18827e-07	3.15307e-06
Q9HBL7	PLGRKT	Plasminogen receptor (KT)	Q9HBL7	FALSE	PLGRKT	55848	0		4	3.6	-0.303177	0.060253	4.82215	55.0121	1.20176e-07	3.17921e-06
Q9BT88	SYT11	Synaptotagmin-11	Q9BT88	FALSE	SYT11	23208	0		14	14.2667	0.368457	0.229826	5.90024	54.9605	1.20926e-07	3.18938e-06
P05023	ATP1A1	Sodium/potassium-transporting ATPase subunit alpha-1	P05023	FALSE	ATP1A1	476	0		33	33.3333	0.0763514	-0.315868	7.7114	54.7889	1.23455e-07	3.24627e-06
Q8IZ40	RCOR2	REST corepressor 2	Q8IZ40	FALSE	RCOR2	283248	0		15	14.6667	-0.58482	-0.290093	3.61258	54.7463	1.24091e-07	3.25319e-06
Q8IVL0	NAV3	Neuron navigator 3	Q8IVL0	FALSE	NAV3	89795	0		12	11.7333	0.345593	0.593578	2.28483	54.5309	1.27369e-07	3.32913e-06
Q6ZSZ6	TSHZ1	Teashirt homolog 1	Q6ZSZ6	FALSE	TSHZ1	10194	0		7	6.93333	-0.521304	0.325652	1.61359	54.4626	1.28429e-07	3.34683e-06
P11217	PYGM	Glycogen phosphorylase, muscle form	P11217	FALSE	PYGM	5837	0		11	10.8	-0.0180799	0.67193	2.98995	54.2283	1.32141e-07	3.4333e-06
P16401	H1-5	Histone H1.5	P16401	FALSE	H1-5	3009	0		15	14.8	-0.645857	-0.490762	9.8471	53.9157	1.37286e-07	3.55639e-06
Q96HU1	SGSM3	Small G protein signaling modulator 3	Q96HU1	FALSE	SGSM3	27352	0		13	12.6667	0.0740803	0.41565	2.67002	53.8081	1.39108e-07	3.58547e-06
Q9H334	FOXP1	Forkhead box protein P1	Q9H334	FALSE	FOXP1	27086	0		18	18.4	-0.222982	0.182741	4.91039	53.801	1.39229e-07	3.58547e-06
Q7L576	CYFIP1	Cytoplasmic FMR1-interacting protein 1	Q7L576	FALSE	CYFIP1	23191	0		26	25.2	0.0517688	-0.294504	3.94528	53.4328	1.45684e-07	3.74066e-06
P43405	SYK	Tyrosine-protein kinase SYK	P43405	FALSE	SYK	6850	0		5	4.66667	1.07951	0.522071	0.952251	53.3302	1.47543e-07	3.77727e-06
Q6NT76	HMBOX1	Homeobox-containing protein 1	Q6NT76	FALSE	HMBOX1	79618	0		7	6.8	0.0498921	-0.470189	4.77128	53.1029	1.51757e-07	3.87379e-06
O43505	B4GAT1	Beta-1,4-glucuronyltransferase 1	O43505	FALSE	B4GAT1	11041	0		9	9.2	0.347638	0.552998	4.53969	52.9047	1.55542e-07	3.95884e-06
O15327	INPP4B	Inositol polyphosphate 4-phosphatase type II	O15327	FALSE	INPP4B	8821	0		22	21.6667	0.401848	0.760141	4.59157	52.8289	1.57017e-07	3.97751e-06
Q99985	SEMA3C	Semaphorin-3C	Q99985	FALSE	SEMA3C	10512	0		29	28.9333	-0.663973	-0.833464	6.39964	52.8117	1.57355e-07	3.97751e-06
Q96SB8	SMC6	Structural maintenance of chromosomes protein 6	Q96SB8	FALSE	SMC6	79677	0		22	21.3333	-0.41636	-0.262206	4.14994	52.7971	1.57642e-07	3.97751e-06
O14525	ASTN1	Astrotactin-1	O14525	FALSE	ASTN1	460	0		23	23.1333	0.196363	-0.182554	4.52477	52.3979	1.65719e-07	4.16923e-06
Q5VTL8	PRPF38B	Pre-mRNA-splicing factor 38B	Q5VTL8	FALSE	PRPF38B	55119	0		16	15.8	-0.285786	-0.261213	4.39997	52.2955	1.67865e-07	4.2111e-06
P29323	EPHB2	Ephrin type-B receptor 2	P29323	FALSE	EPHB2	2048	0		29	28.8	-0.0828885	0.216925	7.11466	52.1716	1.70504e-07	4.24624e-06
P61769	B2M	Beta-2-microglobulin	P61769	FALSE	B2M	567	0		3	3.46667	0.452891	0.0957811	4.72507	52.1639	1.70669e-07	4.24624e-06
P37802	TAGLN2	Transgelin-2	P37802	FALSE	TAGLN2	8407	0		23	22.7333	0.73608	0.683434	8.11283	52.1613	1.70725e-07	4.24624e-06
[truncated: 8,379 more rows]

## Sheet: pct_52-pct_0
ProteinGroups	Genes	ProteinDescriptions	protein	Cont	gene	ENTREZID	missing.frag	missing.comp	median.frag	mean.frag	logFC	AveExpr	t	P.Value	adj.P.Val	B
[truncated: 8,730 more rows]

[truncated: 10 more sheets: pct_54-pct_0, pct_54-pct_52, WT_MUT_NA_removed, WT_MT_Reactome, WT_MT_KEGG, WT_MT_DO, WT_MT_WP, WT_MT_GO.BP, WT_MT_GO.MF, WT_MT_GO.CC]
