# Supplementary material for: Metabolic costs and trade-offs of hypermetabolism in human motor neurons with ATP synthase deficiency
Source: Commun Biol. 2025 Dec 11;8:1759. doi: 10.1038/s42003-025-09149-7 (PMC12698834; doi:10.1038/s42003-025-09149-7)
Supplement: Supplementary file 6 — Supplementary Data 3 [file 42003_2025_9149_MOESM6_ESM.xlsx]

## Sheet: Fig. 1D
ISL1/2 positive cells per DAPI+ cells
0% (1)	0% (2)	52%	54%
92.85	92.16	87.48	91.29
85.96	92.69	90.09	89.33
93.77	89.26	86.14	90.37

## Sheet: Fig. 1E
Hb9 positive cells per DAPI+ cells
0% (1)	0% (2)	52%	54%
81.96	84.23	88.08	76.31
94.08	80.95	80.32	84.21
90.21	85.87	79.26	76.32

## Sheet: Fig. 1F
OCR (Seahorse XF Mito Stress Test)
0%(1)	0%(2)	52%	54%
11.44	6.98	14.39	14.77
13.39	16.34	15.44	15.06
10.87	14.34	22.33	20.13
11.01	19.23	21.97	16.72
12.5	10.1	19.94	17.37
16.08	17.11	20.29	23.71
14.7	12.63	19.06	15.88
11.64	11.66	19.46	25.52
15.12	16.02	32.28	13.92
14.26	20.41	29.61	23.56
11.19	22.48	26.19	16.92
22.47	19.49	31.58	12.71
18.64	18.33	29.46	18.33
14.5	17.9	19.63	16.12
19.24	12.3	34.39	19.8
11.32	21.19	21.83	17
20.24	19.47	15.95	15.7
14.29	19.97	27.23	34.48
12.96	20.02	23.66	27.11
6.57	9.48	20.52	21.48
9.25	8.06	9.55	21.32
17.16	12.53	11.8	38.98
9.42	23.41	27.8	12.62
10.59	10.29	17.27	18.78
8.49	7.87	23.77	11.2
7.63	17.77	30.49	7.01
12.45	15.58	18.58	21.22
24.13	28.93	28.59	14.83
7.7	22.72	28.22	13.63
20.68	21.46	27.45	13.88
22.18	29.13	39.47	20.33
6.85	13.1	11.87	9.16
12.65	14.88	28.22	12.67
8.69	12.18	15.58	16.82
10.2	11.97	13.42	21.24
11.53	18.47	19.39	12.69
6.46	12.92	13.97	17.08
10.87	14.09	10.74	19.56
11.68	14.05	13.16	13.11
16.39	10.92	16.47	20.17
14.2	12.16	22.94	24.74
13.28	15.71	16.07	16
14.09	12.86	26.34	17.66
11.25	12.9	20.22	23.62
13.96	15.57	19.98	18.32
15.21	14.81	27.35	15.79
14.68	15.11	17.03	17.1
14.21	14.15	21.58	9.52
10.44	17.29	20.62	13.73
14.47	17.82	21.8
25.45	17.72	23.04
9.31	15.52	18.38
12.99	15.47	17.73
	17.05	20.61
	18.58	15.34
	12.19	18.64
	15.05	21.25
	12.94	13.45
	9.09	18.92
	12.07
	12.68

## Sheet: Fig. 1G
Proton Leak (Seahorse XF Mito Stress Test)
0%(1)	0%(2)	52%	54%
1.22	0.18	1.12	1.43
1.27	1.01	1.53	1.56
0.98	2.17	3.95	1.82
0.68	1.13	2.68	2.07
2.41	1.48	2.95	2.05
1.65	1.77	3.36	3.41
1.57	1.43	2.82	2.59
1.12	2.78	4.01	3.93
2.28	2.74	5.34	4.86
1.34	2.63	6.48	3.46
2.62	2.78	4.71	2.82
2.55	2.66	4.51	2.15
1.53	2.78	4.73	3.19
2.49	1.8	3.03	2.01
1.26	3.16	4.9	2.39
2.61	2.58	2.83	2.74
0.73	2.27	2.37	4.85
0.48	3.5	3.64	5.22
0.84	0.79	3.01	6.7
3.69	2.97	0.59	3.56
1.01	2.2	2.23	2.83
1.34	0.96	2.09	2.14
1.08	0.59	5.23	0.55
2.11	1.73	4.07	3.37
1.49	0.91	1.98	1.25
2.7	3.54	4.67	1.53
1.84	2.89	3.38	1.08
0.97	2.05	3.22	2.65
0.5	3.67	7.89	1.5
4.4	3.49	1.52	1.79
1.88	1.37	5.23	1.38
1.47	2.94	1.43	1.98
0.68	5.76	1.61	1.33
0.77	2.2	2.03	1.7
1.44	1	1.26	3.2
0.12	0.87	1.19	1.72
2.52	3.39	2.04	1.53
0.14	0.2	1.95	3.33
2.62	2.47	1.65	1.31
0.8	0.23	5.42	2.27
0.47	1.16	2.22	6.81
5.06	1.82	3.73	2.35
1.69	1.3	3.02	0.84
0.17	1.17	0.88	1.99
1	1	2.88	2.12
0.64	2.05	2.04
1.67	1.69	2.68
2.65	1.79	2.05
0.5	1.03	1.29
	2.32	2.6
	2.17	2.68
	2.17	1.04
	1.14	1.76
	1.94	2.22
	0.32	1.42
	0.79	2.57
	2.6
	0.94

## Sheet: Fig. 1H
% Coupling efficiency (Seahorse XF Mito Stress Test)
0%(1)	0%(2)	52%	54%
89.32	106.76	92.21	90.32
90.51	98.92	90.09	89.65
91	92.94	82.32	90.94
93.81	88.72	87.78	87.61
80.76	88.81	85.2	88.19
89.76	91.37	83.43	85.6
89.3	86.02	85.2	83.66
90.34	87.71	79.41	84.58
84.94	82.63	83.44	79.64
90.58	86.6	78.11	85.3
101.14	88.32	82.01	83.31
88.34	85.71	85.73	83.1
86.29	85.48	83.93	82.61
89.47	84.46	84.58	87.53
87.06	85.41	85.74	19.35
88.83	85.07	87.05	85.96
87.09	86.75	85.17	82.54
94.89	88.66	86.62	85.95
96.27	82.52	87.28	80.75
118.07	91.67	93.82	30.15
90.96	63.1	81.12	68.6
78.47	82.42	23.75	72.6
89.33	42.15	87.92	71.75
87.33	90.62	78.01	84.94
99.93	92.49	86.65	80.88
106.85	90.24	89.33	92.16
91.31	94.15	83.67	84.1
91.25	87.75	88.02	91.58
80.62	87.3	88.27	88.7632
86.95	90.46	80.01	92.2531
91.7	87.41	87.17	86.9507
85.76	73.38	81.45	83.6351
30.88	90.76	90.81	85.8506
94.26	22.14	88	91.778
59.66	75.46	89.55	90.663
89.27	68.79	90.9538	89.5078
92.21	82.96	98.2584	90.0549
23.84	92.9144	90.947	83.6481
93.3163	93.8013	87.616	86.863
93.3521	68.9479	91.5033	92.4025
128.004	98.3591	89.7267	86.5384
86.8038	84.2743	79.4266	91.8377
100.741	98.2477	89.0425	87.1563
99.2711	91.027	81.342	71.1646
82.2329	88.3327	88.9667	87.1621
98.9099	91.2416	94.8506	94.6558
81.4284	92.236	86.6509	88.365
92.8727	92.9393	90.098	96.6232
96.6617	88.118	87.7015	84.5771
66.7515	90.5124	91.1145
88.4533	89.894	92.9845
98.7827	93.3517	85.3326
90.4066	85.0174	86.9963
95.5686	87.2538	93.2513
93.4348	88.3492	90.5643
71.5753	90.6323	89.5528
96.1668	87.1118	89.4212
	97.4948	86.4328
	91.3569
	78.4358
	92.5625

## Sheet: Fig.1I
Glycolytic rate (GlycoPER from Glycolytic Rate Assay)
0%(1)	0%(2)	52%	54%
4258.01	7847.49	4717.03	4475.23
2279.78	4304.5	6304.74	7243.45
3592.45	5687.73	4454.38	6219.36
5920.16	5118.26	3953.54	4752.2
3772.97	4857.71	4189.26	3464.12
3080.32	1682.56	6941.86	5930.53
3046.44	2902.83	10608.5	7100.86
5841.7	10437.5	7074.03	3828.96
7083.71	2700.99	5876.31	5503.21
3370.51	2002.57	3535.19	6162.07
8071.78	8806.43	4744.57	8154.62
4426.21	5349.26	11078	10567.9
2465.68	9803.08	12325.4	11147.2
5515.95	6916.61	13784.4	10404.6
7056.92	6837.34	13144.6	13683.5
3565.84	7181.34	8361.49	5722.9
4697.25	5961.49	17625.2	5509.14
4695.44	6315.48	5844.79	5366.65
4586.49	6351.11	5083.98	6990.44
4827.05		11601.1
3541.57		7260.35
		5246.21
		8421.37

## Sheet: Fig. 1J
Total ATP production rate					*Only wells that displayed homogeneous cell density and yielded complete OCR and ECAR-related parameters were included in the analysis.
0%(1)	0%(2)	52%	54%
57.9885	55.3663	82.8947	81.5694
70.8933	95.0418	85.3774	80.3059
55.8462	82.615	112.137	109.825
61.1734	95.7593	114.107	87.8248
56.7276	59.4572	96.0616	104.889
81.1539	87.3223	99.9561	120.281
75.7442	68.5658	112.722	79.6167
58.7284	68.6453	101.464	128.627
75.6595	80.9531	151.086	119.429
76.2593	105.911	144.584	85.9694
67.8878	113.343	130.137	94.4231
114.159	99.9249	150.211	81.4379
94.4471	92.3053	155.609	199.765
77.6451	87.2649	103.774	140.516
101.278	71.7539	164.136	98.6307
61.465	110.486	121.415	170.525
112.969	105.111	93.897	61.71
82.8915	104.835	116.665	101.775
75.0604	92.992	54.1427	59.0466
49.893	59.1838	64.3573	43.3002
56.0635	42.8344	58.7411	110.382
90.9025	67.4229	93.2819	81.5691
49.0409	79.2433	120.958	68.3507
57.7532	61.1943	159.231	78.523
52.4366	46.8045	100.222	108.169
47.6695	98.734	146.447	60.6637
69.7956	93.0266	151.183	68.4587
135.481	157.451	155.697	95.8963
37.3292	121.732	204.994	117.281
108.887	118.995	63.2651	72.436
126.632	159.571	143.045	95.7796
38.0645	67.8311	91.5248	104.897
35.1398	84.6212	83.296	71.4809
49.6227	61.4364	105.16	116.916
64.5058	84.5703	76.6556	139.44
63.4415	69.0299	69.4456	89.6023
65.2934	5.2151	70.3976	98.1462
74.4274	79.9038	92.2144	117.863
74.3174	51.3134	133.798	101.44
71.8945	70.9071	87.7381	98.0847
61.8629	83.9224	131.111	100.224
76.6575	76.8007	114.603	55.6195
81.2976	69.7841	99.9905	71.4987
79.6743	80.3649	142.697
12.5074	79.5927	99.619
	84.7355	109.834
	79.056	116.368
	86.5057	123.308
	96.6895	127.159
	97.0193	109.186
	88.8685	97.6525
	82.3291	112.267
	92.8839	87.7034
	101.985	112.458
	75.5617	116.428
	83.6796	80.4269
	80.5413	105.845
	50.2245
	62.6146
	73.0238

## Sheet: Fig. 1K
Basal MMP
0%(1)	0%(2)	52%	54%
1.08293	0.902034	0.922998	1.03077
0.759082	0.873832	1.1035	0.967221
1.3744	0.990733	0.943629	0.789701

## Sheet: Fig. 2C
48 h (MUT vs WT)		adj.pval < 0.05
Compound	HMDB	PubChem_CID	ChEBI	KEGG	missing	logFC	adj.pval
Serine +3	HMDB0000187	5951	17115	C00065	3	0.796783	5.90271e-07
XANTHINE	HMDB0000292	1188	17712	C00385	0	0.889574	5.90271e-07
Alanine +3	HMDB0000161	5950	16977	C00041	1	0.637507	1.09941e-06
GLUCONATE	HMDB0000625	10690	33198	C00257	0	0.622957	6.65309e-06
Alanine +2	HMDB0000161	5950	16977	C00041	4	0.611047	6.81354e-06
Glutamate +5	HMDB0000148	33032	16015	C00025	1	0.470776	6.81354e-06
Lactate +3	HMDB0000190	612	422	C00256	0	0.743619	6.81354e-06
Lactate +2	HMDB0000190	612	422	C00256	0	0.786626	6.81354e-06
Malate +4	HMDB0031518	92824	30796	C00497	0	0.626826	7.2195e-06
Fumarate+4	HMDB0000134	444972	18012	C00122	1	0.663221	1.27656e-05
Malate +3	HMDB0031518	92824	30796	C00497	2	0.390868	2.2471e-05
Glyceraldehyde 3-phosphate +3	HMDB0001112	729	17138	C00118	1	0.707099	8.02143e-05
Fumarate+3	HMDB0000134	444972	18012	C00122	1	0.413115	8.32756e-05
Glutamate +1	HMDB0000148	33032	16015	C00025	0	-0.285914	0.000119677
aKG +5	HMDB0000208	51	30915	C00026	3	0.637383	0.00013595
cis-aconitate +5	HMDB0000072	643757	32805	C00417	0	0.554286	0.00013595
Oxoglutarate +5	HMDB0000208	51	30915	C00026	3	0.638246	0.00013595
2HG +5	HMDB0000606	439391	32796	C01087	0	0.619732	0.000184047
Glutamate +4	HMDB0000148	33032	16015	C00025	3	0.257611	0.000184047
Citrate +6	HMDB0000094	311	30769	C00158	0	0.626258	0.000185862
BETA-NICOTINAMIDE ADENINE DINUCLEOTIDE	HMDB0000902	5893	44215	C00003	0	0.440455	0.000534298
Aspartate +4	HMDB0000191	5960	17053	C00049	0	0.381742	0.000588745
NICOTINAMIDE MONONUCLEOTIDE	HMDB0000229	14180	16171	C00455	0	2.37518	0.000588745
PHENYLALANINE	HMDB0000159	6140	17295	C00079	0	0.24429	0.000588745
Pantothenate	HMDB0000210	6613	46905	C00864	1	-0.262331	0.000606567
4-GUANIDINOBUTANOATE	HMDB0003464	500	15728	C01035	0	0.278793	0.000987628
Malate +2	HMDB0031518	92824	30796	C00497	0	0.238086	0.00099357
Fumarate+2	HMDB0000134	444972	18012	C00122	1	0.258904	0.00138429
MALATE	HMDB0031518	92824	30796	C00497	1	0.181458	0.00163443
Methionine +4	HMDB0000696	6137	16643	C00073	2	0.385838	0.00166459
Succinate +4	HMDB0000254	1110	15741	C00042	0	0.420778	0.00173323
Alanine +1	HMDB0000161	5950	16977	C00041	0	0.261678	0.0018046
cis-aconitate +4	HMDB0000072	643757	32805	C00417	0	0.364272	0.00205768
GAMMA-AMINOBUTYRATE +4	HMDB0000112	119	16865	C00334	9	0.447306	0.00205768
aKG +4	HMDB0000208	51	30915	C00026	2	0.380571	0.00217503
Lactate +1	HMDB0000190	612	422	C00256	0	0.409923	0.00217503
Oxoglutarate +4	HMDB0000208	51	30915	C00026	2	0.379037	0.00224127
Citrate +5	HMDB0000094	311	30769	C00158	0	0.396373	0.0022737
Proline+4	HMDB0000162	145742	17203	C00148	4	0.292726	0.00251445
THYROTROPIN RELEASING HORMONE	HMDB0060080	638678	35940	C03958	0	1.63483	0.00251445
RAFFINOSE	HMDB0003213	439242	16634	C00492	7	-1.12327	0.00259228
Pyruvate +3	HMDB0000243	1060	32816	C00022	0	0.435319	0.00380564
Fumarate	HMDB0000134	444972	18012	C00122	0	0.192624	0.00434387
Aspartate +1	HMDB0000191	5960	17053	C00049	0	-0.204608	0.00765739
Acetyl CoA +2	HMDB0001206	444493	15351	C00024	1	0.505143	0.00785593
O-Phosphoethanolamine	HMDB0000224	1015	17553	C00346	0	-0.3486	0.00785593
DETHIOBIOTIN	HMDB0003581	445027	42280	C01909	0	1.68534	0.00808669
2-HYDROXY-4-(METHYLTHIO)BUTANOATE	HMDB0037115	11427	137228		1	1.10237	0.0108441
Citrate +1	HMDB0000094	311	30769	C00158	0	-0.22685	0.0108441
DEOXYURIDINE-MONOPHOSPHATE	HMDB0001409	65063	17622	C00365	0	1.2197	0.0111316
Acetyl CoA +3	HMDB0001206	444493	15351	C00024	5	0.945398	0.0115833
DEOXYURIDINE	HMDB0000012	13712	16450	C00526	4	1.34228	0.0121111
Succinate +1	HMDB0000254	1110	15741	C00042	0	-0.269415	0.0132015
Glycerol 3-phosphate+3	HMDB0000126	439162	15978	C00093	3	0.336003	0.0161941
FRUCTOSE 6-PHOSPHATE +6	HMDB0000124	439160	15946	C00085	3	0.265795	0.0188672
Pyruvate +2	HMDB0000243	1060	32816	C00022	1	0.409669	0.0206469
Citrate +4	HMDB0000094	311	30769	C00158	0	0.252355	0.0222415
Cysteate	HMDB0002757	25701	21260	C00506	0	-0.268734	0.0222415
CREATININE	HMDB0000562	588	16737	C00791	0	0.289341	0.0224674
Aspartate +3	HMDB0000191	5960	17053	C00049	3	0.175304	0.0234091
PROLINE	HMDB0000162	145742	17203	C00148	0	0.0985521	0.0315242
Glucose +1	HMDB0000122	5793	4167	C00221	0	-0.679199	0.0363863
dihydroxyacetone phosphate (DHAP) +1	HMDB0001473	668	16108	C00111	0	-0.286269	0.0365944
aKG +1	HMDB0000208	51	30915	C00026	0	-0.193182	0.0423592
Oxoglutarate +1	HMDB0000208	51	30915	C00026	0	-0.193653	0.0423592
1-METHYL-L-HISTIDINE	HMDB0000479	64969	27596	C01152	0	0.348709	0.0424477
Adenosine	HMDB0000050	60961	16335	C00212	7	-0.374524	0.0434781
GLUTAMINE	HMDB0000641	5961	18050	C00064	0	-0.0809991	0.0491829
L-carnitine +1	HMDB0000062	10917	16347	C00318	0	0.251593	0.0518025
GLN	HMDB0000641	5961	18050	C00064	0	-0.0798634	0.0519659
URIDINE	HMDB0000296	6029	16704	C00299	0	0.214518	0.0519659
L-CARNITINE	HMDB0000062	10917	16347	C00318	0	0.229068	0.0540769
CYTIDINE	HMDB0000089	6175	17562	C00475	0	0.246494	0.0625962
N-Alpha-acetyllysine	HMDB0000446	192590	35704	C12989	0	-0.181727	0.0625962
HYPOTAURINE	HMDB0000965	107812	16668	C00519	0	0.334822	0.0635172
SORBITOL +6	HMDB0000247	5780	17924	C00794	0	0.649686	0.0635172
N,N,N-TRIMETHYLLYSINE	HMDB0001325	440120	17311	C03793	2	0.324606	0.071132
METHIONINE	HMDB0000696	6137	16643	C00073	0	0.0970732	0.075051
Serine +1	HMDB0000187	5951	17115	C00065	0	0.165157	0.075051
5-Methylcytosine +1	HMDB0002894	65040	27551	C02376	7	1.50611	0.0762182
OXOGLUTARATE	HMDB0000208	51	30915	C00026	1	0.144656	0.0829583
Methionine +1	HMDB0000696	6137	16643	C00073	0	0.105518	0.0837666
NICOTINAMIDE	HMDB0001406	936	17154	C00153	0	0.201399	0.0878595
O-ACETYLSERINE	HMDB0003011	99478	17981	C00979	1	-0.142866	0.0900151
Palmitoleic acid	HMDB0003229	445638	28716	C08362	1	-0.354627	0.0900151
aKG	HMDB0000208	51	30915	C00026	0	0.135162	0.0963929
METHYLTHIOADENOSINE	HMDB0001173	439176	17509	C00170	0	0.344799	0.0966856
N-ACETYLNEURAMINATE	HMDB0000230	445063	45744	C19910	0	0.557125	0.100767
PEP	HMDB0000263	1005	44897	C00074	0	-0.453769	0.104723
URIDINE DIPHOSPHATE GLUCOSE	HMDB0000286	8629	46229	C00029	0	-0.165	0.109825
URIDINE DIPHOSPHATEGALACTOSE	HMDB0000302	18068	67119	C00052	0	-0.165	0.109825
Acetyl CoA +1	HMDB0001206	444493	15351	C00024	0	0.707246	0.128831
aKG +3	HMDB0000208	51	30915	C00026	1	0.166122	0.128831
Alanine	HMDB0000161	5950	16977	C00041	0	0.0921252	0.128831
cis-aconitate +2	HMDB0000072	643757	32805	C00417	0	0.148481	0.128831
GSSG	HMDB0003337	65359	17858	C00127	0	0.295721	0.128831
INDOLE-3-PYRUVATE	HMDB0060484	803	29750	C00331	1	0.688848	0.128831
N-ACETYLGLYCINE	HMDB0000532	10972	40410		1	-0.148273	0.128831
Oxoglutarate +3	HMDB0000208	51	30915	C00026	1	0.165919	0.128831
ISOLEUCINE	HMDB0000172	6306	17191	C00407	0	0.140878	0.132018
ADENOSINE TRIPHOSPHATE	HMDB0000538	5957	15422	C00002	0	0.144897	0.143966
D-ALANINE	HMDB0001310	71080	15570	C00133	0	0.0878453	0.144488
INDOLE-3-ACETAMIDE	HMDB0029739	397	16031	C02693	2	0.847361	0.144488
CITRATE	HMDB0000094	311	30769	C00158	0	-0.138692	0.149381
XANTHOSINE	HMDB0000299	64959	18107	C01762	3	0.741776	0.149381
OROTATE	HMDB0000226	967	16742	C00295	0	0.989477	0.155677
TAURINE	HMDB0000251	1123	15891	C00245	0	-0.166842	0.164534
SORBITOL +1	HMDB0000247	5780	17924	C00794	0	-4.3413	0.165085
CYSTATHIONINE	HMDB0000099	439258	17482	C02291	0	0.212169	0.166093
5-AMINOPENTANOATE	HMDB0003355	138	15887	C00431	1	-0.21412	0.168463
4-PYRIDOXATE	HMDB0000017	6723	17405	C00847	6	0.840609	0.171901
ASPARTATE	HMDB0000191	5960	17053	C00049	0	0.108341	0.171901
Creatine +1	HMDB0000064	586	16919	C00300	0	0.221751	0.174873
GUANIDINOACETATE	HMDB0000128	763	16344	C00581	0	-0.298019	0.174873
ATP +1	HMDB0000538	5957	15422	C00002	1	0.635183	0.182821
HYDROPHENYLLACTIC ACID	HMDB0000755	9378	17385	C03672	0	0.14358	0.182821
HYDROXYPHENYLLACTATE	HMDB0000755	9378	17385	C03672	0	0.14358	0.182821
GAMMA-AMINOBUTYRATE +3	HMDB0000112	119	16865	C00334	3	0.169552	0.188178
GLUCOSE 1-PHOSPHATE	HMDB0001586	65533	29042	C00103	0	-0.20961	0.188178
Ribose+1	HMDB0000283	5779	47013	C00121	4	-0.544268	0.188178
SORBITOL +5	HMDB0000247	5780	17924	C00794	0	0.818725	0.188178
ATP	HMDB0000538	5957	15422	C00002	0	0.166882	0.20133
Arginine +2	HMDB0000517	6322	16467	C00062	1	0.629186	0.21639
Ornithine	HMDB0000214	6262	15729	C00077	0	0.207824	0.21639
Proline+3	HMDB0000162	145742	17203	C00148	4	0.100697	0.225449
Asparagine +2	HMDB0000168	6267	17196	C00152	8	0.66159	0.23033
myo-inositol	HMDB0000211	892	17268	C00137	0	0.15875	0.232739
Succinate +3	HMDB0000254	1110	15741	C00042	0	0.149893	0.240526
3-METHYL-L-HISTIDINE	HMDB0000479	64969	27596	C01152	21	0.910124	0.240629
ALLOSE	HMDB0001151	12285879	37741	C01487	0	0.153893	0.241039
ALPHA-D-GLUCOSE	HMDB0003345	79025	17925	C00267	0	0.153893	0.241039
CDP-ETHANOLAMINE	HMDB0001564	123727	16732	C00570	0	-0.148459	0.241039
GALACTOSE	HMDB0000143	439357	28061	C00984	0	0.153893	0.241039
MANNOSE	HMDB0000169	18950	4208	C00936	0	0.153893	0.241039
MYOINOSITOL	HMDB0000211	892	17268	C00137	0	0.153893	0.241039
N-ACETYLPHENYLALANINE	HMDB0000512	74839	16259	C03519	1	1.09763	0.241039
SORBOSE	HMDB0001266	6904	13172	C00247	0	0.153893	0.241039
Glucose	HMDB0000122	5793	4167	C00221	0	-0.431301	0.242379
MELATONIN	HMDB0001389	896	16796	C01598	7	0.927343	0.251202
PYRIDOXAL-PHOSPHATE	HMDB0001491	1051	18405	C00018	0	0.928284	0.259652
3-PHOSPHOGLYCERATE +3	HMDB0000807	724	17050	C00597	0	0.261942	0.260696
GALACTOSE 1-PHOSPHATE	HMDB0000645	123912	17973	C00446	0	-0.301574	0.260884
MANNOSE 6-PHOSPHATE	HMDB0001078	439198	49728	C00275	0	-0.301574	0.260884
Sedoheptulose-7-phosphate (D)	HMDB0001068	165007	15721	C05382	0	0.247484	0.273192
Glutamate	HMDB0000148	33032	16015	C00025	0	0.074347	0.27395
2-PHOSPHOGLYCERATE +3	HMDB0000362	59	24344		0	0.262368	0.285972
dihydroxyacetone phosphate (DHAP)	HMDB0001473	668	16108	C00111	1	0.235408	0.288526
ASPARAGINE	HMDB0000168	6267	17196	C00152	0	0.294029	0.293235
URATE	HMDB0000289	1175	17775	C00366	1	-1.04456	0.30698
ATP +2	HMDB0000538	5957	15422	C00002	7	-0.553646	0.311943
2HG +2	HMDB0000606	439391	32796	C01087	0	-0.131685	0.318328
DEOXYCYTIDINE MONOPHOSPHATE	HMDB0001202	13945	15918	C00239	0	0.381219	0.318328
3-HYDROXYMETHYLGLUTARATE	HMDB0000355	1662	16831	C03761	10	0.140713	0.320516
LYSINE	HMDB0000182	5962	18019	C00047	0	0.205437	0.325405
ADP	HMDB0001341	6022	16761	C00008	0	0.144438	0.355375
cis-aconitate +3	HMDB0000072	643757	32805	C00417	0	0.10372	0.355375
Tyrosine +1	HMDB0000158	6057	17895	C00082	0	0.131988	0.355375
TRYPTAMINE	HMDB0000303	1150	16765	C00398	0	0.291455	0.362
2-PHOSPHOGLYCERATE +2	HMDB0000362	59	24344		3	0.264146	0.375313
GUANOSINE MONOPHOSPHATE	HMDB0001397	6804	17345	C00144	0	0.193236	0.377466
Adenine+1	HMDB0000034	190	16708	C00147	0	0.115034	0.38838
HOMOVANILLATE	HMDB0000118	1738	545959	C05582	6	1.16896	0.38838
L-Carnitine +2	HMDB0000062	10917	16347	C00318	0	0.432683	0.38838
SERINE	HMDB0000187	5951	17115	C00065	0	0.0478422	0.38838
proline+1	HMDB0000162	145742	17203	C00148	0	0.0452235	0.396422
FAD	HMDB0001248	643975	16238	C00016	0	0.255484	0.398266
aKG +2	HMDB0000208	51	30915	C00026	2	0.094965	0.404569
ARABITOL	HMDB0001851	439255	18403	C00532	0	-0.744296	0.404569
RIBITOL	HMDB0000508	6912	15963	C00474	0	-0.744296	0.404569
XYLITOL	HMDB0002917	6912	17151	C00379	0	-0.744296	0.404569
Oxoglutarate +2	HMDB0000208	51	30915	C00026	2	0.094039	0.408614
1-METHYLADENOSINE	HMDB0003331	27476	16020	C02494	0	0.451819	0.425446
N-ACETYLGALACTOSAMINE	HMDB0000212	84265	40356	C01074	0	-0.160441	0.428583
N-ACETYLGLUCOSAMINE	HMDB0000215	439174	506227	C00140	0	-0.160441	0.428583
N-ACETYLMANNOSAMINE	HMDB0001129	11096158	63154	C00645	0	-0.160441	0.428583
Proline+2	HMDB0000162	145742	17203	C00148	0	0.0526693	0.428583
TRANS-CINNAMALDEHYDE	HMDB0003441	637511	16731	C00903	1	0.744364	0.428583
URIDINE MONOPHOSPHATE	HMDB0000288	6030	16695	C00105	0	0.14026	0.428583
Methionine +2	HMDB0000696	6137	16643	C00073	0	-0.372186	0.429725
3-PHOSPHOGLYCERATE +2	HMDB0000807	724	17050	C00597	3	0.218469	0.430771
2,4-DIHYDROXYPTERIDINE	HMDB0254198	10250	16489	C03212	5	-0.317831	0.430823
cis-aconitate	HMDB0000072	643757	32805	C00417	0	-0.133209	0.437964
THIAMINE MONOPHOSPHATE	HMDB0002666	1131	9533	C01081	0	-0.198959	0.437964
2-PHOSPHOGLYCERATE	HMDB0000362	59	24344		0	-0.437122	0.441565
dihydroxyacetone phosphate (DHAP) +2	HMDB0001473	668	16108	C00111	0	-0.173953	0.4423
COENZYME A	HMDB0001423	87642	15346	C00010	0	0.495567	0.447167
FRUCTOSE 6-PHOSPHATE +3	HMDB0000124	439160	15946	C00085	4	-0.570341	0.447167
URIDINE 5'-DIPHOSPHATE +2	HMDB0000295	6031	17659	C00015	0	0.43733	0.449459
2HG +4	HMDB0000606	439391	32796	C01087	3	0.121611	0.463156
3-PHOSPHOGLYCERATE	HMDB0000807	724	17050	C00597	0	-0.397671	0.463156
Argininosuccinic acid	HMDB0000052	16950	184023	C03406	0	0.121216	0.463156
Citrate +2	HMDB0000094	311	30769	C00158	0	0.0743102	0.463156
CYSTEINE	HMDB0000574	5862	17561	C00097	1	0.590058	0.463156
Glucose +6	HMDB0000122	5793	4167	C00221	1	0.0799245	0.463156
INOSINE	HMDB0000195	6021	17596	C00294	3	-0.240556	0.463156
THYMIDINE	HMDB0000273	5789	17748	C00214	0	0.340677	0.463156
TRYPTOPHAN	HMDB0013609	9060	16296	C00525	0	0.108511	0.463156
Glucose +5	HMDB0000122	5793	4167	C00221	0	0.0827454	0.479261
AMP	HMDB0000045	6083	16027	C00020	0	0.219774	0.481654
ERYTHRITOL	HMDB0002994	222285	17113	C00503	0	0.321393	0.481654
THREITOL	HMDB0004136	169019	48300	C16884	0	0.321393	0.481654
UMP	HMDB0000288	6030	16695	C00105	0	0.128344	0.481654
URIDINE MONOPHOSPHATE +1	HMDB0000288	6030	16695	C00105	0	0.351702	0.481654
xylulose-5-phosphate	HMDB0000868	439190	16332	C00231	3	-0.41845	0.481654
SORBITOL +3	HMDB0000247	5780	17924	C00794	1	-0.234241	0.484513
NORLEUCINE	HMDB0001645	21236	18347	C01933	0	0.0441103	0.485096
Glutamate +3	HMDB0000148	33032	16015	C00025	2	0.0409449	0.497222
GUANOSINE DIPHOSPHATE	HMDB0001201	8977	17552	C00035	0	0.22457	0.497429
GSH +7	HMDB0062697	745	57925	C00051	0	-0.092728	0.501622
GLYCINE	HMDB0000123	750	15428	C00037	0	-0.053475	0.525154
Glyceraldehyde 3-phosphate +2	HMDB0001112	729	17138	C00118	0	0.186717	0.559409
Glucose 6-phosphate +6	HMDB0001401	5958	4170	C00092	6	0.352504	0.578872
ADENOSINE-MONOPHOSPHATE	HMDB0000045	6083	16027	C00020	3	0.172224	0.585449
Aspartate +2	HMDB0000191	5960	17053	C00049	3	0.0522404	0.585449
DEOXYGUANOSINE-MONOPHOSPHATE	HMDB0001044	65059	16192	C00362	3	0.172224	0.585449
TYROSINE	HMDB0000158	6057	17895	C00082	0	0.0700627	0.585449
N-ACETYLGlutamate	HMDB0001138	70914	17533	C00624	0	-0.0688987	0.595437
GLUCOSE 6-PHOSPHATE	HMDB0001401	5958	4170	C00092	4	0.0891741	0.599618
4-IMIDAZOLEACETATE	HMDB0002024	96215	16974	C02835	4	0.161127	0.601732
DIHYDROOROTATE +5	HMDB0003349	439216	17025	C00337	3	-0.266061	0.60401
UDP+5	HMDB0000295	6031	17659	C00015	0	0.143261	0.60401
BENZOATE	HMDB0001870	243	30746	C00539	0	0.175187	0.612427
Glucose 6-phosphate +3	HMDB0001401	5958	4170	C00092	5	-0.368222	0.612427
O-ACETYLCARNITINE	HMDB0000201	439756	15960	C02571	0	0.137809	0.612427
Glutamate +2	HMDB0000148	33032	16015	C00025	0	-0.0330655	0.612455
3,4-DIHYDROXYBENZOATE	HMDB0001856	72	36062	C00230	2	-0.246428	0.620016
NICOTINATE	HMDB0001488	938	15940	C00253	6	-0.397446	0.625394
FOLATE	HMDB0000121	6037	27470	C00504	0	0.101306	0.626807
Acetyl CoA	HMDB0001206	444493	15351	C00024	0	0.102211	0.640168
GALACTARATE	HMDB0000639	3037582	30852	C00879	0	-0.144502	0.650129
GLN +3	HMDB0000641	5961	18050	C00064	0	0.340246	0.650129
SACCHARATE	HMDB0000663	33037	16002	C00818	0	-0.144502	0.650129
CORTISOL	HMDB0000063	5754	17650	C00735	4	0.314616	0.650825
Glycerol 3-phosphate+1	HMDB0000126	439162	15978	C00093	0	-0.308429	0.657384
CREATINE	HMDB0000064	586	16919	C00300	0	0.0432366	0.66057
ADP +5	HMDB0001341	6022	16761	C00008	10	0.0785037	0.667195
URIDINE 5'-DIPHOSPHATE +6	HMDB0000295	6031	17659	C00015	4	0.282002	0.667195
Succinate	HMDB0000254	1110	15741	C00042	0	-0.0612238	0.677133
CITRULLINE	HMDB0000904	9750	16349	C00327	0	0.371755	0.677648
CYSTINE	HMDB0000192	67678	16283	C00491	0	0.312031	0.677648
LAUROYLCARNITINE	HMDB0002250	168381	77086		1	0.397951	0.684521
METHYLMALONATE	HMDB0000202	487	30860	C02170	6	-0.0573667	0.691633
N-ACETYLALANINE	HMDB0000766	88064	40992		0	-0.0537266	0.691633
OXALATE	HMDB0002329	971	16995	C00209	0	-0.100757	0.691633
THYMIDINE-MONOPHOSPHATE +5	HMDB0001227	9700	17013	C00364	1	-0.474619	0.691633
BIOTIN	HMDB0000030	171548	15956	C00120	0	0.149093	0.692872
Palmitic Acid +2	HMDB0000220	985	15756	C00249	0	0.253186	0.692872
Palmitic acid	HMDB0000220	985	15756	C00249	0	0.255084	0.692872
UREIDOPROPIONATE	HMDB0000026	111	18261	C02642	2	0.193476	0.692872
IMP	HMDB0000175	8582	17202	C00130	0	0.241398	0.700327
CYTIDINE MONOPHOSPHATE	HMDB0000095	6131	17361	C00055	0	0.0727992	0.705437
OPHTHALMATE	HMDB0005765	7018721	84058	C21016	5	0.298783	0.705437
PEP +1	HMDB0000263	1005	44897	C00074	0	-0.24354	0.711568
S-ADENOSYLHOMOCYSTEINE	HMDB0000939	439155	16680	C00021	0	0.127661	0.714366
ADENOSINE 5'-DIPHOSPHATE	HMDB0001341	6022	16761	C00008	0	0.0719852	0.717097
Valine+2	HMDB0000883	6287	16414	C00183	0	0.143209	0.717097
URIDINE 5'-DIPHOSPHATE +1	HMDB0000295	6031	17659	C00015	0	0.147475	0.727939
UROCANATE	HMDB0000301	736715	30817	C00785	7	-0.256952	0.727939
TRIGONELLINE	HMDB0000875	5570	18123	C01004	0	-0.121949	0.729641
Glucose +4	HMDB0000122	5793	4167	C00221	9	-0.159257	0.732347
N-ACETYLCYSTEINE	HMDB0001890	12035	28939	C06809	0	0.116201	0.732347
GLUTATHIONE REDUCED +1	HMDB0000125	124886	16856	C00051	2	-0.394335	0.740377
3-PHOSPHOGLYCERATE +1	HMDB0000807	724	17050	C00597	1	-0.411871	0.758558
DEOXYADENOSINE	HMDB0000101	13730	17256	C00559	0	0.153353	0.761518
CITRAMALATE	HMDB0000426	1081	15584	C00815	0	-0.0568401	0.766559
Glycerol 3-phosphate+2	HMDB0000126	439162	15978	C00093	0	0.0399869	0.766559
ADP +2	HMDB0001341	6022	16761	C00008	0	-0.19715	0.770452
URIDINE DIPHOSPHATE GLUCURONIC ACID	HMDB0000935	17473	17200	C00167	0	0.176438	0.775452
GSH +1	HMDB0062697	745	57925	C00051	2	-0.31868	0.780868
N-ACETYLLEUCINE	HMDB0011756	70912	17786	C02710	2	0.0799156	0.787047
Succinate +2	HMDB0000254	1110	15741	C00042	0	0.0380237	0.794155
THIAMINE PYROPHOSPHATE	HMDB0001372	1132	9532	C00068	0	0.0547184	0.797727
ALLOTHREONINE	HMDB0004041	99289	28718	C05519	0	-0.0134833	0.799418
BETA-GLYCEROPHOSPHATE	HMDB0002520	2526	17270	C02979	0	0.0981422	0.799418
GLYCEROL 3-PHOSPHATE	HMDB0000126	439162	15978	C00093	0	0.0981422	0.799418
NAD+	HMDB0000902	5893	44215	C00003	5	0.246653	0.799418
PALMITOYLCARNITINE	HMDB0000222	11953816	17490	C02990	2	0.169375	0.799418
PYRUVATE	HMDB0000243	1060	32816	C00022	1	-0.0532555	0.799418
Ribose 5-phosphate	HMDB0001548	77982	17797	C00117	2	-0.280559	0.799418
TARTRATE	HMDB0029878	439655	15672	C02107	0	-0.0531881	0.799418
THREONINE	HMDB0000167	6288	16857	C00188	0	-0.0134833	0.799418
URIDINE DIPHOSPHATE-N-ACETYLGALACTOSAMINE	HMDB0000304	1167	16650	C00203	0	0.183413	0.799418
URIDINE DIPHOSPHATE-N-ACETYLGLUCOSAMINE	HMDB0000290	445675	16264	C00043	0	0.183413	0.799418
4-QUINOLINECARBOXYLATE	HMDB0257047	10243	18311	C06414	8	0.150501	0.804616
CITICOLINE	HMDB0001413	13804	16436	C00307	0	0.0289044	0.81443
D-RIBOSE 5-PHOSPHATE	HMDB0001548	77982	17797	C00117	0	-0.261329	0.81443
NADP+	HMDB0000217	5886	44409	C00006	0	0.0973826	0.81443
2HG	HMDB0000606	439391	32796	C01087	0	-0.0223275	0.815751
HISTIDINOL	HMDB0003431	165271	16255	C00860	1	0.183387	0.815751
RIBOFLAVIN	HMDB0000244	493570	17015	C00255	0	0.053322	0.815751
SORBITOL +4	HMDB0000247	5780	17924	C00794	0	0.148665	0.815751
2-QUINOLINECARBOXYLATE	HMDB0000842	7124	18386	C06325	4	-0.14619	0.823989
PEP +3	HMDB0000263	1005	44897	C00074	1	-0.0399498	0.830205
sedoheptulose+2	HMDB0003219	5459879	16802	C02076	0	-0.0807385	0.835094
ADENINE	HMDB0000034	190	16708	C00147	0	0.0279499	0.837182
BENZYLAMINE	HMDB0033871	7504	40538	C15562	3	0.115329	0.837182
Malate +1	HMDB0031518	92824	30796	C00497	0	-0.0148995	0.837182
N-ACETYLASPARAGINE	HMDB0006028	99715	139582		2	-0.157038	0.837182
UDP	HMDB0000295	6031	17659	C00015	0	0.0520343	0.837182
S-Adenosyl-L-methionine	HMDB0001185	34756	15414	C00019	0	-0.0238804	0.842332
Citrate +3	HMDB0000094	311	30769	C00158	0	0.0241138	0.844923
3-METHYL-2-OXINDOLE	HMDB0304943	150923	17397	C02366	5	-0.116052	0.855668
Dihydroxyacetone Phosphate (DHAP) +3	HMDB0001473	668	16108	C00111	0	0.0665841	0.863096
phospholactate+3		5326965	45013	C19156	0	0.0665841	0.863096
UDP-GlcNAc	HMDB0000290	445675	16264	C00043	0	0.0590353	0.863096
GAMMA-AMINOBUTYRATE +2	HMDB0000112	119	16865	C00334	1	0.030043	0.864073
S-ADENOSYLMETHIONINE	HMDB0001185	34755	15414	C00019	0	-0.0220981	0.864073
SORBITOL +2	HMDB0000247	5780	17924	C00794	0	-0.0811938	0.864073
ADP +3	HMDB0001341	6022	16761	C00008	0	-0.0442023	0.877317
Fructose 1,6-bisphosphate +6	HMDB0001058	10267	28013	C05378	1	0.117436	0.877705
GLUTATHIONE REDUCED +2	HMDB0000125	124886	16856	C00051	5	-0.169683	0.877705
Fumarate+1	HMDB0000134	444972	18012	C00122	0	-0.0134622	0.881286
ADP +1	HMDB0001341	6022	16761	C00008	0	0.0343555	0.884838
LACTATE	HMDB0000190	612	422	C00256	0	0.0224366	0.884838
Valine+1	HMDB0000883	6287	16414	C00183	0	0.0147168	0.890028
Glycine +1	HMDB0000123	750	15428	C00037	6	0.0796964	0.890379
HISTIDINE	HMDB0000177	6274	15971	C00135	0	-0.0140014	0.890379
GSH +2	HMDB0062697	745	57925	C00051	5	-0.139777	0.894465
Gln +15N2	HMDB0000641	5961	18050	C00064	0	-0.0626241	0.901761
Cytidine Diphosphate	HMDB0001546	6132	17239	C00112	2	0.0606685	0.901804
FRUCTOSE 6-PHOSPHATE	HMDB0000124	439160	15946	C00085	0	0.0213784	0.901804
ribulose 5-phosphate	HMDB0000618	439184	17363	C00199	4	-0.205073	0.901804
2-PHOSPHOGLYCERATE +1	HMDB0000362	59	24344		1	-0.0950583	0.921832
AMP +1	HMDB0000045	6083	16027	C00020	4	-0.0543619	0.921832
Arginine +1	HMDB0000517	6322	16467	C00062	0	0.0145855	0.921832
CYTIDINE DIPHOSPHATE	HMDB0001546	6132	17239	C00112	0	0.0274477	0.921832
DIETHANOLAMINE	HMDB0004437	8113	28123	C06772	0	-0.0503986	0.921832
FRUCTOSE 6-PHOSPHATE +1	HMDB0000124	439160	15946	C00085	1	0.0170752	0.921832
GLN +1	HMDB0000641	5961	18050	C00064	1	0.0110794	0.921832
Glucose 6-phosphate +1	HMDB0001401	5958	4170	C00092	0	-0.0187887	0.921832
GUANOSINE	HMDB0000133	6802	16750	C00387	0	0.0206271	0.921832
Leucine +15N	HMDB0000687	6106	15603	C00123	0	-0.0138966	0.921832
N-ACETYLASPARTATE	HMDB0000812	65065	21547	C01042	0	-0.00603249	0.921832
N-ACETYLSERINE	HMDB0002931	65249	45441		6	-0.0159683	0.921832
OXOPROLINE	HMDB0000805	439685	16924	C02237	0	-0.0153824	0.921832
PYRIDOXAL	HMDB0001545	1050	17310	C00250	0	0.0188608	0.921832
PYROGlutamate	HMDB0000267	7405	18183	C01879	0	-0.0153824	0.921832
Ribose phosphate	HMDB0001548	77982	17797	C00117	0	-0.0438108	0.921832
GLN +2	HMDB0000641	5961	18050	C00064	8	-0.0389389	0.927598
2HG +3	HMDB0000606	439391	32796	C01087	0	-0.0101485	0.928874
Pyruvate +1	HMDB0000243	1060	32816	C00022	0	-0.00828563	0.961772
5'-DEOXYADENOSINE	HMDB0001983	439182	17319	C05198	1	0.017382	0.963113
ARGININE	HMDB0000517	6322	16467	C00062	0	-0.00542234	0.963113
GSH	HMDB0062697	745	57925	C00051	0	-0.0308885	0.963113
URIDINE 5'-DIPHOSPHATE	HMDB0000295	6031	17659	C00015	0	0.0103342	0.963113
URIDINE 5'-DIPHOSPHATE +5	HMDB0000295	6031	17659	C00015	0	0.00949717	0.974245
NORVALINE	HMDB0013716	439575	28804	C01799	0	0.00133285	0.97664
VALINE	HMDB0000883	6287	16414	C00183	0	0.00133285	0.97664
2,3-DIHYDROXYBENZOATE	HMDB0000397	19	18026	C00196	81	-0.282575
2',4'-DIHYDROXYACETOPHENONE	HMDB0029659	6990	18414	C03663	74	-0.580182
2,5-DIHYDROXYBENZOATE	HMDB0000152	3469	17189	C00628	82	-0.273703
2,6-DIHYDROXYPYRIDINE		69371	17681	C03056	64	0.040043
2-ACETAMIDO-2-DEOXY-BETA-D-GLUCOSYLAMINE	HMDB0001104	439454	15947	C01239	56	-0.385996
2-DEOXY-D-GLUCOSE	HMDB0062477	108223	15866	C00586	84	-0.0068261
2-Deoxyglucose	HMDB0062477	108223	15866	C00586	77	-0.988311
2HG +1	HMDB0000606	439391	32796	C01087	81	-0.11493
2-HYDROXYBUTYRATE	HMDB0000008	11266	1148	C05984	65	-0.0908073
2-KETO-3-DEOXY-D-GLUCONIC ACID	HMDB0001353	194024	17028	C01216	89	-0.177542
2-METHYLMALEATE	HMDB0000634	643798	17626	C02226	33	-0.218038
3-(2-HYDROXYPHENYL)PROPANOATE	HMDB0033752	873	16104	C01198	31	0.582436
3-(4-HYDROXYPHENYL)PYRUVATE	HMDB0000707	979	15999	C01179	8	0.213564
3,4 DIHYDROXYMANDELATE	HMDB0001866	85782	27637	C05580	40	0.00218806
3,4-DIHYDROXYPHENYLACETATE	HMDB0001336	547	41941	C01161	30	-0.341315
3/hydroxykynurenine	HMDB0000732	89	1547	C02794	83	-0.190545
3-ALPHA,11-BETA,17,21-TETRAHYDROXY- 5-BETA-PREGNAN-20-ONE	HMDB0000949	44725717	28320	C05472	11	0.0771674
3-HYDROXYBENZOATE	HMDB0002466	7420	30764	C00587	91	-0.00376331
3-HYDROXYBENZYL ALCOHOL	HMDB0059712	102	17069	C03351	55	-0.453714
3-HYDROXYBUTANOATE	HMDB0000011	92135	17066	C01089	92	-0.154757
3-HYDROXYPHENYLACETATE	HMDB0000440	12122	17445	C05593	22	0.647613
3-METHOXY-4-HYDROXYMANDELATE	HMDB0133489	1245	20106	C05584	38	-0.130406
3-METHOXYTYRAMINE	HMDB0000022	1669	742324	C05587	90	-0.178954
3-METHYLADENINE	HMDB0011600	1673	38635	C00913	29	-0.34453
3-METHYLCROTONYL-COA	HMDB0001493	9549326	15486	C03069	88	-0.204354
3-METHYLGLUTACONATE	HMDB0000522	1551553	37245		82	0.273832
3-NITRO-L-TYROSINE	HMDB0001904	65124	44454		86	-0.234513
3-SULFINOALANINE	HMDB0000996	1549098	16345	C00606	55	-0.866146
4-ACETAMIDOBUTANOATE	HMDB0003681	18189	17645	C02946	91	-0.188457
4-HYDROXYBENZALDEHYDE	HMDB0011718	126	17597	C00633	82	-0.194221
4-HYDROXYBENZOATE	HMDB0000500	135	30763	C00156	92	-0.185645
4-METHYLCATECHOL	HMDB0000873	9958	17254	C06730	81	-0.301641
5-HYDROXYINDOLEACETATE	HMDB0000763	1826	27823	C05635	65	-0.0525349
5-HYDROXYLYSINE	HMDB0000450	3032849	18040	C16741	66	-0.200106
5-Methylcytosine +5	HMDB0002894	65040	27551	C02376	92	-0.206593
5-Methylcytosine +2	HMDB0002894	65040	27551	C02376	92	-0.18751
5-METHYLCYTOSINE	HMDB0002894	65040	27551	C02376	83	-0.0892373
5-Methylcytosine +3	HMDB0002894	65040	27551	C02376	85	-0.0709422
5-VALEROLACTONE	HMDB0250981	10953	16545	C02240	83	-0.31475
6-phosphogluconate+5	HMDB0001316	91493	48928	C00345	63	-0.248428
6-phosphogluconate+2	HMDB0001316	91493	48928	C00345	77	-0.304263
6-phosphogluconate+6	HMDB0001316	91493	48928	C00345	12	0.44215
6-phosphogluconate+3	HMDB0001316	91493	48928	C00345	91	-0.209278
6-PHOSPHOGLUCONATE	HMDB0001316	91493	48928	C00345	89	-0.19334
6-phosphogluconate+1	HMDB0001316	91493	48928	C00345	15	-0.241347
Acetyl CoA +6	HMDB0001206	444493	15351	C00024	62	1.03793
Acetyl CoA +8	HMDB0001206	444493	15351	C00024	59	0.892104
Acetyl CoA +7	HMDB0001206	444493	15351	C00024	63	0.705038
Acetyl CoA +5	HMDB0001206	444493	15351	C00024	32	0.174491
Acetyl CoA +4	HMDB0001206	444493	15351	C00024	52	0.203657
Adenine+2	HMDB0000034	190	16708	C00147	56	0.337332
ADENOSINE DIPHOSPHATE RIBOSE	HMDB0001178	192	16960	C00301	31	-0.199171
ADP +8	HMDB0001341	6022	16761	C00008	91	-0.223157
ADP +15N2	HMDB0001341	6022	16761	C00008	86	-0.249359
ADP +15N3	HMDB0001341	6022	16761	C00008	92	-0.218894
ADP +15N4	HMDB0001341	6022	16761	C00008	91	-0.191756
ADP +4	HMDB0001341	6022	16761	C00008	40	0.185163
ADP +6	HMDB0001341	6022	16761	C00008	33	0.0730445
ADP +7	HMDB0001341	6022	16761	C00008	49	0.151443
ADP-GLUCOSE	HMDB0006557	16500	15751	C00498	74	-0.192696
AICAR	HMDB0001517	65110	18406	C04677	52	0.211663
ALLANTOIN	HMDB0000462	204	15676	C01551	81	-0.271674
AMINOADIPATE	HMDB0000510	469	37024	C00956	46	-0.773066
AMP +6	HMDB0000045	6083	16027	C00020	77	-0.368713
AMP +8	HMDB0000045	6083	16027	C00020	76	-0.310672
AMP +2	HMDB0000045	6083	16027	C00020	83	-0.198445
AMP+15N3	HMDB0000045	6083	16027	C00020	91	-0.217247
AMP+15N	HMDB0000045	6083	16027	C00020	77	-0.219017
AMP +7	HMDB0000045	6083	16027	C00020	89	-0.230777
AMP +4	HMDB0000045	6083	16027	C00020	85	-0.162392
AMP +5	HMDB0000045	6083	16027	C00020	31	-0.0454192
AMP +3	HMDB0000045	6083	16027	C00020	31	-0.0591858
ANILINE-2-SULFONATE	HMDB0304940	6926	1015	C06333	59	0.360915
ANSERINE	HMDB0000194	112072	18323	C01262	92	-0.22238
Arginine+15N	HMDB0000517	6322	16467	C00062	84	-0.240528
Arginine +3	HMDB0000517	6322	16467	C00062	33	0.170522
Argininosuccinic acid +4	HMDB0000052	16950	184023	C03406	72	0.693818
Argininosuccinic acid +6	HMDB0000052	16950	184023	C03406	87	-0.215794
Argininosuccinic acid +5	HMDB0000052	16950	184023	C03406	79	-0.195832
Argininosuccinic acid +8	HMDB0000052	16950	184023	C03406	80	-0.142513
Argininosuccinic acid +2	HMDB0000052	16950	184023	C03406	26	-0.359479
Argininosuccinic acid +3	HMDB0000052	16950	184023	C03406	63	-0.238686
Argininosuccinic acid +1	HMDB0000052	16950	184023	C03406	50	0.0483363
Asparagine +4	HMDB0000168	6267	17196	C00152	33	0.574463
Asparagine +3	HMDB0000168	6267	17196	C00152	30	0.37574
Asparagine +15N2	HMDB0000168	6267	17196	C00152	55	-0.493576
asparagine +15N	HMDB0000168	6267	17196	C00152	91	-0.221202
Asparagine +13C3+15N	HMDB0000168	6267	17196	C00152	91	-0.222326
Asparagine +13C2+15N	HMDB0000168	6267	17196	C00152	89	-0.223254
Asparagine +13C4+15N	HMDB0000168	6267	17196	C00152	91	-0.200164
Asparagine +1	HMDB0000168	6267	17196	C00152	10	-0.625386
Aspartate +15N	HMDB0000191	5960	17053	C00049	81	-0.19676
ATP+15N2	HMDB0000538	5957	15422	C00002	91	-0.190792
ATP +6	HMDB0000538	5957	15422	C00002	64	-0.513006
ATP +7	HMDB0000538	5957	15422	C00002	89	-0.217765
ATP +3	HMDB0000538	5957	15422	C00002	70	-0.128369
ATP +5	HMDB0000538	5957	15422	C00002	13	-0.0366175
AZELATE	HMDB0000784	2266	48131	C08261	26	0.21819
BETA-ALANINE	HMDB0000056	239	16958	C00099	48	-0.410075
BETAINE	HMDB0000043	247	17750	C00719	8	0.0218958
CARNOSINE	HMDB0000033	439224	15727	C00386	83	-0.0869779
CELLOBIOSE	HMDB0000055	10712	36217	C06422	88	-0.541065
cis-aconitate +6	HMDB0000072	643757	32805	C00417	7	0.769728
cis-aconitate +1	HMDB0000072	643757	32805	C00417	49	-0.41548
CORTISOL 21-ACETATE		5744	17609	C02821	16	1.93367
Creatine +2	HMDB0000064	586	16919	C00300	85	-0.167296
CYCLIC GMP	HMDB0001314	24316	16356	C00942	53	-0.0587752
CYS-GLY	HMDB0000078	439498	4047	C01419	84	-0.223934
Cystathionine +3	HMDB0000099	439258	17482	C02291	92	-0.194939
Cystathionine +1	HMDB0000099	439258	17482	C02291	13	0.254756
Cysteine +2	HMDB0000574	5862	17561	C00097	92	-0.205933
Cysteine +3	HMDB0000574	5862	17561	C00097	79	-0.162976
Cysteine +1	HMDB0000574	5862	17561	C00097	67	-0.12462
CYTIDINE 2',3'-CYCLIC PHOSPHATE	HMDB0011691	53481030	177258	C02354	42	0.39665
CYTIDINE DIPHOSPHATE +2	HMDB0001546	6132	17239	C00112	41	0.443132
CYTIDINE DIPHOSPHATE +5	HMDB0001546	6132	17239	C00112	73	-0.287253
CYTIDINE DIPHOSPHATE +4	HMDB0001546	6132	17239	C00112	92	-0.215048
CYTIDINE DIPHOSPHATE +3	HMDB0001546	6132	17239	C00112	90	-0.217025
CYTIDINE DIPHOSPHATE +8	HMDB0001546	6132	17239	C00112	90	-0.214595
CYTIDINE DIPHOSPHATE +6	HMDB0001546	6132	17239	C00112	92	-0.20656
CYTIDINE DIPHOSPHATE +7	HMDB0001546	6132	17239	C00112	89	-0.197587
CYTIDINE MONOPHOSPHATE +4	HMDB0000095	6131	17361	C00055	45	-0.58895
CYTIDINE MONOPHOSPHATE +8	HMDB0000095	6131	17361	C00055	79	-0.471534
CYTIDINE MONOPHOSPHATE +9	HMDB0000095	6131	17361	C00055	49	-0.361036
CYTIDINE MONOPHOSPHATE +2	HMDB0000095	6131	17361	C00055	92	-0.219317
CYTIDINE MONOPHOSPHATE +1	HMDB0000095	6131	17361	C00055	56	-0.207929
CYTIDINE MONOPHOSPHATE +6	HMDB0000095	6131	17361	C00055	79	-0.190901
CYTIDINE MONOPHOSPHATE +5	HMDB0000095	6131	17361	C00055	72	0.203627
CYTIDINE MONOPHOSPHATE +7	HMDB0000095	6131	17361	C00055	83	-0.0723834
CYTIDINE MONOPHOSPHATE +3	HMDB0000095	6131	17361	C00055	86	-0.0779997
CYTOSINE	HMDB0000630	597	16040	C00380	91	-0.196752
DEHYDROASCORBATE	HMDB0001264	440667	27956	C05422	42	-0.352674
DEOXYADENOSINE MONOPHOSPHATE	HMDB0000905	12599	17713	C00360	78	-0.0756614
DEOXYADENOSINE TRIPHOSPHATE	HMDB0001532	15993	16284	C00131	21	-1.0743
DEOXYCYTIDINE	HMDB0000014	13711	15698	C00881	44	-0.177229
DEOXYURIDINE TRIPHOSPHATE	HMDB0001191	65070	17625	C00460	92	-0.216677
DGDP	HMDB0000960	439220	28862	C00361	90	-0.252306
D-GLUCURONOLACTONE	HMDB0006355	92283	18268	C02670	90	-0.19724
DIAMINOPIMELATE	HMDB0001370	865	23673	C00666	23	-0.27879
DIHYDROBIOPTERIN	HMDB0000038	119055	43029	C02953	60	-0.234618
DIHYDROOROTATE +3	HMDB0003349	439216	17025	C00337	56	1.05688
DIHYDROOROTATE +4	HMDB0003349	439216	17025	C00337	88	-0.255342
DIHYDROOROTATE	HMDB0003349	439216	17025	C00337	58	-0.248224
DIHYDROOROTATE +1	HMDB0003349	439216	17025	C00337	16	0.308715
DIHYDROURACIL	HMDB0000076	649	15901	C00429	92	-0.178354
D-MANNOSAMINE		440049	62324	C03570	13	-0.000209223
D-PINITOL	HMDB0034219	164619	28762	C03844	91	-0.264593
D-SEDOHEPTULOSE	HMDB0003219	5459879	16802	C02076	4	0.804737
DTDP-D-GLUCOSE	HMDB0001328	443210	35248	C00842	45	-0.224221
ETHYL 3-INDOLEACETATE	HMDB0304946	13067	166543		47	-0.463859
ETHYLMALONATE	HMDB0000622	11756	741548		9	-0.665659
FERULATE	HMDB0000954	445858	17620	C01494	76	-0.357064
Fructose	HMDB0062538	5984	48095	C10906	51	-1.33535
fructose 1,6-bisphosphate +2	HMDB0001058	10267	28013	C05378	84	-0.220261
Fructose 1,6-bisphosphate	HMDB0001058	10267	28013	C05378	11	0.276668
Fructose 1,6-bisphosphate +1	HMDB0001058	10267	28013	C05378	77	-0.0999141
FRUCTOSE 6-PHOSPHATE +5	HMDB0000124	439160	15946	C00085	87	-0.179744
FRUCTOSE 6-PHOSPHATE +2	HMDB0000124	439160	15946	C00085	23	-0.200105
FRUCTOSE 6-PHOSPHATE +4	HMDB0000124	439160	15946	C00085	12	-0.128711
GALACTITOL	HMDB0000107	11850	16813	C01697	29	-2.78002
GALACTOSAMINE		24154	60312	C02262	13	0.00414691
GALACTURONATE	HMDB0003363	445929	17309	C00470	43	0.0447107
GAMMA-AMINOBUTYRATE +1	HMDB0000112	119	16865	C00334	29	-0.28639
GAMMA-AMINOBUTYRATE	HMDB0000112	119	16865	C00334	88	-0.218027
GDP	HMDB0001201	8977	17552	C00035	47	-0.152899
GDP+5	HMDB0001201	8977	17552	C00035	54	0.0421907
GERANYL-PP	HMDB0001285	445995	17211	C00341	91	-0.221026
GLN+15N	HMDB0000641	5961	18050	C00064	45	-0.475576
GLN+13C2+15N2	HMDB0000641	5961	18050	C00064	92	-0.224214
GLN +5	HMDB0000641	5961	18050	C00064	91	-0.21946
GLN+13C5+15N	HMDB0000641	5961	18050	C00064	86	-0.189798
GLN +4	HMDB0000641	5961	18050	C00064	74	-0.152481
GLU+13C4+15N	HMDB0000148	33032	16015	C00025	92	-0.21964
GLU+15N	HMDB0000148	33032	16015	C00025	92	-0.220768
GLUCOSAMINATE	HMDB0341308	73563	17784	C03752	92	-0.194291
GLUCOSAMINE	HMDB0001514	439213	47977	C00329	13	0.00414691
GLUCOSAMINE 6-PHOSPHATE	HMDB0001254	439217	15873	C00352	48	-0.414863
Glucosamine 6-phosphate +6	HMDB0001254	439217	15873	C00352	45	-0.473621
Glucosamine 6-phosphate+15N	HMDB0001254	439217	15873	C00352	92	-0.213231
Glucosamine 6-phosphate +5	HMDB0001254	439217	15873	C00352	81	-0.158165
GLUCOSAMINE 6-PHOSPHATE	HMDB0001254	439217	15873	C00352	9	-0.423367
GLUCOSAMINE 6-SULFATE	HMDB0000592	72361	133343	C04132	91	-0.151852
Glucose +3	HMDB0000122	5793	4167	C00221	91	-0.219987
Glucose +2	HMDB0000122	5793	4167	C00221	12	-0.0761052
Glucose 6-phosphate +2	HMDB0001401	5958	4170	C00092	16	-0.928548
Glucose 6-phosphate +5	HMDB0001401	5958	4170	C00092	77	-0.310528
Glucose 6-phosphate	HMDB0001401	5958	4170	C00092	41	-0.527667
Glucose 6-phosphate +4	HMDB0001401	5958	4170	C00092	89	-0.0579282
GLUCURONATE	HMDB0000127	444791	42717	C00191	43	0.0447107
GLUTARATE	HMDB0000661	743	17859	C00489	78	-0.297823
GLUTARYLCARNITINE	HMDB0013130	71317118	82952		92	-0.177738
GLUTATHIONE REDUCED +6	HMDB0000125	124886	16856	C00051	65	0.908153
GLUTATHIONE REDUCED +7	HMDB0000125	124886	16856	C00051	91	-0.846288
GLUTATHIONE REDUCED	HMDB0000125	124886	16856	C00051	14	0.51142
GLUTATHIONE REDUCED +10	HMDB0000125	124886	16856	C00051	88	-0.20469
GLUTATHIONE REDUCED +8	HMDB0000125	124886	16856	C00051	30	-0.655108
GLUTATHIONE REDUCED +9	HMDB0000125	124886	16856	C00051	43	-0.197266
GLUTATHIONE REDUCED +5	HMDB0000125	124886	16856	C00051	32	0.185757
GLUTATHIONE REDUCED +3	HMDB0000125	124886	16856	C00051	24	-0.0580359
GLUTATHIONE REDUCED +4	HMDB0000125	124886	16856	C00051	38	0.0430689
Glyceraldehyde 3-phosphate +1	HMDB0001112	729	17138	C00118	91	-0.220966
GLYCERATE	HMDB0000139	439194	32398	C00258	24	0.325959
Glycine +2	HMDB0000123	750	15428	C00037	51	1.01797
Glycine+15N	HMDB0000123	750	15428	C00037	90	-0.156118
GMP	HMDB0001397	6804	17345	C00144	88	-0.157616
GMP+5	HMDB0001397	6804	17345	C00144	77	0.139057
GSH +6	HMDB0062697	745	57925	C00051	65	0.912607
GSH +10	HMDB0062697	745	57925	C00051	88	-0.1859
GSH +5	HMDB0062697	745	57925	C00051	29	0.344028
GSH +4	HMDB0062697	745	57925	C00051	38	0.101572
GSH +3	HMDB0062697	745	57925	C00051	24	-0.0391236
GTP+5	HMDB0001273	6830	15996	C00044	91	-0.218183
GTP	HMDB0001273	6830	15996	C00044	90	-0.218843
GUANIDINOSUCCINATE	HMDB0003157	439918	17072	C03139	80	-0.205394
GUANINE	HMDB0000132	764	16235	C00242	39	0.332204
GUANOSINE DIPHOSPHATE MANNOSE	HMDB0001163	18396	15820	C00096	19	-0.588893
GULOSE	HMDB0012326	10130220	37704	C15923	53	-0.835604
HIPPURATE	HMDB0000714	464	18089	C01586	83	-0.271539
HISTAMINE	HMDB0000870	774	18295	C00388	92	-0.177689
Homocysteine +4	HMDB0000742	778	17230	C05330	29	-0.435322
Homocysteine +1	HMDB0000742	778	17230	C05330	71	-0.584647
Homocysteine +2	HMDB0000742	778	17230	C05330	83	-0.298424
HOMOCYSTEINE	HMDB0000742	778	17230	C05330	91	-0.220286
Homocysteine +3	HMDB0000742	778	17230	C05330	92	-0.223309
HOMOCYSTEINE THIOLACTONE	HMDB0002287	134505	60315		87	-0.315061
HOMOGENTISATE	HMDB0000130	780	44747	C00544	80	0.045186
HYDROXYKYNURENINE	HMDB0000732	89	1547	C02794	81	-0.105168
HYDROXYPYRUVATE	HMDB0001352	964	30841	C00168	92	-0.205308
Hypotaurine +2	HMDB0000965	107812	16668	C00519	92	-0.210392
Hypotaurine +1	HMDB0000965	107812	16668	C00519	60	0.02411
HYPOXANTHINE	HMDB0000157	790	17368	C00262	47	1.84986
IMP+2	HMDB0000175	8582	17202	C00130	91	-0.229435
IMP+8	HMDB0000175	8582	17202	C00130	89	-0.223209
IMP+1	HMDB0000175	8582	17202	C00130	90	-0.235721
IMP+9	HMDB0000175	8582	17202	C00130	89	-0.212441
IMP+5	HMDB0000175	8582	17202	C00130	92	-0.221641
IMP+7	HMDB0000175	8582	17202	C00130	90	-0.171034
IMP+4	HMDB0000175	8582	17202	C00130	91	-0.139382
INDOLE-3-ACETATE	HMDB0000197	802	16411	C00954	25	0.516305
INDOLE-3-ETHANOL	HMDB0003447	10685	17890	C00955	36	-5.43581
INDOLE-3-METHYL ACETATE	HMDB0029738	74706	72782		64	-0.0363602
INDOLEACETALDEHYDE	HMDB0001190	800	18086	C00637	39	-0.207848
INDOXYL SULFATE	HMDB0000682	10258	43355		90	-0.212443
INDOXYL β-GLUCOSIDE	HMDB0061755	441564	16700	C08481	50	-0.0823892
INOSINE-MONOPHOSPHATE	HMDB0000175	8582	17202	C00130	10	-0.5859
ISOPENTENYL PYROPHOSPHATE	HMDB0001347	1195	16584	C00129	65	-0.217509
ITACONATE	HMDB0002092	811	30838	C00490	39	0.0158917
KYNURENINE	HMDB0000684	161166	16946	C00328	44	-0.701973
LACTOSE	HMDB0000186	84571	36218	C00243	79	-0.785033
L-Carnitine +3	HMDB0000062	10917	16347	C00318	90	-0.261314
L-Carnitine +6	HMDB0000062	10917	16347	C00318	92	-0.230694
L-Carnitine +5	HMDB0000062	10917	16347	C00318	72	-0.216109
L-Carnitine +4	HMDB0000062	10917	16347	C00318	92	-0.187329
Leucine +1	HMDB0000687	6106	15603	C00123	85	-0.422553
Leucine +2	HMDB0000687	6106	15603	C00123	12	0.257656
LEUCINE	HMDB0000687	6106	15603	C00123	72	-0.156848
L-GULONOLACTONE	HMDB0003466	439373	17587	C01040	87	-0.177731
LIPOAMIDE	HMDB0000962	863	17460	C00248	90	-0.223767
L-TRYPTOPHANAMIDE	HMDB0013318	89366	791437	C00977	41	-0.383724
LUMICHROME	HMDB0254199	5326566	17781	C01727	7	-0.602817
MALEIMIDE	HMDB0254312	10935	16072	C07272	79	-0.27016
MALONATE	HMDB0000691	867	30794	C04025	42	-0.0756314
MALTOSE	HMDB0000163	439341	18167	C00897	88	-0.541065
MANNITOL	HMDB0000765	6251	16899	C00392	29	-2.78002
MELIBIOSE	HMDB0000048	440658	4808	C05402	88	-0.541065
MERCAPTOPYRUVATE	HMDB0001368	98	16208	C00957	91	-0.215967
MESOXALATE	HMDB0031522	10132	30842	C00830	26	-0.334506
Methionin +3	HMDB0000696	6137	16643	C00073	89	-0.170092
Methionin +1	HMDB0000696	6137	16643	C00073	42	-0.303327
Methionine +5	HMDB0000696	6137	16643	C00073	92	-0.224185
Methionine +3	HMDB0000696	6137	16643	C00073	90	-0.214932
Methionine+4	HMDB0000696	6137	16643	C00073	23	-0.388899
Methionine+2	HMDB0000696	6137	16643	C00073	88	-0.182661
METHIONINE SULFOXIMINE	HMDB0029430	16118	47833	C03510	91	-0.211839
METHYL 4-AMINOBUTYRATE	HMDB0000112	119	16865	C00334	8	0.0218958
METHYL GALACTOSIDE	HMDB0029965	445238	320055		92	-0.196838
MONOMETHYLGLUTARATE	HMDB0000858	73917	1007322	C02930	11	-3.08815
N,N-DIMETHYLARGININE	HMDB0001539	123831	17929	C03626	42	0.795201
N6-(DELTA2-ISOPENTENYL)-ADENINE	HMDB0245646	92180	17660	C04083	61	-0.105979
N-ACETYLMETHIONINE	HMDB0011745	6180	21557	C02712	15	0.206712
N-ACETYLSEROTONIN	HMDB0001238	903	17697	C00978	62	-0.0457908
N-ACETYLTRYPTOPHAN	HMDB0013713	700653	74640		84	-0.196139
NADH	HMDB0001487	439153	16908	C00004	91	-0.218565
NADPH	HMDB0000221	5884	16474	C00005	48	-0.219086
N-FORMYLGLYCINE	HMDB0255145	75606	21717		80	-0.206923
N-FORMYL-L-METHIONINE	HMDB0001015	439750	16552	C03145	8	0.25707
nicotic acid	HMDB0001488	938	15940	C00253	64	-0.730172
NICOTINAMIDE HYPOXANTHINE DINUCLEOTIDE		135398705	27416	C04423	81	-0.27714
N-METHYLASPARTATE	HMDB0002393	22880	31882	C12269	69	-0.123516
N-METHYLGlutamate	HMDB0062660	439377	16440	C01046	85	-0.125479
N-METHYLTRYPTAMINE	HMDB0004370	6088	28136	C06213	85	-0.36597
N-METYL-ALANINE	HMDB0094692	5288725	17519	C02721	91	-0.222622
NORMETANEPHRINE	HMDB0000819	1237	144308	C05589	59	0.0919678
O-PHOSPHOSERINE	HMDB0000272	68841	15811	C01005	9	0.800913
Ornithine+1	HMDB0000214	6262	15729	C00077	62	-0.638336
Ornithine+5	HMDB0000214	6262	15729	C00077	90	-0.217634
Ornithine+4	HMDB0000214	6262	15729	C00077	91	-0.223435
Ornithine+2	HMDB0000214	6262	15729	C00077	64	-0.270808
O-SUCCINYL-HOMOSERINE	HMDB0255868	439406	16160	C01118	65	-0.205161
PALATINOSE		439559	18394	C01742	88	-0.541065
Palmitic acid +8	HMDB0000220	985	15756	C00249	81	-0.0148262
PARAXANTHINE	HMDB0001860	4687	25858	C13747	66	-0.177587
PEP +2	HMDB0000263	1005	44897	C00074	77	-0.256193
PHOSPHOSERINE	HMDB0000272	68841	15811	C01005	9	0.800913
P-HYDROXYPHENYLACETATE	HMDB0000020	127	18101	C00642	87	-0.264394
PIPECOLATE	HMDB0000716	439227	30913	C00408	91	-0.199429
PREGNENOLONE SULFATE	HMDB0060382	105074	35420	C18044	60	0.0573554
Proline+5	HMDB0000162	145742	17203	C00148	15	0.524105
proline+13C5+15N	HMDB0000162	145742	17203	C00148	92	-0.197774
PTERIN	HMDB0000802	135398660	18265	C00715	56	-0.26367
PURINE	HMDB0001366	1044	17258	C15587	83	-0.200152
PYRIDOXAMINE	HMDB0001431	1052	16410	C00534	57	0.125729
PYRIDOXINE	HMDB0000239	1054	16709	C00314	10	-0.344924
PYROCATECHOL	HMDB0000957	289	18135	C00090	79	-0.313517
PYRROLE-2-CARBOXYLATE	HMDB0004230	12473	36751	C05942	18	0.189194
QUINATE	HMDB0003072	6508	17521	C00296	91	-0.192991
QUINOLINATE	HMDB0000232	1066	16675	C03722	13	-0.267629
Ribose+2	HMDB0000283	5779	47013	C00121	77	0.106877
Ribose phosphate+5	HMDB0001548	77982	17797	C00117	92	-0.249706
Ribose phosphate+1	HMDB0001548	77982	17797	C00117	72	-0.220543
ribulose 5-phosphate+3	HMDB0000618	439184	17363	C00199	56	-0.469545
ribulose 5-phosphate+1	HMDB0000618	439184	17363	C00199	77	-0.261385
ribulose 5-phosphate+2	HMDB0000618	439184	17363	C00199	62	-0.244025
ribulose 5-phosphate+5	HMDB0000618	439184	17363	C00199	19	-0.0344652
S-Adenosyl-L-Homocysteine	HMDB0000939	439155	16680	C00021	26	-0.217557
SALICYLATE	HMDB0001895	338	16914	C00805	92	-0.223799
SALSOLINOL	HMDB0042012	91588	113	C09642	92	-0.200126
SARCOSINE	HMDB0000271	1088	15611	C00213	91	-0.192567
SEBACATE	HMDB0000792	5192	41865	C08277	22	-0.018893
sedoheptulose+1	HMDB0003219	5459879	16802	C02076	76	0.0375129
Sedoheptulose-7-phosphate+5	HMDB0001068	165007	15721	C05382	90	-0.25009
Sedoheptulose-7-phosphate+7	HMDB0001068	165007	15721	C05382	60	-0.305893
Sedoheptulose-7-phosphate+1	HMDB0001068	165007	15721	C05382	92	-0.214272
Sedoheptulose-7-phosphate+4	HMDB0001068	165007	15721	C05382	88	-0.205688
Sedoheptulose-7-phosphate+2	HMDB0001068	165007	15721	C05382	90	-0.159613
Sedoheptulose-7-phosphate+6	HMDB0001068	165007	15721	C05382	88	-0.150481
Sedoheptulose-7-phosphate+3	HMDB0001068	165007	15721	C05382	89	-0.10966
Serine +2	HMDB0000187	5951	17115	C00065	50	1.23116
Serine+15N	HMDB0000187	5951	17115	C00065	83	-0.207639
SEROTONIN	HMDB0000259	5202	28790	C00780	3	0.00506398
SHIKIMATE	HMDB0003070	8742	16119	C00493	75	-0.190703
SORBATE	HMDB0029581	643460	38358		78	-0.205092
SORBITOL	HMDB0000247	5780	17924	C00794	29	-2.78002
STACHYOSE	HMDB0003553	439531	17164	C01613	25	-0.232377
SUBERATE	HMDB0000893	10457	9300	C08278	16	-0.126057
SUCROSE	HMDB0000258	5988	17992	C00089	88	-0.541065
Taurine +1	HMDB0000251	1123	15891	C00245	52	-0.222123
Taurine +2	HMDB0000251	1123	15891	C00245	86	-0.103503
THEOBROMINE	HMDB0002825	5429	28946	C07480	66	-0.180417
THEOPHYLLINE	HMDB0001889	2153	28177	C07130	66	-0.177587
THIOPURINE S-METHYLETHER	HMDB0060412	5778	28279	C16614	92	-0.219999
THIOUREA	HMDB0034155	2723790	36946	C14415	92	-0.223471
THYMIDINE-MONOPHOSPHATE +9	HMDB0001227	9700	17013	C00364	29	-0.567698
THYMIDINE-MONOPHOSPHATE +8	HMDB0001227	9700	17013	C00364	91	-0.373338
THYMIDINE-MONOPHOSPHATE +6	HMDB0001227	9700	17013	C00364	62	-0.690976
THYMIDINE-MONOPHOSPHATE	HMDB0001227	9700	17013	C00364	80	-0.21686
THYMIDINE-MONOPHOSPHATE +10	HMDB0001227	9700	17013	C00364	89	-0.218747
THYMIDINE-MONOPHOSPHATE +7	HMDB0001227	9700	17013	C00364	91	-0.218785
THYMIDINE-MONOPHOSPHATE +2	HMDB0001227	9700	17013	C00364	79	-0.188639
THYMIDINE-MONOPHOSPHATE +3	HMDB0001227	9700	17013	C00364	29	0.112698
THYMIDINE-MONOPHOSPHATE +4	HMDB0001227	9700	17013	C00364	75	-0.0440786
THYMINE	HMDB0000262	1135	17821	C00178	87	-0.321164
TREHALOSE	HMDB0000975	7427	16551	C01083	69	-0.228443
tryptophan+8	HMDB0013609	9060	16296	C00525	58	0.291219
tryptophan+3	HMDB0013609	9060	16296	C00525	67	-0.0475666
tryptophan+2	HMDB0013609	9060	16296	C00525	48	-0.0382648
Tyrosine +8	HMDB0000158	6057	17895	C00082	74	-0.333878
Tyrosine +3	HMDB0000158	6057	17895	C00082	22	0.121563
UDP-GlcNac+13C8	HMDB0000290	445675	16264	C00043	82	-0.335173
UDP-GlcNac+13C4	HMDB0000290	445675	16264	C00043	84	-0.250491
UDP-GlcNac+13C11	HMDB0000290	445675	16264	C00043	89	-0.222946
UDP-GlcNac+13C1	HMDB0000290	445675	16264	C00043	92	-0.220671
UDP-GlcNac+13C3	HMDB0000290	445675	16264	C00043	92	-0.220885
UDP-GlcNac+13C5	HMDB0000290	445675	16264	C00043	84	-0.209965
UDP-GlcNac+13C9	HMDB0000290	445675	16264	C00043	88	-0.190784
UDP-GlcNac+13C7	HMDB0000290	445675	16264	C00043	68	-0.166446
UDP-GlcNac+13C3+15N	HMDB0000290	445675	16264	C00043	78	-0.109818
UDP-GlcNac+13C6	HMDB0000290	445675	16264	C00043	82	0.0646799
UMP+5	HMDB0000288	6030	16695	C00105	74	-0.239543
URACIL	HMDB0000300	1174	17568	C00106	61	0.573709
URACIL 5-CARBOXYLATE		90301	17477	C03030	21	-0.150901
URIDINE 5'-DIPHOSPHATE +3	HMDB0000295	6031	17659	C00015	67	-0.418446
URIDINE 5'-DIPHOSPHATE +8	HMDB0000295	6031	17659	C00015	54	0.989517
URIDINE 5'-DIPHOSPHATE +7	HMDB0000295	6031	17659	C00015	37	0.665975
URIDINE 5'-DIPHOSPHATE +9	HMDB0000295	6031	17659	C00015	91	-0.186599
URIDINE 5'-DIPHOSPHATE +4	HMDB0000295	6031	17659	C00015	69	-0.0829642
URIDINE MONOPHOSPHATE +9	HMDB0000288	6030	16695	C00105	89	-0.261318
URIDINE MONOPHOSPHATE +3	HMDB0000288	6030	16695	C00105	88	-0.232509
URIDINE MONOPHOSPHATE +4	HMDB0000288	6030	16695	C00105	90	-0.21458
URIDINE MONOPHOSPHATE +5	HMDB0000288	6030	16695	C00105	17	-0.196528
URIDINE MONOPHOSPHATE +6	HMDB0000288	6030	16695	C00105	56	0.121166
URIDINE MONOPHOSPHATE +7	HMDB0000288	6030	16695	C00105	58	-0.128897
URIDINE MONOPHOSPHATE +2	HMDB0000288	6030	16695	C00105	17	0.104387
URIDINE MONOPHOSPHATE +8	HMDB0000288	6030	16695	C00105	73	-0.0148148
UTP	HMDB0000285	6133	15713	C00075	89	-0.21917
XANTHOSINE-MONOPHOSPHATE	HMDB0001554	73323	15652	C00655	90	-0.219215

## Sheet: Fig. 2D
Glucose					Pyruvate					Lactate
0%(1)	0%(2)	52%	54%		0%(1)	0%(2)	52%	54%		0%(1)	0%(2)	52%	54%
1	0.83	1.01	0.96		0.99	1.4	1.37	1.3		0.84	1.55	1.9	1.8
1.16	1.09	1.08	1		1.09	1.06	1.86	1.22		1.08	1.09	2.17	1.7
0.88	1.02	1.07	0.98		0.88	1.34	1.58	1.49		0.88	1.25	1.91	2.01
0.75	0.99	1.04	1.03		0.68	1.22	1.65	1.18		1.07	1.87	1.87	1.8
1.13	1.13	0.95	1.22		1.11	1.31	1.85	1.27		0.99	1.4	2.15	1.97
1.08	1.04	0.93	1.34		1.25	1.02	1.38	1.54		1.13	1.15	1.85	2.32
Glucose
Pyruvate
Lactate

[truncated: 48 more sheets: Fig. 2E, Fig. 2F, Fig. 3B, Fig. 3C, Fig. 3D, Fig. 3E, Fig. 3F, Fig. 3H, Fig. 4B, Fig. 4C, Fig. 4D, Fig. 4E, Fig. 4F, Fig. 4G, Fig. 4H-I, Fig. 4K, Sup. Fig.1B, Sup. Fig.1D, Sup. Fig.1E, Sup. Fig.1F …]
